# Supplementary material for: Metabarcoding of bacteria and parasites in the gut of Apodemus agrarius
Source: Parasit Vectors. 2022 Dec 23;15:486. doi: 10.1186/s13071-022-05608-w (PMC9789561; doi:10.1186/s13071-022-05608-w)
Supplement: Supplementary file 2 — Additional file 2: Table S2. List of taxa of gut microbiome in Apodemus agrarius. [file 13071_2022_5608_MOESM2_ESM.xlsx]

## Sheet: phylum
Additional file Table S2. List of taxa of gut microbiome in Apodemus agrarius.
phylum
		Count
Taxonomy	Taxon Name	S1	S2	S3	S4	S5	S6	S7	S8	S9	S10	S11	S12	S13	S14	S15	S16	S17	S18	S19	S20	S21	S22	S23	S24	S25	S26	S27	S28	S29	S30	S31	S32	S33	S34	S35	S36	S37	S38	S39	S40	S41	S42	S43	S44	S45	S46	S47	S48
Bacteria;Actinobacteria	Actinobacteria	10	66	110	32	36	56	15	259	19	8	95	48	34	38	55	41	26	10	155	112	218	84	318	83	38	23	100	15	7	22	15	72	7	15	16	8	119	5	13	18	23	22	65	54	7	37	15	49
Bacteria;Bacteroidetes	Bacteroidetes	5812	20956	19126	15481	7645	11947	21951	18508	10746	8946	10917	9354	9682	10634	12534	8180	31855	12684	15913	9483	11963	6496	12663	15305	12476	7652	7427	12333	10974	11740	6223	34103	9049	11282	7803	4106	14031	8389	7610	13980	15969	9560	13092	11537	7772	9206	12811	42543
Bacteria;Cyanobacteria	Cyanobacteria	189	201	637	742	182	224	3	508	244	268	1175	508	0	255	206	926	1353	37	526	233	1196	87	595	1913	329	105	3	27	108	665	15	7	42	5	5	30	0	28	1	8	1	3	5	188	217	1	268	18
Bacteria;Deferribacteres	Deferribacteres	30	229	56	350	842	142	31	984	40	653	48	268	133	6	41	39	886	108	195	4345	21	511	85	450	584	346	163	247	176	635	135	49	27	1111	3387	63	2163	171	523	315	1193	771	814	2917	356	0	195	4
Bacteria;Elusimicrobia	Elusimicrobia	3	0	14	0	0	10	0	0	0	22	0	23	0	0	0	0	0	2	0	0	41	0	0	0	37	0	0	0	1	0	0	0	0	0	0	0	0	0	0	10	0	0	0	0	0	0	0	12
Bacteria;Firmicutes	Firmicutes	3054	5087	7118	11674	11469	9686	5017	8237	4486	2500	3206	5429	4086	1471	4791	3438	7053	10387	10009	11910	9814	10313	4889	14840	3579	6521	14366	2850	5839	4586	5792	22110	4986	12890	33768	3153	13584	4205	4685	5285	11703	6212	11943	9317	6264	5436	4837	14667
Bacteria;Fusobacteria	Fusobacteria	1	5	1	0	0	0	0	0	0	0	0	2	0	7	0	0	169	0	0	0	0	0	0	0	620	1	0	0	1	0	0	1	2	0	0	49	2	0	0	0	0	0	0	0	0	0	0	0
Bacteria;Proteobacteria	Proteobacteria	962	5915	3721	4084	4005	4062	5156	11601	1256	1313	1780	1709	5649	1984	1714	2763	6059	1825	2854	1596	9194	4888	4659	2802	2312	1420	1724	467	403	1338	1319	30257	2656	3412	851	533	588	1223	886	2430	5530	1564	1172	3563	4007	1238	1524	11990
Bacteria;Saccharibacteria_TM7	Saccharibacteria_TM7	5	1	0	2	0	0	0	1	1	1	1	5	0	0	0	0	0	11	0	2	0	0	0	20	0	0	0	5	0	0	0	0	10	1	1	0	0	10	0	0	0	0	0	0	0	0	0	0
Bacteria;Spirochaetes	Spirochaetes	1120	20	772	1	832	2553	545	0	259	3223	658	1	43	3	3	1245	10	3937	1254	2	1565	6718	4029	779	240	7	2923	843	2083	331	1	1	0	2663	1	4	4	115	16	232	3083	11	106	3	6999	633	805	4
Bacteria;Tenericutes	Tenericutes	174	2564	127	1640	5	842	207	76	675	1002	66	342	299	1445	31	11	2010	698	526	31	1370	380	643	2874	237	709	2126	307	280	1071	92	44	820	1481	80	25	247	67	28	268	3734	107	596	965	4595	26	485	246
Bacteria;Verrucomicrobia	Verrucomicrobia	70	336	599	0	0	383	449	109	34	65	3	74	13	18	175	611	934	45	142	128	920	952	848	162	2666	65	276	47	6	59	12	22	4	80	0	16	1	1189	39	1009	814	0	0	164	642	0	16	2
[truncated: 48 more columns]

## Sheet: class
class
		Count
Taxonomy	Taxon Name	S1	S2	S3	S4	S5	S6	S7	S8	S9	S10	S11	S12	S13	S14	S15	S16	S17	S18	S19	S20	S21	S22	S23	S24	S25	S26	S27	S28	S29	S30	S31	S32	S33	S34	S35	S36	S37	S38	S39	S40	S41	S42	S43	S44	S45	S46	S47	S48
Bacteria;Actinobacteria;Actinobacteria_c	Actinobacteria_c	0	1	2	2	0	1	0	2	0	1	74	0	3	0	0	0	1	1	7	0	2	0	0	3	1	1	1	0	0	0	1	1	0	0	0	0	5	0	1	1	0	0	2	0	0	0	0	1
Bacteria;Proteobacteria;Alphaproteobacteria	Alphaproteobacteria	223	928	1845	16	368	768	1608	773	214	232	93	180	0	103	62	75	1890	271	991	117	2323	2832	2902	1018	152	174	522	116	7	179	144	234	5	416	13	6	170	61	28	106	978	145	68	880	1864	122	61	62
Bacteria;Firmicutes;Bacilli	Bacilli	411	552	567	3159	3057	4028	171	1091	321	367	1151	720	1366	442	582	649	769	2990	2002	106	1003	87	1233	215	1182	94	68	110	295	168	638	2448	394	1716	455	1298	2861	516	1688	706	498	1061	1767	415	321	789	68	20
Bacteria;Bacteroidetes;Bacteroidia	Bacteroidia	5812	20956	19082	15481	7645	11947	21951	18508	10746	8946	10917	9354	9682	10634	12534	8180	31855	12684	15913	9483	11930	6496	12663	15305	12476	7652	7427	12333	10974	11740	6223	34103	9049	11282	7803	4106	14031	8389	7610	13980	15875	9560	13077	11537	7772	9206	12811	42543
Bacteria;Proteobacteria;Betaproteobacteria	Betaproteobacteria	8	6	41	15	21	20	55	547	12	5	93	15	1088	23	10	148	168	12	113	76	140	43	75	109	126	3	20	10	14	8	5	43	157	7	21	1	53	10	2	126	38	32	37	12	26	73	6	71
Bacteria;Firmicutes;Clostridia	Clostridia	2560	4219	6224	8329	8311	5415	4745	6817	4103	2063	1881	4622	2490	991	3918	2402	5663	6774	7985	11803	7764	10185	3533	14557	1851	6376	14216	2716	5405	4385	5152	19642	4340	11078	33226	1840	10677	3647	2987	4456	11082	5035	10104	8782	5939	4646	4716	14566
Bacteria;Actinobacteria;Coriobacteriia	Coriobacteriia	10	65	108	30	36	55	15	257	19	7	21	48	31	38	55	41	25	9	148	112	214	84	318	80	37	22	99	15	7	22	14	71	7	15	16	8	114	5	12	17	23	22	63	54	7	37	15	48
Bacteria;Deferribacteres;Deferribacteres_c	Deferribacteres_c	30	229	56	350	842	142	31	984	40	653	48	268	133	6	41	39	886	108	195	4345	21	511	85	450	584	346	163	247	176	635	135	49	27	1111	3387	63	2163	171	523	315	1193	771	814	2917	356	0	195	4
Bacteria;Proteobacteria;Deltaproteobacteria	Deltaproteobacteria	304	1371	585	149	323	924	414	112	682	92	24	452	13	1025	574	453	1999	77	209	341	1229	242	55	564	1054	739	38	53	43	80	43	3563	228	353	360	145	184	1017	383	841	566	343	56	142	338	78	261	6833
Bacteria;Elusimicrobia;Elusimicrobia_c	Elusimicrobia_c	3	0	14	0	0	10	0	0	0	22	0	23	0	0	0	0	0	2	0	0	41	0	0	0	37	0	0	0	1	0	0	0	0	0	0	0	0	0	0	10	0	0	0	0	0	0	0	12
Bacteria;Proteobacteria;Epsilonproteobacteria	Epsilonproteobacteria	226	2986	608	2090	3223	225	35	9066	260	559	127	707	1072	494	703	398	1622	1228	588	800	4568	1494	1131	885	420	352	1116	239	80	697	1118	26185	1062	2387	2	358	3	128	468	1344	3902	961	1006	2461	1401	947	1118	4939
Bacteria;Firmicutes;Erysipelotrichi	Erysipelotrichi	7	1	103	79	70	2	58	69	10	2	55	64	102	23	107	317	177	0	20	1	49	41	45	68	76	36	82	0	5	1	0	6	250	5	87	1	38	11	9	32	121	80	71	1	2	1	11	75
Bacteria;Bacteroidetes;Flavobacteria	Flavobacteria	0	0	0	0	0	0	0	0	0	0	0	0	0	0	0	0	0	0	0	0	0	0	0	0	0	0	0	0	0	0	0	0	0	0	0	0	0	0	0	0	3	0	0	0	0	0	0	0
Bacteria;Fusobacteria;Fusobacteria_c	Fusobacteria_c	1	5	1	0	0	0	0	0	0	0	0	2	0	7	0	0	169	0	0	0	0	0	0	0	620	1	0	0	1	0	0	1	2	0	0	49	2	0	0	0	0	0	0	0	0	0	0	0
Bacteria;Proteobacteria;Gammaproteobacteria	Gammaproteobacteria	201	624	642	1814	70	2125	3044	1103	88	425	1443	355	3476	339	365	1689	380	237	953	262	934	277	496	226	560	152	28	49	259	374	9	232	1204	249	455	23	178	7	5	13	46	83	5	68	378	18	78	85
Bacteria;Tenericutes;Mollicutes	Mollicutes	174	2564	127	1640	5	842	207	76	675	1002	66	342	299	1445	31	11	2010	698	526	31	1370	380	643	2874	237	709	2126	307	280	1071	92	44	820	1481	80	25	247	67	28	268	3734	107	596	965	4595	26	485	246
Bacteria;Firmicutes;Negativicutes	Negativicutes	76	315	224	107	31	241	43	260	52	68	119	23	128	15	184	70	444	623	2	0	998	0	78	0	470	15	0	24	134	32	2	14	2	91	0	14	8	31	1	91	2	36	1	119	2	0	42	6
Bacteria;Verrucomicrobia;Opitutae	Opitutae	67	336	599	0	0	383	448	108	31	65	3	74	0	17	11	0	1	45	142	127	920	952	848	162	2	64	275	47	4	59	9	21	1	80	0	16	0	33	39	198	811	0	0	164	642	0	16	2
Bacteria;Actinobacteria;Rubrobacteria	Rubrobacteria	0	0	0	0	0	0	0	0	0	0	0	0	0	0	0	0	0	0	0	0	2	0	0	0	0	0	0	0	0	0	0	0	0	0	0	0	0	0	0	0	0	0	0	0	0	0	0	0
Bacteria;Saccharibacteria_TM7;Saccharimonas_c	Saccharimonas_c	5	1	0	2	0	0	0	1	1	1	1	5	0	0	0	0	0	11	0	2	0	0	0	20	0	0	0	5	0	0	0	0	10	1	1	0	0	10	0	0	0	0	0	0	0	0	0	0
Bacteria;Bacteroidetes;Sphingobacteriia	Sphingobacteriia	0	0	44	0	0	0	0	0	0	0	0	0	0	0	0	0	0	0	0	0	33	0	0	0	0	0	0	0	0	0	0	0	0	0	0	0	0	0	0	0	91	0	15	0	0	0	0	0
Bacteria;Spirochaetes;Spirochaetia	Spirochaetia	1120	20	772	1	832	2553	545	0	259	3223	658	1	43	3	3	1245	10	3937	1254	2	1565	6718	4029	779	240	7	2923	843	2083	331	1	1	0	2663	1	4	4	115	16	232	3083	11	106	3	6999	633	805	4
Bacteria;Cyanobacteria;Vampirovibrio_c	Vampirovibrio_c	189	201	637	742	182	224	3	508	244	268	1175	508	0	255	206	926	1353	37	526	233	1196	87	595	1913	329	105	3	27	108	665	15	7	42	5	5	30	0	28	1	8	1	3	5	188	217	1	268	18
Bacteria;Verrucomicrobia;Verrucomicrobiae	Verrucomicrobiae	3	0	0	0	0	0	1	1	3	0	0	0	13	1	164	611	933	0	0	1	0	0	0	0	2664	1	1	0	2	0	3	1	3	0	0	0	1	1156	0	811	3	0	0	0	0	0	0	0
[truncated: 48 more columns]

## Sheet: order
order
		Count
Taxonomy	Taxon Name	S1	S2	S3	S4	S5	S6	S7	S8	S9	S10	S11	S12	S13	S14	S15	S16	S17	S18	S19	S20	S21	S22	S23	S24	S25	S26	S27	S28	S29	S30	S31	S32	S33	S34	S35	S36	S37	S38	S39	S40	S41	S42	S43	S44	S45	S46	S47	S48
Bacteria;Tenericutes;Mollicutes;Acholeplasmatales	Acholeplasmatales	4	4	0	30	0	0	0	0	2	2	0	0	0	0	0	0	0	50	3	15	0	121	4	99	8	0	0	0	0	3	0	0	86	5	31	0	0	0	0	0	26	31	0	0	0	0	0	0
Bacteria;Firmicutes;Negativicutes;Acidaminococcales	Acidaminococcales	0	0	0	0	0	0	0	0	0	0	2	0	48	0	0	0	0	0	0	0	0	0	0	0	468	0	0	0	0	0	0	0	0	0	0	0	0	0	0	0	1	0	0	0	0	0	0	0
Bacteria;Actinobacteria;Actinobacteria_c;Actinomycetales	Actinomycetales	0	0	2	0	0	0	0	0	0	0	1	0	2	0	0	0	0	0	0	0	1	0	0	0	1	1	0	0	0	0	0	1	0	0	0	0	0	0	1	1	0	0	0	0	0	0	0	0
Bacteria;Proteobacteria;Gammaproteobacteria;Aeromonadales	Aeromonadales	0	0	0	0	0	0	0	0	0	0	0	0	0	0	0	0	1	0	0	0	0	0	0	0	0	0	0	0	0	0	0	0	0	0	0	0	0	0	0	0	0	0	0	0	0	0	0	0
Bacteria;Proteobacteria;Alphaproteobacteria;Alphaproteobacteria_uc	Alphaproteobacteria_uc	0	0	0	0	0	0	0	0	0	0	0	0	0	0	0	0	0	0	0	0	0	2	3	0	0	0	0	0	0	0	0	0	0	0	0	0	0	0	0	0	0	0	0	0	0	0	0	0
Bacteria;Firmicutes;Bacilli;Bacillales	Bacillales	0	0	1	0	0	1	0	1	0	0	0	2	2	19	0	1	1	1	16	1	1	0	0	0	0	6	1	0	0	1	0	1	0	0	4	0	1	0	0	0	1	0	1	1	0	0	0	1
Bacteria;Bacteroidetes;Bacteroidia;Bacteroidales	Bacteroidales	5812	20956	19082	15481	7645	11947	21951	18508	10746	8946	10917	9354	9682	10634	12534	8180	31855	12684	15913	9483	11928	6496	12655	15305	12476	7652	7427	12333	10974	11740	6223	34103	9049	11282	7803	4106	14031	8389	7610	13977	15875	9560	13077	11537	7772	9206	12811	42543
Bacteria;Bacteroidetes;Bacteroidia;Bacteroidia_uc	Bacteroidia_uc	0	0	0	0	0	0	0	0	0	0	0	0	0	0	0	0	0	0	0	0	2	0	8	0	0	0	0	0	0	0	0	0	0	0	0	0	0	0	0	0	0	0	0	0	0	0	0	0
Bacteria;Actinobacteria;Actinobacteria_c;Bifidobacteriales	Bifidobacteriales	0	0	0	0	0	0	0	0	0	0	3	0	0	0	0	0	0	0	0	0	0	0	0	0	0	0	1	0	0	0	0	0	0	0	0	0	0	0	0	0	0	0	0	0	0	0	0	0
Bacteria;Spirochaetes;Spirochaetia;Brachyspirales	Brachyspirales	242	0	122	1	827	386	158	0	10	103	89	0	40	1	0	1244	10	769	1252	0	38	1366	1381	770	235	0	149	55	119	305	0	0	0	57	0	1	0	41	12	63	3080	1	0	0	0	2	2	3
Bacteria;Spirochaetes;Spirochaetia;Brevinematales	Brevinematales	0	0	0	0	0	0	0	0	0	0	0	0	2	0	0	0	0	0	0	0	0	0	0	0	0	0	0	0	0	0	0	0	0	0	0	0	0	0	0	0	0	0	0	0	0	0	0	0
Bacteria;Proteobacteria;Betaproteobacteria;Burkholderiales	Burkholderiales	8	6	33	13	17	17	55	547	12	5	93	15	1088	23	10	148	159	12	107	74	140	35	75	107	126	3	20	10	14	8	5	43	157	7	21	1	53	10	2	126	35	32	37	12	26	73	6	71
Bacteria;Proteobacteria;Epsilonproteobacteria;Campylobacterales	Campylobacterales	226	2986	608	2090	3223	225	35	9066	260	559	127	707	1072	494	703	398	1622	1228	588	800	4568	1494	1131	885	420	352	1116	239	80	697	1118	26185	1062	2387	2	358	3	128	468	1344	3902	961	1006	2461	1401	947	1118	4939
Bacteria;Proteobacteria;Alphaproteobacteria;Caulobacterales	Caulobacterales	0	0	0	0	0	0	0	0	0	0	0	0	0	0	0	0	0	0	2	0	0	0	0	0	0	0	0	0	0	0	0	0	0	0	0	0	0	0	0	0	0	0	0	0	0	0	0	0
Bacteria;Proteobacteria;Gammaproteobacteria;Chromatiales	Chromatiales	0	0	0	0	0	0	0	0	0	0	0	0	0	0	0	0	0	0	0	0	0	0	0	0	0	0	1	0	0	0	0	0	0	0	0	0	0	0	0	0	0	0	0	0	0	0	0	0
Bacteria;Firmicutes;Clostridia;Clostridiales	Clostridiales	2560	4219	6224	8329	8311	5415	4745	6817	4103	2063	1881	4622	2490	991	3918	2402	5663	6774	7985	11803	7764	10185	3533	14557	1851	6376	14216	2716	5405	4385	5152	19642	4340	11078	33226	1840	10677	3647	2987	4456	11082	5035	10104	8782	5939	4646	4716	14566
Bacteria;Actinobacteria;Coriobacteriia;Coriobacteriales	Coriobacteriales	10	65	108	30	36	55	15	257	19	7	21	48	31	38	55	41	25	9	148	112	214	84	318	80	37	22	99	15	7	22	14	71	7	15	16	8	114	5	12	17	23	22	63	54	7	37	15	48
Bacteria;Actinobacteria;Actinobacteria_c;Corynebacteriales	Corynebacteriales	0	0	0	1	0	0	0	0	0	0	0	0	1	0	0	0	1	0	1	0	0	0	0	0	0	0	0	0	0	0	0	0	0	0	0	0	1	0	0	0	0	0	0	0	0	0	0	1
Bacteria;Deferribacteres;Deferribacteres_c;Deferribacterales	Deferribacterales	30	229	56	350	842	142	31	984	40	653	48	268	133	6	41	39	886	108	195	4345	21	511	83	450	584	346	163	247	176	635	135	49	27	1111	3387	63	2163	171	523	315	1193	771	814	2917	356	0	195	4
Bacteria;Deferribacteres;Deferribacteres_c;Deferribacteres_c_uc	Deferribacteres_c_uc	0	0	0	0	0	0	0	0	0	0	0	0	0	0	0	0	0	0	0	0	0	0	2	0	0	0	0	0	0	0	0	0	0	0	0	0	0	0	0	0	0	0	0	0	0	0	0	0
Bacteria;Proteobacteria;Deltaproteobacteria;Desulfovibrionales	Desulfovibrionales	304	1371	585	149	323	924	414	112	682	92	24	452	13	1025	574	453	1999	77	209	341	1229	242	55	564	1054	739	38	53	43	80	43	3563	228	353	360	145	184	1017	383	841	566	343	56	142	338	78	261	6833
Bacteria;Elusimicrobia;Elusimicrobia_c;Elusimicrobiales	Elusimicrobiales	3	0	14	0	0	10	0	0	0	22	0	23	0	0	0	0	0	2	0	0	41	0	0	0	37	0	0	0	1	0	0	0	0	0	0	0	0	0	0	10	0	0	0	0	0	0	0	12
Bacteria;Proteobacteria;Gammaproteobacteria;Enterobacterales	Enterobacterales	199	609	619	1798	24	2115	3040	1093	82	422	1440	337	3466	334	363	1653	322	229	255	255	913	268	485	220	557	148	22	47	256	364	4	193	1199	239	443	23	155	4	2	2	9	79	2	57	361	1	74	3
Bacteria;Firmicutes;Erysipelotrichi;Erysipelotrichales	Erysipelotrichales	7	1	103	79	70	2	58	69	10	2	55	64	102	23	107	317	177	0	20	1	49	41	45	68	76	36	82	0	5	1	0	6	250	5	87	1	38	11	9	32	121	80	71	1	2	1	11	75
Bacteria;Cyanobacteria;Vampirovibrio_c;FR888536_o	FR888536_o	189	201	637	742	182	224	3	508	244	268	1175	508	0	255	206	926	1353	37	526	233	1196	87	595	1913	329	105	3	27	108	665	15	7	42	5	5	30	0	28	1	8	1	3	5	188	217	1	268	18
Bacteria;Bacteroidetes;Flavobacteria;Flavobacteriales	Flavobacteriales	0	0	0	0	0	0	0	0	0	0	0	0	0	0	0	0	0	0	0	0	0	0	0	0	0	0	0	0	0	0	0	0	0	0	0	0	0	0	0	0	3	0	0	0	0	0	0	0
Bacteria;Fusobacteria;Fusobacteria_c;Fusobacteriales	Fusobacteriales	1	5	1	0	0	0	0	0	0	0	0	2	0	7	0	0	169	0	0	0	0	0	0	0	620	1	0	0	1	0	0	1	2	0	0	49	2	0	0	0	0	0	0	0	0	0	0	0
Bacteria;Actinobacteria;Rubrobacteria;Gaiellales	Gaiellales	0	0	0	0	0	0	0	0	0	0	0	0	0	0	0	0	0	0	0	0	2	0	0	0	0	0	0	0	0	0	0	0	0	0	0	0	0	0	0	0	0	0	0	0	0	0	0	0
Bacteria;Proteobacteria;Gammaproteobacteria;Ignatzschineria_o	Ignatzschineria_o	0	0	0	0	0	0	0	0	0	0	0	0	0	0	0	0	0	0	2	0	0	0	0	0	0	0	0	0	0	0	0	0	0	0	0	0	0	0	0	0	0	0	0	0	0	0	0	0
Bacteria;Firmicutes;Bacilli;Lactobacillales	Lactobacillales	411	552	566	3159	3057	4027	171	1090	321	367	1151	718	1364	423	582	648	768	2989	1986	105	1002	87	1233	215	1182	88	67	110	295	167	638	2447	394	1716	451	1298	2860	516	1688	706	497	1061	1766	414	321	789	68	19
Bacteria;Proteobacteria;Gammaproteobacteria;Legionellales	Legionellales	0	0	0	0	0	0	0	1	0	0	0	0	0	0	0	0	0	0	667	0	1	0	0	1	0	0	0	0	0	0	0	0	0	0	1	0	0	0	1	0	0	0	0	0	0	0	0	0
Bacteria;Bacteroidetes;Bacteroidia;Marinilabiliales	Marinilabiliales	0	0	0	0	0	0	0	0	0	0	0	0	0	0	0	0	0	0	0	0	0	0	0	0	0	0	0	0	0	0	0	0	0	0	0	0	0	0	0	3	0	0	0	0	0	0	0	0
Bacteria;Actinobacteria;Actinobacteria_c;Micrococcales	Micrococcales	0	0	0	1	0	1	0	0	0	1	69	0	0	0	0	0	0	1	6	0	0	0	0	3	0	0	0	0	0	0	1	0	0	0	0	0	4	0	0	0	0	0	2	0	0	0	0	0
Bacteria;Tenericutes;Mollicutes;Mycoplasmatales	Mycoplasmatales	142	2529	118	1519	5	827	206	57	660	948	53	160	299	1442	31	0	2003	603	43	2	1359	159	507	2746	126	698	2115	295	259	1052	89	44	627	1154	0	15	247	67	27	223	3579	44	580	897	4594	13	483	219
Bacteria;Proteobacteria;Betaproteobacteria;Nitrosomonadales	Nitrosomonadales	0	0	8	2	4	3	0	0	0	0	0	0	0	0	0	0	9	0	6	2	0	8	0	2	0	0	0	0	0	0	0	0	0	0	0	0	0	0	0	0	3	0	0	0	0	0	0	0
Bacteria;Tenericutes;Mollicutes;PAC001057_o	PAC001057_o	28	31	9	82	0	9	1	19	13	52	13	173	0	3	0	11	7	45	480	14	11	77	132	29	103	11	11	12	21	16	3	0	107	322	49	10	0	0	1	45	129	16	16	68	1	13	2	27
Bacteria;Tenericutes;Mollicutes;PAC001265_o	PAC001265_o	0	0	0	9	0	6	0	0	0	0	0	9	0	0	0	0	0	0	0	0	0	23	0	0	0	0	0	0	0	0	0	0	0	0	0	0	0	0	0	0	0	16	0	0	0	0	0	0
Bacteria;Proteobacteria;Gammaproteobacteria;Pasteurellales	Pasteurellales	0	0	1	1	0	1	0	0	1	2	0	9	1	1	0	0	0	0	5	0	0	0	0	0	0	0	2	0	1	0	0	11	1	0	1	0	12	0	0	7	1	0	1	1	12	2	0	50
Bacteria;Actinobacteria;Actinobacteria_c;Propionibacteriales	Propionibacteriales	0	1	0	0	0	0	0	2	0	0	1	0	0	0	0	0	0	0	0	0	0	0	0	0	0	0	0	0	0	0	0	0	0	0	0	0	0	0	0	0	0	0	0	0	0	0	0	0
Bacteria;Proteobacteria;Gammaproteobacteria;Pseudomonadales	Pseudomonadales	1	9	17	9	32	5	4	7	5	1	2	4	7	2	1	30	43	3	12	6	13	9	8	3	3	3	1	2	2	7	3	23	3	8	9	0	10	3	2	4	28	3	2	6	4	11	3	27
Bacteria;Verrucomicrobia;Opitutae;Puniceicoccales	Puniceicoccales	67	336	599	0	0	383	448	108	31	65	3	74	0	17	11	0	1	45	142	127	920	952	848	162	2	64	275	47	4	59	9	21	1	80	0	16	0	33	39	198	811	0	0	164	642	0	16	2
Bacteria;Proteobacteria;Alphaproteobacteria;Rhizobiales	Rhizobiales	0	0	0	0	0	0	0	0	0	1	3	0	0	0	0	2	0	0	2	0	0	0	0	0	0	0	0	0	0	0	0	0	0	1	0	0	0	0	0	0	0	0	0	0	0	0	0	0
Bacteria;Proteobacteria;Alphaproteobacteria;Rhodobacterales	Rhodobacterales	0	0	0	0	0	0	0	0	0	0	0	0	0	0	0	0	0	1	0	0	0	0	0	0	0	0	0	0	0	0	0	0	0	0	0	0	0	0	0	0	0	0	0	0	0	0	0	0
Bacteria;Proteobacteria;Alphaproteobacteria;Rhodospirillales	Rhodospirillales	0	2	9	16	0	10	0	17	4	1	13	27	0	31	0	1	197	2	81	0	15	0	217	0	30	0	0	0	3	0	0	0	5	0	1	0	0	1	0	4	0	0	0	8	0	0	2	12
Bacteria;Proteobacteria;Alphaproteobacteria;Rickettsiales	Rickettsiales	223	926	1836	0	368	758	1608	756	210	230	77	153	0	72	62	72	1693	268	906	117	2308	2830	2682	1018	122	174	522	116	4	179	144	234	0	415	12	6	170	60	28	102	978	145	68	872	1864	122	59	50
Bacteria;Saccharibacteria_TM7;Saccharimonas_c;Saccharimonas_o	Saccharimonas_o	5	1	0	2	0	0	0	1	1	1	1	5	0	0	0	0	0	11	0	2	0	0	0	20	0	0	0	5	0	0	0	0	10	1	1	0	0	10	0	0	0	0	0	0	0	0	0	0
Bacteria;Firmicutes;Negativicutes;Selenomonadales	Selenomonadales	75	315	224	106	31	241	43	256	46	56	117	20	53	15	184	0	443	623	2	0	995	0	78	0	0	0	0	24	132	19	0	0	0	91	0	14	1	31	0	90	1	25	0	117	0	0	42	0
Bacteria;Bacteroidetes;Sphingobacteriia;Sphingobacteriales	Sphingobacteriales	0	0	44	0	0	0	0	0	0	0	0	0	0	0	0	0	0	0	0	0	33	0	0	0	0	0	0	0	0	0	0	0	0	0	0	0	0	0	0	0	89	0	15	0	0	0	0	0
Bacteria;Bacteroidetes;Sphingobacteriia;Sphingobacteriia_uc	Sphingobacteriia_uc	0	0	0	0	0	0	0	0	0	0	0	0	0	0	0	0	0	0	0	0	0	0	0	0	0	0	0	0	0	0	0	0	0	0	0	0	0	0	0	0	2	0	0	0	0	0	0	0
Bacteria;Spirochaetes;Spirochaetia;Spirochaetales	Spirochaetales	878	20	650	0	5	2167	387	0	249	3120	569	1	1	2	3	1	0	3168	2	2	1527	5352	2648	9	5	7	2774	788	1964	26	1	1	0	2606	1	3	4	74	4	169	3	10	106	3	6999	631	803	1
Bacteria;Actinobacteria;Actinobacteria_c;Streptomycetales	Streptomycetales	0	0	0	0	0	0	0	0	0	0	0	0	0	0	0	0	0	0	0	0	1	0	0	0	0	0	0	0	0	0	0	0	0	0	0	0	0	0	0	0	0	0	0	0	0	0	0	0
Bacteria;Firmicutes;Negativicutes;Veillonellales	Veillonellales	1	0	0	1	0	0	0	4	6	12	0	3	27	0	0	70	1	0	0	0	3	0	0	0	2	15	0	0	2	13	2	14	2	0	0	0	7	0	1	1	0	11	1	2	2	0	0	6
Bacteria;Verrucomicrobia;Verrucomicrobiae;Verrucomicrobiales	Verrucomicrobiales	3	0	0	0	0	0	1	1	3	0	0	0	13	1	164	611	933	0	0	1	0	0	0	0	2664	1	1	0	2	0	3	1	3	0	0	0	1	1156	0	811	3	0	0	0	0	0	0	0
Bacteria;Proteobacteria;Gammaproteobacteria;Xanthomonadales	Xanthomonadales	1	6	5	6	14	4	0	2	0	0	1	5	2	2	1	6	14	5	12	1	7	0	3	2	0	1	2	0	0	3	2	5	1	2	1	0	1	0	0	0	8	1	0	4	1	4	1	5
[truncated: 48 more columns]

## Sheet: family
family
		Count
Taxonomy	Taxon Name	S1	S2	S3	S4	S5	S6	S7	S8	S9	S10	S11	S12	S13	S14	S15	S16	S17	S18	S19	S20	S21	S22	S23	S24	S25	S26	S27	S28	S29	S30	S31	S32	S33	S34	S35	S36	S37	S38	S39	S40	S41	S42	S43	S44	S45	S46	S47	S48
Bacteria;Bacteroidetes;Bacteroidia;Bacteroidales;AC160630_f	AC160630_f	83	14	49	452	137	26	41	331	111	95	125	371	36	0	23	34	76	43	441	333	88	10	102	581	13	0	56	142	6	26	195	127	335	165	43	4	350	19	0	208	1257	172	212	59	13	137	153	45
Bacteria;Proteobacteria;Alphaproteobacteria;Rickettsiales;AY571491_f	AY571491_f	160	395	1278	0	368	600	715	504	111	116	60	51	0	61	36	51	145	126	848	0	855	939	646	338	66	88	260	81	2	104	39	4	0	168	12	4	133	49	28	72	548	108	0	454	541	118	9	50
Bacteria;Verrucomicrobia;Opitutae;Puniceicoccales;AY571501_f	AY571501_f	0	3	0	0	0	0	0	0	0	0	0	0	0	0	0	0	0	2	0	0	0	2	0	0	0	0	0	0	0	0	0	0	0	0	0	0	0	0	0	0	0	0	0	0	0	0	0	0
Bacteria;Proteobacteria;Alphaproteobacteria;Rhodospirillales;Acetobacteraceae	Acetobacteraceae	0	2	0	0	0	0	0	0	4	0	0	0	0	0	0	0	0	0	0	0	0	0	0	0	0	0	0	0	0	0	0	0	0	0	0	0	0	0	0	2	0	0	0	0	0	0	0	0
Bacteria;Tenericutes;Mollicutes;Acholeplasmatales;Acholeplasmataceae	Acholeplasmataceae	4	4	0	30	0	0	0	0	2	2	0	0	0	0	0	0	0	50	3	15	0	121	4	99	8	0	0	0	0	3	0	0	86	5	31	0	0	0	0	0	26	31	0	0	0	0	0	0
Bacteria;Firmicutes;Negativicutes;Acidaminococcales;Acidaminococcaceae	Acidaminococcaceae	0	0	0	0	0	0	0	0	0	0	2	0	48	0	0	0	0	0	0	0	0	0	0	0	468	0	0	0	0	0	0	0	0	0	0	0	0	0	0	0	1	0	0	0	0	0	0	0
Bacteria;Actinobacteria;Actinobacteria_c;Actinomycetales;Actinomycetaceae	Actinomycetaceae	0	0	2	0	0	0	0	0	0	0	1	0	2	0	0	0	0	0	0	0	1	0	0	0	1	1	0	0	0	0	0	1	0	0	0	0	0	0	1	1	0	0	0	0	0	0	0	0
Bacteria;Firmicutes;Bacilli;Lactobacillales;Aerococcaceae	Aerococcaceae	0	0	0	1	0	0	0	0	0	0	0	0	0	0	0	0	0	0	0	0	0	0	0	0	0	0	0	0	0	0	0	0	0	0	0	0	0	0	0	0	0	0	0	0	0	0	0	0
Bacteria;Proteobacteria;Gammaproteobacteria;Aeromonadales;Aeromonadaceae	Aeromonadaceae	0	0	0	0	0	0	0	0	0	0	0	0	0	0	0	0	1	0	0	0	0	0	0	0	0	0	0	0	0	0	0	0	0	0	0	0	0	0	0	0	0	0	0	0	0	0	0	0
Bacteria;Verrucomicrobia;Verrucomicrobiae;Verrucomicrobiales;Akkermansiaceae	Akkermansiaceae	3	0	0	0	0	0	1	1	3	0	0	0	13	1	164	611	933	0	0	1	0	0	0	0	2664	1	1	0	2	0	3	1	3	0	0	0	1	1156	0	811	3	0	0	0	0	0	0	0
Bacteria;Proteobacteria;Betaproteobacteria;Burkholderiales;Alcaligenaceae	Alcaligenaceae	0	0	0	2	0	0	0	0	0	0	0	0	0	0	0	0	0	0	0	0	0	0	0	0	0	0	0	0	0	0	0	0	0	0	0	0	0	0	0	0	0	0	0	0	0	0	0	0
Bacteria;Firmicutes;Bacilli;Bacillales;Bacillaceae	Bacillaceae	0	0	0	0	0	0	0	0	0	0	0	0	0	19	0	0	0	0	15	1	1	0	0	0	0	0	0	0	0	0	0	0	0	0	0	0	0	0	0	0	0	0	0	0	0	0	0	0
Bacteria;Bacteroidetes;Bacteroidia;Bacteroidales;Bacteroidaceae	Bacteroidaceae	282	640	1053	3096	213	1767	1432	486	374	532	1638	587	6652	441	786	365	6718	1083	2920	1459	1703	183	667	2203	1426	1422	85	150	368	180	2124	2421	791	1376	1255	222	1508	765	783	1374	1590	601	279	725	498	2997	1389	963
Bacteria;Bacteroidetes;Bacteroidia;Bacteroidales;Bacteroidales_uc	Bacteroidales_uc	0	4	0	4	0	14	3	0	0	0	0	2	0	65	0	0	0	2	9	0	27	0	276	4	16	0	2	0	0	0	2	2	0	0	2	3	0	2	0	46	9	0	2	0	2	0	2	2
Bacteria;Bacteroidetes;Bacteroidia;Bacteroidales;Barnesiellaceae	Barnesiellaceae	13	0	3	0	0	173	0	0	0	0	0	0	1	0	0	50	0	0	0	0	6	43	1	0	0	1	0	0	0	0	0	22	6	2	0	0	0	61	0	35	0	0	0	0	0	0	0	0
Bacteria;Proteobacteria;Alphaproteobacteria;Rhizobiales;Bartonellaceae	Bartonellaceae	0	0	0	0	0	0	0	0	0	0	0	0	0	0	0	2	0	0	0	0	0	0	0	0	0	0	0	0	0	0	0	0	0	0	0	0	0	0	0	0	0	0	0	0	0	0	0	0
Bacteria;Actinobacteria;Actinobacteria_c;Bifidobacteriales;Bifidobacteriaceae	Bifidobacteriaceae	0	0	0	0	0	0	0	0	0	0	3	0	0	0	0	0	0	0	0	0	0	0	0	0	0	0	1	0	0	0	0	0	0	0	0	0	0	0	0	0	0	0	0	0	0	0	0	0
Bacteria;Spirochaetes;Spirochaetia;Brachyspirales;Brachyspiraceae	Brachyspiraceae	242	0	122	1	827	386	158	0	10	103	89	0	40	1	0	1244	10	769	1252	0	38	1366	1381	770	235	0	149	55	119	305	0	0	0	57	0	1	0	41	12	63	3080	1	0	0	0	2	2	3
Bacteria;Spirochaetes;Spirochaetia;Brevinematales;Brevinemataceae	Brevinemataceae	0	0	0	0	0	0	0	0	0	0	0	0	2	0	0	0	0	0	0	0	0	0	0	0	0	0	0	0	0	0	0	0	0	0	0	0	0	0	0	0	0	0	0	0	0	0	0	0
Bacteria;Proteobacteria;Alphaproteobacteria;Rhizobiales;Brucellaceae	Brucellaceae	0	0	0	0	0	0	0	0	0	0	0	0	0	0	0	0	0	0	1	0	0	0	0	0	0	0	0	0	0	0	0	0	0	0	0	0	0	0	0	0	0	0	0	0	0	0	0	0
Bacteria;Proteobacteria;Betaproteobacteria;Burkholderiales;Burkholderiaceae	Burkholderiaceae	0	0	0	0	1	0	0	0	0	0	0	0	0	0	0	1	0	0	0	0	0	0	0	0	0	0	0	0	0	0	0	1	0	0	0	0	0	0	0	0	2	0	0	0	0	0	0	0
Bacteria;Proteobacteria;Epsilonproteobacteria;Campylobacterales;Campylobacteraceae	Campylobacteraceae	0	0	0	0	0	0	0	0	0	0	0	0	0	0	0	0	0	0	0	0	0	0	0	0	0	0	0	0	0	0	0	0	0	0	0	0	0	0	0	0	0	0	1	0	0	0	0	0
Bacteria;Proteobacteria;Epsilonproteobacteria;Campylobacterales;Campylobacterales_uc	Campylobacterales_uc	0	0	0	0	0	0	0	0	0	0	0	0	0	0	0	0	0	0	0	0	0	0	0	0	0	0	0	0	0	0	0	2	0	0	0	0	0	0	0	0	0	0	0	0	0	0	0	0
Bacteria;Firmicutes;Bacilli;Lactobacillales;Carnobacteriaceae	Carnobacteriaceae	0	2	0	0	0	0	0	0	0	0	2	0	0	0	0	0	0	0	1	0	0	0	1	2	0	0	0	0	0	0	0	0	0	0	0	0	0	0	0	0	0	0	0	0	0	0	0	0
Bacteria;Proteobacteria;Alphaproteobacteria;Caulobacterales;Caulobacteraceae	Caulobacteraceae	0	0	0	0	0	0	0	0	0	0	0	0	0	0	0	0	0	0	2	0	0	0	0	0	0	0	0	0	0	0	0	0	0	0	0	0	0	0	0	0	0	0	0	0	0	0	0	0
Bacteria;Firmicutes;Clostridia;Clostridiales;Christensenellaceae	Christensenellaceae	42	104	64	2118	2	279	238	798	529	161	0	196	380	38	2	213	39	982	15	75	8	210	118	1083	35	22	561	6	146	182	66	190	370	1520	657	5	8	22	4	65	2096	204	100	1126	453	203	278	88
Bacteria;Firmicutes;Clostridia;Clostridiales;Clostridiaceae	Clostridiaceae	0	5	0	115	7	3	0	1	21	3	232	1	882	1	5	1029	72	428	19	33	1	16	68	11	56	39	9	4	2	0	0	183	18	42	125	1	3	0	7	3	0	0	6	2	19	16	9	3
Bacteria;Firmicutes;Clostridia;Clostridiales;Clostridiales_uc	Clostridiales_uc	0	0	0	0	0	0	0	0	0	0	0	0	0	0	0	0	0	0	4	0	3	0	0	0	0	0	0	0	0	0	0	0	0	0	0	0	2	0	0	1	0	0	0	0	0	2	1	0
Bacteria;Proteobacteria;Betaproteobacteria;Burkholderiales;Comamonadaceae	Comamonadaceae	0	0	0	0	0	0	0	0	0	0	0	0	0	0	0	0	0	0	0	0	0	0	0	0	0	0	0	0	0	0	0	1	0	0	0	0	0	0	0	0	0	0	0	0	0	0	0	0
Bacteria;Actinobacteria;Coriobacteriia;Coriobacteriales;Coriobacteriaceae	Coriobacteriaceae	10	65	108	30	36	55	15	257	19	7	21	48	31	38	55	41	25	9	148	112	214	84	318	80	37	22	99	15	7	22	14	71	7	15	16	8	114	5	12	17	23	22	63	54	7	37	15	48
Bacteria;Actinobacteria;Actinobacteria_c;Corynebacteriales;Corynebacteriaceae	Corynebacteriaceae	0	0	0	1	0	0	0	0	0	0	0	0	0	0	0	0	1	0	0	0	0	0	0	0	0	0	0	0	0	0	0	0	0	0	0	0	1	0	0	0	0	0	0	0	0	0	0	1
Bacteria;Proteobacteria;Gammaproteobacteria;Legionellales;Coxiellaceae	Coxiellaceae	0	0	0	0	0	0	0	1	0	0	0	0	0	0	0	0	0	0	667	0	1	0	0	1	0	0	0	0	0	0	0	0	0	0	1	0	0	0	1	0	0	0	0	0	0	0	0	0
Bacteria;Deferribacteres;Deferribacteres_c;Deferribacterales;Deferribacteraceae	Deferribacteraceae	30	229	56	350	842	142	31	971	40	653	48	268	133	6	41	39	886	108	195	4345	21	509	81	450	584	346	163	247	176	633	135	49	27	1111	3385	63	2163	171	521	315	1193	769	814	2917	356	0	195	4
Bacteria;Deferribacteres;Deferribacteres_c;Deferribacterales;Deferribacterales_uc	Deferribacterales_uc	0	0	0	0	0	0	0	13	0	0	0	0	0	0	0	0	0	0	0	0	0	2	2	0	0	0	0	0	0	2	0	0	0	0	2	0	0	0	2	0	0	2	0	0	0	0	0	0
Bacteria;Firmicutes;Clostridia;Clostridiales;Dehalobacterium_f	Dehalobacterium_f	2	0	6	38	40	1	0	0	1	0	0	3	0	0	1	20	0	1	114	331	3	242	1	103	2	112	524	1	0	98	245	657	236	68	261	0	251	1	55	0	219	7	144	6	110	223	0	440
Bacteria;Proteobacteria;Deltaproteobacteria;Desulfovibrionales;Desulfovibrionaceae	Desulfovibrionaceae	304	1371	585	149	323	924	414	112	682	92	24	452	13	1025	574	453	1999	77	209	341	1229	240	55	564	1054	739	38	53	43	80	43	3563	228	353	360	145	184	1017	383	841	566	341	56	142	338	78	261	6833
Bacteria;Proteobacteria;Deltaproteobacteria;Desulfovibrionales;Desulfovibrionales_uc	Desulfovibrionales_uc	0	0	0	0	0	0	0	0	0	0	0	0	0	0	0	0	0	0	0	0	0	2	0	0	0	0	0	0	0	0	0	0	0	0	0	0	0	0	0	0	0	2	0	0	0	0	0	0
Bacteria;Proteobacteria;Alphaproteobacteria;Rhizobiales;Devosia_f	Devosia_f	0	0	0	0	0	0	0	0	0	1	3	0	0	0	0	0	0	0	1	0	0	0	0	0	0	0	0	0	0	0	0	0	0	0	0	0	0	0	0	0	0	0	0	0	0	0	0	0
Bacteria;Proteobacteria;Gammaproteobacteria;Chromatiales;EF157132_f	EF157132_f	0	0	0	0	0	0	0	0	0	0	0	0	0	0	0	0	0	0	0	0	0	0	0	0	0	0	1	0	0	0	0	0	0	0	0	0	0	0	0	0	0	0	0	0	0	0	0	0
Bacteria;Bacteroidetes;Bacteroidia;Bacteroidales;EF454800_f	EF454800_f	65	0	129	96	2	48	3	0	137	13	9	111	0	18	0	16	285	93	0	107	190	180	91	46	9	8	29	22	40	19	0	10	29	121	80	32	0	21	6	22	417	33	0	2	0	0	22	0
Bacteria;Elusimicrobia;Elusimicrobia_c;Elusimicrobiales;Elusimicrobiaceae	Elusimicrobiaceae	3	0	14	0	0	10	0	0	0	22	0	23	0	0	0	0	0	2	0	0	41	0	0	0	37	0	0	0	1	0	0	0	0	0	0	0	0	0	0	10	0	0	0	0	0	0	0	12
Bacteria;Proteobacteria;Gammaproteobacteria;Enterobacterales;Enterobacterales_f	Enterobacterales_f	0	0	0	1	0	0	0	0	0	1	11	102	0	0	0	0	1	6	159	0	0	0	0	5	0	0	0	0	0	0	0	0	0	0	0	1	0	0	0	0	0	0	0	0	0	0	0	1
Bacteria;Proteobacteria;Gammaproteobacteria;Enterobacterales;Enterobacterales_uc	Enterobacterales_uc	0	1	2	4	0	2	2	2	0	0	5	1	7	0	2	2	0	0	0	1	0	0	2	1	0	0	0	0	1	0	0	0	0	1	0	0	1	0	0	1	0	0	0	0	1	0	0	0
Bacteria;Proteobacteria;Gammaproteobacteria;Enterobacterales;Enterobacteriaceae	Enterobacteriaceae	199	607	357	1792	24	2112	3037	1090	82	420	1423	5	3457	334	361	1650	143	221	17	252	913	268	473	200	539	148	22	43	255	364	4	193	1197	237	443	20	152	3	2	1	9	79	2	56	360	1	74	2
Bacteria;Firmicutes;Bacilli;Lactobacillales;Enterococcaceae	Enterococcaceae	0	11	0	6	0	0	2	3	0	26	4	0	29	0	0	3	0	0	1	0	0	0	2	3	0	3	0	0	0	0	1	0	0	12	0	0	1	0	0	4	0	0	0	0	0	0	0	0
Bacteria;Proteobacteria;Gammaproteobacteria;Enterobacterales;Erwiniaceae	Erwiniaceae	0	0	0	0	0	1	0	0	0	0	0	0	1	0	0	0	0	0	0	0	0	0	0	0	0	0	0	0	0	0	0	0	0	0	0	0	0	0	0	0	0	0	0	0	0	0	0	0
Bacteria;Firmicutes;Erysipelotrichi;Erysipelotrichales;Erysipelotrichaceae	Erysipelotrichaceae	7	1	103	79	70	2	58	69	10	2	55	64	102	23	107	317	177	0	20	1	49	41	45	68	76	36	82	0	5	1	0	6	250	5	87	1	38	11	9	32	121	80	71	1	2	1	11	75
Bacteria;Firmicutes;Clostridia;Clostridiales;Eubacteriaceae	Eubacteriaceae	0	0	0	0	0	0	0	0	0	0	0	0	0	0	0	0	0	0	0	0	0	0	0	0	17	0	0	0	0	0	0	0	0	0	0	0	0	0	0	0	0	0	0	0	0	0	0	0
Bacteria;Firmicutes;Bacilli;Bacillales;Exiguobacteriaceae	Exiguobacteriaceae	0	0	0	0	0	0	0	0	0	0	0	0	0	0	0	0	0	0	1	0	0	0	0	0	0	0	0	0	0	0	0	0	0	0	0	0	0	0	0	0	0	0	0	0	0	0	0	0
Bacteria;Proteobacteria;Alphaproteobacteria;Rickettsiales;FJ478621_f	FJ478621_f	15	57	63	0	0	26	134	137	19	34	0	14	0	0	0	0	15	26	23	88	291	136	731	43	2	0	170	6	0	25	3	26	0	27	0	2	37	5	0	18	237	37	63	155	127	4	0	0
Bacteria;Verrucomicrobia;Opitutae;Puniceicoccales;FN377789_f	FN377789_f	67	333	599	0	0	383	448	108	31	65	3	74	0	17	11	0	1	43	142	127	918	948	848	162	2	64	275	47	4	59	9	21	1	80	0	16	0	33	39	198	811	0	0	164	642	0	16	2
Bacteria;Cyanobacteria;Vampirovibrio_c;FR888536_o;FR888536_f	FR888536_f	189	201	637	742	182	224	3	508	244	268	1175	508	0	255	206	926	1353	37	526	233	1196	87	595	1913	329	105	3	27	108	665	15	7	42	5	5	30	0	28	1	8	1	3	5	188	217	1	268	18
Bacteria;Bacteroidetes;Flavobacteria;Flavobacteriales;Flavobacteriales_uc	Flavobacteriales_uc	0	0	0	0	0	0	0	0	0	0	0	0	0	0	0	0	0	0	0	0	0	0	0	0	0	0	0	0	0	0	0	0	0	0	0	0	0	0	0	0	3	0	0	0	0	0	0	0
Bacteria;Fusobacteria;Fusobacteria_c;Fusobacteriales;Fusobacteriaceae	Fusobacteriaceae	1	5	1	0	0	0	0	0	0	0	0	2	0	7	0	0	169	0	0	0	0	0	0	0	620	1	0	0	1	0	0	0	2	0	0	49	1	0	0	0	0	0	0	0	0	0	0	0
Bacteria;Actinobacteria;Rubrobacteria;Gaiellales;Gaiellaceae	Gaiellaceae	0	0	0	0	0	0	0	0	0	0	0	0	0	0	0	0	0	0	0	0	1	0	0	0	0	0	0	0	0	0	0	0	0	0	0	0	0	0	0	0	0	0	0	0	0	0	0	0
Bacteria;Firmicutes;Bacilli;Bacillales;Gemella_f	Gemella_f	0	0	1	0	0	0	0	1	0	0	0	2	1	0	0	0	1	0	0	0	0	0	0	0	0	6	1	0	0	1	0	1	0	0	1	0	1	0	0	0	1	0	0	0	0	0	0	0
Bacteria;Proteobacteria;Gammaproteobacteria;Enterobacterales;Hafniaceae	Hafniaceae	0	0	0	0	0	0	0	0	0	0	0	0	0	0	0	1	178	0	3	0	0	0	2	3	15	0	0	0	0	0	0	0	1	0	0	0	0	0	0	0	0	0	0	0	0	0	0	0
Bacteria;Proteobacteria;Epsilonproteobacteria;Campylobacterales;Helicobacteraceae	Helicobacteraceae	226	2986	608	2090	3223	225	35	9066	260	559	127	707	1072	494	703	398	1622	1228	588	800	4568	1494	1131	885	420	352	1116	239	80	697	1118	26183	1062	2387	2	358	3	128	468	1344	3902	961	1005	2461	1401	947	1118	4939
Bacteria;Proteobacteria;Gammaproteobacteria;Ignatzschineria_o;Ignatzschineria_f	Ignatzschineria_f	0	0	0	0	0	0	0	0	0	0	0	0	0	0	0	0	0	0	2	0	0	0	0	0	0	0	0	0	0	0	0	0	0	0	0	0	0	0	0	0	0	0	0	0	0	0	0	0
Bacteria;Actinobacteria;Actinobacteria_c;Micrococcales;Jonesiaceae	Jonesiaceae	0	0	0	0	0	0	0	0	0	0	0	0	0	0	0	0	0	1	0	0	0	0	0	0	0	0	0	0	0	0	0	0	0	0	0	0	0	0	0	0	0	0	0	0	0	0	0	0
Bacteria;Firmicutes;Clostridia;Clostridiales;Lachnospiraceae	Lachnospiraceae	1683	2612	3731	3855	6821	3283	2810	4246	2896	1149	1180	2800	1099	626	1410	759	5025	3875	5217	9466	6401	7791	2461	10680	1040	4525	10850	1281	3346	3327	3559	14516	2813	7610	28276	1279	9161	1685	2664	2516	6942	3140	8273	5757	3883	3761	3339	8749
Bacteria;Firmicutes;Bacilli;Lactobacillales;Lactobacillaceae	Lactobacillaceae	402	505	529	3147	3046	3973	167	1032	297	293	1140	715	1323	421	556	628	752	2978	1963	103	993	87	1224	191	1151	7	56	107	283	137	630	2394	389	1638	412	1282	2828	495	1676	699	490	1043	1746	405	303	775	49	7
Bacteria;Firmicutes;Bacilli;Lactobacillales;Lactobacillales_uc	Lactobacillales_uc	0	0	0	0	0	0	0	0	0	0	0	1	0	0	0	0	0	0	0	0	0	0	0	0	0	0	0	0	0	0	0	0	0	0	0	0	0	0	0	0	0	0	0	0	0	0	0	0
Bacteria;Fusobacteria;Fusobacteria_c;Fusobacteriales;Leptotrichiaceae	Leptotrichiaceae	0	0	0	0	0	0	0	0	0	0	0	0	0	0	0	0	0	0	0	0	0	0	0	0	0	0	0	0	0	0	0	1	0	0	0	0	1	0	0	0	0	0	0	0	0	0	0	0
Bacteria;Bacteroidetes;Bacteroidia;Marinilabiliales;Marinilabiliaceae	Marinilabiliaceae	0	0	0	0	0	0	0	0	0	0	0	0	0	0	0	0	0	0	0	0	0	0	0	0	0	0	0	0	0	0	0	0	0	0	0	0	0	0	0	3	0	0	0	0	0	0	0	0
Bacteria;Actinobacteria;Actinobacteria_c;Micrococcales;Microbacteriaceae	Microbacteriaceae	0	0	0	0	0	1	0	0	0	0	12	0	0	0	0	0	0	0	3	0	0	0	0	1	0	0	0	0	0	0	0	0	0	0	0	0	0	0	0	0	0	0	0	0	0	0	0	0
Bacteria;Actinobacteria;Actinobacteria_c;Micrococcales;Micrococcaceae	Micrococcaceae	0	0	0	1	0	0	0	0	0	1	0	0	0	0	0	0	0	0	0	0	0	0	0	2	0	0	0	0	0	0	1	0	0	0	0	0	4	0	0	0	0	0	2	0	0	0	0	0
Bacteria;Firmicutes;Clostridia;Clostridiales;Mogibacterium_f	Mogibacterium_f	12	34	28	40	25	29	11	18	8	18	9	22	3	2	25	212	24	8	126	50	60	44	14	26	24	10	36	12	25	2	12	99	22	63	64	4	66	24	4	66	89	105	161	40	38	25	15	38
Bacteria;Proteobacteria;Gammaproteobacteria;Enterobacterales;Morganellaceae	Morganellaceae	0	0	0	0	0	0	0	0	0	0	0	0	0	0	0	0	0	0	52	0	0	0	7	11	0	0	0	4	0	0	0	0	0	0	0	0	0	1	0	0	0	0	0	0	0	0	0	0
Bacteria;Bacteroidetes;Bacteroidia;Bacteroidales;Muribaculaceae	Muribaculaceae	2047	5762	11430	8886	6861	6129	13012	17513	4991	6112	4697	5244	1859	3946	8661	7344	12722	7684	10766	4328	5305	5060	4647	11901	3066	3046	5047	5517	7780	4033	3616	29597	6159	7395	5590	1663	11793	3389	4082	3436	8109	7054	10016	5371	5308	5233	5171	39723
Bacteria;Tenericutes;Mollicutes;Mycoplasmatales;Mycoplasmataceae	Mycoplasmataceae	85	2089	0	1	0	451	92	57	647	70	30	52	0	4	1	0	3	0	0	2	1258	1	395	1375	8	0	24	21	173	795	0	2	1	985	0	11	0	67	21	7	2	30	123	0	677	2	277	219
Bacteria;Tenericutes;Mollicutes;Mycoplasmatales;Mycoplasmataceae_f1	Mycoplasmataceae_f1	57	440	118	1518	5	376	114	0	13	878	23	108	299	1438	30	0	2000	603	43	0	101	158	112	1371	118	698	2091	274	86	257	89	42	624	169	0	4	247	0	6	216	3575	14	457	897	3917	11	206	0
Bacteria;Tenericutes;Mollicutes;Mycoplasmatales;Mycoplasmatales_uc	Mycoplasmatales_uc	0	0	0	0	0	0	0	0	0	0	0	0	0	0	0	0	0	0	0	0	0	0	0	0	0	0	0	0	0	0	0	0	2	0	0	0	0	0	0	0	2	0	0	0	0	0	0	0
Bacteria;Proteobacteria;Betaproteobacteria;Nitrosomonadales;Nitrosomonadaceae	Nitrosomonadaceae	0	0	8	2	4	3	0	0	0	0	0	0	0	0	0	0	9	0	6	2	0	8	0	2	0	0	0	0	0	0	0	0	0	0	0	0	0	0	0	0	3	0	0	0	0	0	0	0
Bacteria;Actinobacteria;Actinobacteria_c;Corynebacteriales;Nocardiaceae	Nocardiaceae	0	0	0	0	0	0	0	0	0	0	0	0	1	0	0	0	0	0	1	0	0	0	0	0	0	0	0	0	0	0	0	0	0	0	0	0	0	0	0	0	0	0	0	0	0	0	0	0
Bacteria;Actinobacteria;Actinobacteria_c;Propionibacteriales;Nocardioidaceae	Nocardioidaceae	0	0	0	0	0	0	0	2	0	0	1	0	0	0	0	0	0	0	0	0	0	0	0	0	0	0	0	0	0	0	0	0	0	0	0	0	0	0	0	0	0	0	0	0	0	0	0	0
Bacteria;Bacteroidetes;Bacteroidia;Bacteroidales;Odoribacteraceae	Odoribacteraceae	61	422	305	241	105	180	33	72	124	113	42	65	122	239	7	0	91	358	48	54	147	160	284	375	112	94	77	112	197	168	70	364	38	356	397	123	160	113	183	64	2004	142	403	531	467	127	437	476
Bacteria;Proteobacteria;Betaproteobacteria;Burkholderiales;Oxalobacteraceae	Oxalobacteraceae	3	3	13	10	15	14	22	19	12	3	6	1	0	1	2	1	6	4	4	3	11	25	10	0	15	1	17	4	9	5	2	0	2	6	21	1	4	5	1	17	5	4	7	12	7	0	6	31
Bacteria;Tenericutes;Mollicutes;PAC001057_o;PAC000197_f	PAC000197_f	12	26	9	75	0	7	1	17	6	26	5	134	0	3	0	10	7	29	469	10	9	62	109	21	100	5	5	12	15	10	1	0	104	289	27	5	0	0	1	42	127	14	7	46	1	12	0	16
Bacteria;Actinobacteria;Rubrobacteria;Gaiellales;PAC000669_f	PAC000669_f	0	0	0	0	0	0	0	0	0	0	0	0	0	0	0	0	0	0	0	0	1	0	0	0	0	0	0	0	0	0	0	0	0	0	0	0	0	0	0	0	0	0	0	0	0	0	0	0
Bacteria;Tenericutes;Mollicutes;PAC001057_o;PAC001057_f	PAC001057_f	16	5	0	7	0	2	0	2	7	26	8	39	0	0	0	1	0	16	11	4	2	15	23	8	3	6	6	0	6	6	2	0	3	33	22	5	0	0	0	3	2	1	9	22	0	1	2	11
Bacteria;Tenericutes;Mollicutes;PAC001057_o;PAC001057_o_uc	PAC001057_o_uc	0	0	0	0	0	0	0	0	0	0	0	0	0	0	0	0	0	0	0	0	0	0	0	0	0	0	0	0	0	0	0	0	0	0	0	0	0	0	0	0	0	1	0	0	0	0	0	0
Bacteria;Tenericutes;Mollicutes;PAC001265_o;PAC001265_f	PAC001265_f	0	0	0	9	0	6	0	0	0	0	0	9	0	0	0	0	0	0	0	0	0	23	0	0	0	0	0	0	0	0	0	0	0	0	0	0	0	0	0	0	0	16	0	0	0	0	0	0
Bacteria;Firmicutes;Bacilli;Bacillales;Paenibacillaceae	Paenibacillaceae	0	0	0	0	0	0	0	0	0	0	0	0	0	0	0	1	0	1	0	0	0	0	0	0	0	0	0	0	0	0	0	0	0	0	0	0	0	0	0	0	0	0	0	0	0	0	0	0
Bacteria;Proteobacteria;Alphaproteobacteria;Rickettsiales;Paracaedibacteraceae	Paracaedibacteraceae	48	474	491	0	0	132	757	115	80	80	17	88	0	4	26	21	1526	116	35	29	1162	1745	1301	633	44	86	90	29	2	50	102	204	0	220	0	0	0	6	0	12	193	0	0	261	1196	0	50	0
Bacteria;Proteobacteria;Gammaproteobacteria;Pasteurellales;Pasteurellaceae	Pasteurellaceae	0	0	1	1	0	1	0	0	1	2	0	9	1	1	0	0	0	0	5	0	0	0	0	0	0	0	2	0	1	0	0	11	1	0	1	0	12	0	0	7	1	0	1	1	12	2	0	50
Bacteria;Firmicutes;Clostridia;Clostridiales;Peptococcaceae	Peptococcaceae	0	6	14	9	5	2	6	26	1	0	1	8	1	0	1	1	3	5	8	3	8	8	3	3	1	27	52	2	11	15	4	3	8	22	19	2	11	7	1	0	8	5	4	4	0	0	3	1
Bacteria;Firmicutes;Clostridia;Clostridiales;Peptostreptococcaceae	Peptostreptococcaceae	0	0	0	0	0	0	0	0	2	0	24	0	8	0	0	0	0	7	0	0	0	0	0	0	50	0	0	0	0	0	0	0	0	16	0	0	0	0	0	0	0	0	0	0	0	0	0	0
Bacteria;Bacteroidetes;Bacteroidia;Bacteroidales;Porphyromonadaceae	Porphyromonadaceae	206	38	197	130	7	668	34	56	261	44	49	13	378	22	33	114	695	48	111	36	84	9	22	51	642	67	10	6	18	45	4	90	26	433	22	3	0	45	64	326	25	19	5	6	6	0	24	71
Bacteria;Bacteroidetes;Bacteroidia;Bacteroidales;Prevotellaceae	Prevotellaceae	2793	13274	5382	2508	78	2520	7235	4	4267	1749	4101	2615	594	5217	2910	4	9970	2808	1279	2813	4262	471	6367	8	7071	2974	1981	6257	2046	6922	13	1251	1597	921	5	1818	1	3860	2205	8377	11	1155	2023	4638	715	257	5376	5
Bacteria;Actinobacteria;Actinobacteria_c;Micrococcales;Promicromonosporaceae	Promicromonosporaceae	0	0	0	0	0	0	0	0	0	0	8	0	0	0	0	0	0	0	0	0	0	0	0	0	0	0	0	0	0	0	0	0	0	0	0	0	0	0	0	0	0	0	0	0	0	0	0	0
Bacteria;Actinobacteria;Actinobacteria_c;Propionibacteriales;Propionibacteriaceae	Propionibacteriaceae	0	1	0	0	0	0	0	0	0	0	0	0	0	0	0	0	0	0	0	0	0	0	0	0	0	0	0	0	0	0	0	0	0	0	0	0	0	0	0	0	0	0	0	0	0	0	0	0
Bacteria;Proteobacteria;Gammaproteobacteria;Pseudomonadales;Pseudomonadaceae	Pseudomonadaceae	1	9	17	9	32	5	4	7	5	1	2	4	7	2	1	30	43	3	12	6	13	9	8	3	3	3	1	2	2	7	3	23	3	8	9	0	10	3	2	4	28	3	2	6	4	11	3	27
Bacteria;Verrucomicrobia;Opitutae;Puniceicoccales;Puniceicoccales_uc	Puniceicoccales_uc	0	0	0	0	0	0	0	0	0	0	0	0	0	0	0	0	0	0	0	0	2	2	0	0	0	0	0	0	0	0	0	0	0	0	0	0	0	0	0	0	0	0	0	0	0	0	0	0
Bacteria;Bacteroidetes;Bacteroidia;Bacteroidales;RF16_f	RF16_f	174	1	3	0	0	159	0	0	97	89	142	1	0	2	4	0	0	415	0	0	0	1	0	0	7	0	0	1	35	0	0	17	0	1	0	0	0	6	0	8	0	1	1	0	0	0	0	0
Bacteria;Proteobacteria;Betaproteobacteria;Burkholderiales;Ralstonia_f	Ralstonia_f	0	2	1	1	1	1	0	0	0	0	0	3	1	0	1	3	5	1	0	1	2	1	1	2	0	0	0	0	1	0	0	2	0	1	0	0	2	0	0	0	2	0	1	0	2	2	0	4
Bacteria;Proteobacteria;Alphaproteobacteria;Rhizobiales;Rhizobiaceae	Rhizobiaceae	0	0	0	0	0	0	0	0	0	0	0	0	0	0	0	0	0	0	0	0	0	0	0	0	0	0	0	0	0	0	0	0	0	1	0	0	0	0	0	0	0	0	0	0	0	0	0	0
Bacteria;Proteobacteria;Alphaproteobacteria;Rhodobacterales;Rhodobacteraceae	Rhodobacteraceae	0	0	0	0	0	0	0	0	0	0	0	0	0	0	0	0	0	1	0	0	0	0	0	0	0	0	0	0	0	0	0	0	0	0	0	0	0	0	0	0	0	0	0	0	0	0	0	0
Bacteria;Proteobacteria;Alphaproteobacteria;Rhodospirillales;Rhodospirillaceae	Rhodospirillaceae	0	0	9	16	0	10	0	17	0	1	13	27	0	31	0	1	197	2	81	0	15	0	217	0	30	0	0	0	3	0	0	0	5	0	1	0	0	1	0	2	0	0	0	8	0	0	2	12
Bacteria;Proteobacteria;Alphaproteobacteria;Rickettsiales;Rickettsiales_uc	Rickettsiales_uc	0	0	4	0	0	0	2	0	0	0	0	0	0	7	0	0	7	0	0	0	0	10	4	4	10	0	2	0	0	0	0	0	0	0	0	0	0	0	0	0	0	0	5	2	0	0	0	0
Bacteria;Bacteroidetes;Bacteroidia;Bacteroidales;Rikenellaceae	Rikenellaceae	88	801	531	68	242	263	158	46	384	199	114	345	40	684	110	253	1298	150	339	353	116	379	198	136	114	40	140	126	484	347	199	202	68	512	409	238	219	108	287	81	2453	383	136	205	763	455	237	1258
Bacteria;Firmicutes;Clostridia;Clostridiales;Ruminococcaceae	Ruminococcaceae	821	1458	2381	2154	1411	1818	1680	1728	645	732	435	1592	117	324	2474	168	500	1468	2482	1845	1280	1874	868	2651	626	1641	2184	1410	1875	761	1266	3994	873	1737	3824	549	1175	1908	252	1805	1728	1574	1416	1847	1436	416	1071	5247
Bacteria;Saccharibacteria_TM7;Saccharimonas_c;Saccharimonas_o;Saccharimonas_f	Saccharimonas_f	5	1	0	2	0	0	0	1	1	1	1	5	0	0	0	0	0	11	0	2	0	0	0	20	0	0	0	5	0	0	0	0	10	1	1	0	0	10	0	0	0	0	0	0	0	0	0	0
Bacteria;Actinobacteria;Actinobacteria_c;Micrococcales;Sanguibacteraceae	Sanguibacteraceae	0	0	0	0	0	0	0	0	0	0	49	0	0	0	0	0	0	0	3	0	0	0	0	0	0	0	0	0	0	0	0	0	0	0	0	0	0	0	0	0	0	0	0	0	0	0	0	0
Bacteria;Firmicutes;Negativicutes;Selenomonadales;Selenomonadaceae	Selenomonadaceae	75	315	224	106	31	241	43	256	46	56	117	20	53	15	184	0	443	623	2	0	995	0	78	0	0	0	0	24	132	19	0	0	0	91	0	14	1	31	0	90	1	25	0	117	0	0	42	0
Bacteria;Bacteroidetes;Sphingobacteriia;Sphingobacteriales;Sphingobacteriales_uc	Sphingobacteriales_uc	0	0	44	0	0	0	0	0	0	0	0	0	0	0	0	0	0	0	0	0	33	0	0	0	0	0	0	0	0	0	0	0	0	0	0	0	0	0	0	0	89	0	15	0	0	0	0	0
Bacteria;Spirochaetes;Spirochaetia;Spirochaetales;Spirochaetaceae	Spirochaetaceae	876	20	650	0	5	2167	387	0	249	3120	569	1	1	2	3	1	0	3158	2	2	1527	5350	2648	9	5	7	2774	788	1964	26	1	1	0	2606	1	3	4	72	4	169	3	10	106	3	6997	629	786	1
Bacteria;Spirochaetes;Spirochaetia;Spirochaetales;Spirochaetales_uc	Spirochaetales_uc	2	0	0	0	0	0	0	0	0	0	0	0	0	0	0	0	0	10	0	0	0	2	0	0	0	0	0	0	0	0	0	0	0	0	0	0	0	2	0	0	0	0	0	0	2	2	17	0
Bacteria;Firmicutes;Bacilli;Bacillales;Staphylococcaceae	Staphylococcaceae	0	0	0	0	0	1	0	0	0	0	0	0	1	0	0	0	0	0	0	0	0	0	0	0	0	0	0	0	0	0	0	0	0	0	3	0	0	0	0	0	0	0	1	1	0	0	0	1
Bacteria;Firmicutes;Bacilli;Lactobacillales;Streptococcaceae	Streptococcaceae	9	34	37	5	11	54	2	55	24	48	5	2	12	2	26	17	16	11	21	2	9	0	6	19	31	78	11	3	12	30	7	53	5	66	39	16	31	21	12	3	7	18	20	9	18	14	19	12
Bacteria;Actinobacteria;Actinobacteria_c;Streptomycetales;Streptomycetaceae	Streptomycetaceae	0	0	0	0	0	0	0	0	0	0	0	0	0	0	0	0	0	0	0	0	1	0	0	0	0	0	0	0	0	0	0	0	0	0	0	0	0	0	0	0	0	0	0	0	0	0	0	0
Bacteria;Proteobacteria;Betaproteobacteria;Burkholderiales;Sutterellaceae	Sutterellaceae	5	1	19	0	0	2	33	528	0	2	87	11	1087	22	7	143	148	7	103	70	127	9	64	105	111	2	3	6	4	3	3	39	155	0	0	0	47	5	1	109	26	28	29	0	17	71	0	36
Bacteria;Firmicutes;Negativicutes;Veillonellales;Veillonellaceae	Veillonellaceae	1	0	0	1	0	0	0	4	6	12	0	3	27	0	0	70	1	0	0	0	3	0	0	0	2	15	0	0	2	13	2	14	2	0	0	0	7	0	1	1	0	11	1	2	2	0	0	6
Bacteria;Proteobacteria;Gammaproteobacteria;Xanthomonadales;Xanthomonadaceae	Xanthomonadaceae	1	6	5	6	14	4	0	2	0	0	1	5	2	2	1	6	14	5	12	1	7	0	3	2	0	1	2	0	0	3	2	5	1	2	1	0	1	0	0	0	8	1	0	4	1	4	1	5
Bacteria;Proteobacteria;Gammaproteobacteria;Enterobacterales;Yersiniaceae	Yersiniaceae	0	1	260	1	0	0	1	1	0	1	1	229	1	0	0	0	0	2	24	2	0	0	1	0	3	0	0	0	0	0	0	0	1	1	0	2	2	0	0	0	0	0	0	1	0	0	0	0
Unclassified in higher taxonomic rank	Unclassified in higher taxonomic rank	0	0	0	0	0	0	0	0	0	0	0	0	0	0	0	0	0	0	0	0	2	2	13	0	0	0	0	0	0	0	0	0	0	0	0	0	0	0	0	0	2	0	0	0	0	0	0	0
[truncated: 48 more columns]

## Sheet: genus
genus
		Count
Taxonomy	Taxon Name	S1	S2	S3	S4	S5	S6	S7	S8	S9	S10	S11	S12	S13	S14	S15	S16	S17	S18	S19	S20	S21	S22	S23	S24	S25	S26	S27	S28	S29	S30	S31	S32	S33	S34	S35	S36	S37	S38	S39	S40	S41	S42	S43	S44	S45	S46	S47	S48
Bacteria;Proteobacteria;Alphaproteobacteria;Rickettsiales;Paracaedibacteraceae;AB089089_g	AB089089_g	0	35	90	0	0	4	173	0	23	23	11	2	0	3	3	0	1228	98	0	0	477	44	0	403	19	67	27	0	0	13	25	0	0	130	0	0	0	6	0	7	0	0	0	155	3	0	13	0
Bacteria;Firmicutes;Clostridia;Clostridiales;Lachnospiraceae;AB185775_g	AB185775_g	2	1	20	0	0	31	0	1	50	1	0	7	0	0	0	0	1	0	4	5	13	22	0	3032	4	0	2	0	4	2	0	0	138	12	4603	0	3	0	0	1	0	11	4	37	0	0	0	1
Bacteria;Proteobacteria;Alphaproteobacteria;Rickettsiales;Paracaedibacteraceae;AB198590_g	AB198590_g	0	189	0	0	0	17	0	0	0	11	0	19	0	1	0	3	21	0	9	0	0	0	0	10	23	14	9	12	2	5	11	194	0	14	0	0	0	0	0	3	177	0	0	10	0	0	0	0
Bacteria;Firmicutes;Clostridia;Clostridiales;Ruminococcaceae;AB218327_g	AB218327_g	0	0	0	0	0	0	0	0	0	0	0	0	0	0	0	0	0	0	0	0	0	0	0	0	0	0	0	0	0	0	0	0	0	2	0	0	0	0	0	0	0	0	0	0	0	0	0	0
Bacteria;Firmicutes;Clostridia;Clostridiales;Ruminococcaceae;AB264065_g	AB264065_g	0	0	0	1	0	0	0	0	1	0	0	0	0	0	0	0	0	0	0	0	0	4	0	0	0	0	0	0	0	0	0	0	0	0	0	0	0	0	0	0	0	0	0	0	0	0	0	0
Bacteria;Proteobacteria;Alphaproteobacteria;Rhodospirillales;Rhodospirillaceae;AB270041_g	AB270041_g	0	0	0	0	0	2	0	0	0	1	0	0	0	0	0	0	0	0	1	0	0	0	6	0	7	0	0	0	0	0	0	0	1	0	0	0	0	0	0	0	0	0	0	2	0	0	2	0
Bacteria;Firmicutes;Clostridia;Clostridiales;Lachnospiraceae;AB494769_g	AB494769_g	0	0	0	0	0	0	0	0	0	0	0	0	0	0	0	0	0	0	0	0	0	0	0	0	0	0	0	0	0	0	0	0	0	1	0	0	0	0	0	0	0	0	0	0	0	0	0	0
Bacteria;Bacteroidetes;Bacteroidia;Bacteroidales;AC160630_f;AB494828_g	AB494828_g	0	0	0	0	0	0	0	0	0	0	0	0	0	0	0	0	0	0	0	0	0	0	0	0	0	0	0	0	0	0	0	0	0	0	0	0	0	0	0	5	0	0	0	0	0	0	0	0
Bacteria;Firmicutes;Clostridia;Clostridiales;Lachnospiraceae;AB506319_g	AB506319_g	0	0	0	0	0	0	0	0	0	0	0	0	0	0	0	0	0	0	0	0	0	0	0	0	0	0	0	0	0	0	0	0	0	0	1	0	0	0	0	0	0	0	0	0	0	0	0	0
Bacteria;Firmicutes;Clostridia;Clostridiales;Ruminococcaceae;AB506348_g	AB506348_g	0	0	0	0	36	0	0	0	0	6	0	0	0	0	0	0	0	0	0	0	30	39	0	0	0	0	0	0	0	0	0	0	0	15	111	0	0	0	0	0	0	0	2	0	0	0	0	0
Bacteria;Verrucomicrobia;Opitutae;Puniceicoccales;FN377789_f;AB522156_g	AB522156_g	40	147	152	0	0	257	367	82	23	19	3	41	0	17	7	0	1	11	0	0	352	65	174	50	2	62	206	25	4	44	9	8	1	45	0	14	0	0	31	170	0	0	0	108	160	0	0	0
Bacteria;Firmicutes;Clostridia;Clostridiales;Lachnospiraceae;AB606281_g	AB606281_g	1	0	4	0	0	0	0	0	0	1	0	0	0	0	0	0	0	0	0	7	0	0	0	0	0	0	0	0	2	1	0	1	4	0	2	0	0	0	0	2	0	0	0	0	0	0	0	0
Bacteria;Firmicutes;Clostridia;Clostridiales;Lachnospiraceae;AB606290_g	AB606290_g	0	3	0	0	0	110	0	0	160	0	0	9	0	0	0	0	0	3	0	299	16	6	0	0	14	0	0	0	0	3	0	0	1	0	25	0	0	0	0	0	0	3	0	0	1	0	0	1
Bacteria;Bacteroidetes;Bacteroidia;Bacteroidales;Muribaculaceae;AB626927_g	AB626927_g	0	0	0	0	0	0	0	0	0	0	0	0	0	0	0	0	0	0	0	0	0	0	0	0	0	3	0	0	0	0	0	0	0	0	0	0	0	0	0	0	0	0	0	0	0	0	0	0
Bacteria;Firmicutes;Clostridia;Clostridiales;Lachnospiraceae;AB730688_g	AB730688_g	0	0	0	0	0	0	0	0	0	0	0	0	0	0	0	0	0	0	0	0	0	0	0	2	0	0	1	0	0	0	0	5	0	6	1	0	0	1	0	0	0	0	1	0	0	2	0	1
Bacteria;Bacteroidetes;Bacteroidia;Bacteroidales;AC160630_f;AC160630_f_uc	AC160630_f_uc	18	6	9	104	18	26	6	61	12	39	110	95	3	0	0	2	76	35	137	66	12	10	64	129	2	0	9	23	6	7	33	21	65	58	4	0	65	3	0	120	358	33	48	59	13	137	31	45
Bacteria;Tenericutes;Mollicutes;PAC001057_o;PAC000197_f;ADGC01005571_g	ADGC01005571_g	0	0	1	1	0	0	0	0	0	4	0	3	0	0	0	0	0	4	0	0	0	0	0	0	0	0	0	0	0	1	0	0	1	0	0	0	0	0	0	0	0	0	0	0	0	0	0	0
Bacteria;Firmicutes;Clostridia;Clostridiales;Ruminococcaceae;AF050581_g	AF050581_g	0	0	4	0	2	0	0	0	0	0	0	0	0	0	0	0	0	0	0	0	0	5	0	0	0	0	0	0	0	0	0	0	0	0	0	0	0	0	0	0	0	0	0	0	0	0	0	0
Bacteria;Spirochaetes;Spirochaetia;Spirochaetales;Spirochaetaceae;AF166259_g	AF166259_g	1	9	4	0	0	0	0	0	7	9	0	0	0	0	0	0	0	0	0	0	16	0	0	0	0	0	0	0	0	0	0	0	0	0	0	0	0	0	0	0	0	0	0	0	0	0	0	0
Bacteria;Firmicutes;Clostridia;Clostridiales;Lachnospiraceae;AF349416_g	AF349416_g	0	0	1	0	0	0	0	30	0	10	0	0	0	0	0	0	0	0	0	0	0	1	0	0	51	0	1	0	0	173	0	0	67	0	0	0	0	0	0	0	0	0	0	0	0	0	0	0
Bacteria;Firmicutes;Clostridia;Clostridiales;Lachnospiraceae;AF371618_g	AF371618_g	0	0	0	0	0	0	0	0	0	0	0	0	0	0	0	0	0	0	0	0	0	0	0	0	0	0	0	0	0	0	1	0	0	0	0	0	0	0	0	0	0	0	0	0	0	2	0	0
Bacteria;Firmicutes;Clostridia;Clostridiales;Lachnospiraceae;AM932595_g	AM932595_g	0	0	0	0	0	0	0	0	0	0	0	0	0	0	0	0	0	1	0	0	0	0	0	0	0	0	0	0	3	0	0	0	29	0	0	0	0	0	0	0	0	0	0	0	0	0	0	0
Bacteria;Proteobacteria;Betaproteobacteria;Burkholderiales;Sutterellaceae;AP014683_g	AP014683_g	0	0	0	0	0	0	0	0	0	0	0	0	0	1	0	0	0	0	0	0	0	0	0	0	0	0	0	0	0	0	0	0	0	0	0	0	0	0	0	0	0	0	0	0	0	0	0	0
Bacteria;Firmicutes;Erysipelotrichi;Erysipelotrichales;Erysipelotrichaceae;ASTB_g	ASTB_g	0	0	4	0	0	0	0	41	0	0	5	0	9	0	31	3	0	0	2	0	49	0	0	1	6	0	0	0	0	0	0	0	67	0	0	0	0	0	0	2	0	0	0	0	0	0	0	0
Bacteria;Firmicutes;Clostridia;Clostridiales;Lachnospiraceae;AY212760_g	AY212760_g	0	1	13	0	0	0	0	4	0	1	0	1	0	0	1	0	1	3	0	9	3	0	0	2	0	0	35	4	0	2	0	0	4	0	3	0	0	0	0	1	0	2	0	1	0	0	0	29
Bacteria;Proteobacteria;Alphaproteobacteria;Rhodospirillales;Rhodospirillaceae;AY234741_g	AY234741_g	0	0	0	0	0	0	0	0	0	0	0	0	0	0	0	0	0	0	0	0	1	0	0	0	0	0	0	0	0	0	0	0	0	0	0	0	0	0	0	0	0	0	0	0	0	0	0	0
Bacteria;Proteobacteria;Alphaproteobacteria;Rickettsiales;AY571491_f;AY571491_f_uc	AY571491_f_uc	148	353	1216	0	9	341	651	489	106	100	45	16	0	53	28	14	89	95	848	0	558	872	334	330	61	54	199	40	2	74	30	0	0	88	0	4	12	6	28	63	241	95	0	400	370	118	7	39
Bacteria;Proteobacteria;Alphaproteobacteria;Rickettsiales;AY571491_f;AY571491_g	AY571491_g	0	2	5	0	359	0	0	4	0	2	0	0	0	0	5	7	56	0	0	0	0	0	131	8	0	0	0	0	0	0	0	4	0	11	12	0	0	4	0	7	307	13	0	0	0	0	2	0
Bacteria;Verrucomicrobia;Opitutae;Puniceicoccales;AY571501_f;AY571501_f_uc	AY571501_f_uc	0	3	0	0	0	0	0	0	0	0	0	0	0	0	0	0	0	2	0	0	0	2	0	0	0	0	0	0	0	0	0	0	0	0	0	0	0	0	0	0	0	0	0	0	0	0	0	0
Bacteria;Firmicutes;Clostridia;Clostridiales;Lachnospiraceae;Acetatifactor	Acetatifactor	30	512	235	69	235	33	68	200	156	59	16	164	1	121	21	0	260	185	194	528	266	662	107	463	5	100	771	29	1078	225	371	1578	62	654	1519	50	893	303	17	46	704	279	369	600	166	382	129	392
Bacteria;Firmicutes;Clostridia;Clostridiales;Lachnospiraceae;Acetitomaculum	Acetitomaculum	0	0	11	0	7	0	1	3	0	0	8	0	0	0	0	0	0	90	1	59	0	0	1	2	0	0	0	0	0	0	0	0	0	0	0	0	0	0	0	0	6	0	4	0	0	0	7	0
Bacteria;Proteobacteria;Alphaproteobacteria;Rhodospirillales;Acetobacteraceae;Acetobacteraceae_uc	Acetobacteraceae_uc	0	2	0	0	0	0	0	0	4	0	0	0	0	0	0	0	0	0	0	0	0	0	0	0	0	0	0	0	0	0	0	0	0	0	0	0	0	0	0	2	0	0	0	0	0	0	0	0
Bacteria;Tenericutes;Mollicutes;Acholeplasmatales;Acholeplasmataceae;Acholeplasma_g2	Acholeplasma_g2	4	4	0	30	0	0	0	0	2	2	0	0	0	0	0	0	0	50	3	15	0	103	0	93	8	0	0	0	0	3	0	0	82	5	31	0	0	0	0	0	24	31	0	0	0	0	0	0
Bacteria;Tenericutes;Mollicutes;Acholeplasmatales;Acholeplasmataceae;Acholeplasmataceae_uc	Acholeplasmataceae_uc	0	0	0	0	0	0	0	0	0	0	0	0	0	0	0	0	0	0	0	0	0	18	4	6	0	0	0	0	0	0	0	0	4	0	0	0	0	0	0	0	2	0	0	0	0	0	0	0
Bacteria;Actinobacteria;Actinobacteria_c;Actinomycetales;Actinomycetaceae;Actinobaculum	Actinobaculum	0	0	0	0	0	0	0	0	0	0	0	0	0	0	0	0	0	0	0	0	0	0	0	0	0	1	0	0	0	0	0	1	0	0	0	0	0	0	0	0	0	0	0	0	0	0	0	0
Bacteria;Actinobacteria;Actinobacteria_c;Actinomycetales;Actinomycetaceae;Actinomyces	Actinomyces	0	0	2	0	0	0	0	0	0	0	1	0	2	0	0	0	0	0	0	0	1	0	0	0	1	0	0	0	0	0	0	0	0	0	0	0	0	0	1	1	0	0	0	0	0	0	0	0
Bacteria;Firmicutes;Clostridia;Clostridiales;Ruminococcaceae;Acutalibacter	Acutalibacter	1	5	3	6	10	0	1	7	0	5	2	1	0	0	5	0	6	0	4	1	10	0	3	4	0	16	6	1	0	1	7	6	0	6	3	0	2	6	2	3	0	4	21	24	2	3	0	19
Bacteria;Actinobacteria;Coriobacteriia;Coriobacteriales;Coriobacteriaceae;Adlercreutzia	Adlercreutzia	5	15	10	9	3	19	8	5	0	2	0	2	10	0	0	3	0	0	11	0	5	0	55	0	2	0	0	0	0	0	0	0	0	0	0	0	0	0	0	0	0	0	35	0	0	0	0	0
Bacteria;Actinobacteria;Actinobacteria_c;Propionibacteriales;Nocardioidaceae;Aeromicrobium	Aeromicrobium	0	0	0	0	0	0	0	0	0	0	1	0	0	0	0	0	0	0	0	0	0	0	0	0	0	0	0	0	0	0	0	0	0	0	0	0	0	0	0	0	0	0	0	0	0	0	0	0
Bacteria;Proteobacteria;Gammaproteobacteria;Aeromonadales;Aeromonadaceae;Aeromonas	Aeromonas	0	0	0	0	0	0	0	0	0	0	0	0	0	0	0	0	1	0	0	0	0	0	0	0	0	0	0	0	0	0	0	0	0	0	0	0	0	0	0	0	0	0	0	0	0	0	0	0
Bacteria;Firmicutes;Clostridia;Clostridiales;Lachnospiraceae;Agathobacter	Agathobacter	0	0	0	0	6	0	0	0	0	0	0	0	0	0	0	0	0	0	1	0	0	0	0	0	0	0	0	4	0	0	0	1	0	2	9	0	0	0	0	0	0	0	1	0	0	0	0	2
Bacteria;Firmicutes;Clostridia;Clostridiales;Ruminococcaceae;Agathobaculum	Agathobaculum	1	5	6	20	35	42	10	9	7	7	2	4	0	0	4	12	0	2	37	30	23	13	24	7	1	5	24	0	1	11	42	21	1	3	37	2	13	0	0	0	0	0	5	47	5	6	3	11
Bacteria;Verrucomicrobia;Verrucomicrobiae;Verrucomicrobiales;Akkermansiaceae;Akkermansia	Akkermansia	3	0	0	0	0	0	1	1	3	0	0	0	13	1	164	611	933	0	0	1	0	0	0	0	2641	1	1	0	2	0	3	1	3	0	0	0	1	1152	0	811	3	0	0	0	0	0	0	0
Bacteria;Verrucomicrobia;Verrucomicrobiae;Verrucomicrobiales;Akkermansiaceae;Akkermansiaceae_uc	Akkermansiaceae_uc	0	0	0	0	0	0	0	0	0	0	0	0	0	0	0	0	0	0	0	0	0	0	0	0	23	0	0	0	0	0	0	0	0	0	0	0	0	4	0	0	0	0	0	0	0	0	0	0
Bacteria;Bacteroidetes;Bacteroidia;Bacteroidales;Rikenellaceae;Alistipes	Alistipes	68	671	391	64	241	241	45	42	323	169	82	318	38	642	103	207	1223	107	329	347	113	357	184	99	108	33	99	112	453	243	99	183	65	404	390	132	214	107	115	74	398	377	118	92	248	251	185	1027
Bacteria;Bacteroidetes;Bacteroidia;Bacteroidales;Prevotellaceae;Alloprevotella	Alloprevotella	38	3	0	2037	0	22	2	0	0	823	577	374	0	0	0	2	0	319	0	0	89	0	2	0	0	1298	598	3	0	1324	3	0	0	2	0	0	0	876	3	163	3	2	0	0	0	4	2947	0
Bacteria;Firmicutes;Clostridia;Clostridiales;Lachnospiraceae;Anaerocolumna	Anaerocolumna	0	0	0	0	0	0	0	0	0	0	0	25	0	0	0	0	0	0	0	0	0	0	0	0	0	11	0	0	0	0	0	0	0	0	0	0	0	0	0	0	0	0	0	0	0	0	0	0
Bacteria;Firmicutes;Clostridia;Clostridiales;Lachnospiraceae;Anaerostipes	Anaerostipes	0	0	0	0	0	0	0	0	0	0	0	0	0	0	0	5	2	0	0	0	0	0	0	0	0	0	0	0	0	0	0	0	0	0	0	0	0	0	0	0	0	0	0	0	0	0	0	0
Bacteria;Firmicutes;Clostridia;Clostridiales;Lachnospiraceae;Anaerotaenia	Anaerotaenia	0	0	1	0	0	0	0	0	0	0	0	0	0	0	0	0	0	1	0	0	0	0	0	0	0	0	0	0	0	0	0	0	0	0	0	0	0	0	0	0	0	0	0	0	0	0	0	0
Bacteria;Firmicutes;Clostridia;Clostridiales;Lachnospiraceae;Anaerotignum	Anaerotignum	69	109	187	87	55	153	58	60	19	34	14	52	65	0	32	58	101	47	151	50	83	140	21	48	8	104	554	7	28	198	85	245	83	55	380	8	408	17	19	10	212	11	53	32	10	72	3	252
Bacteria;Firmicutes;Clostridia;Clostridiales;Ruminococcaceae;Anaerotruncus	Anaerotruncus	2	3	6	25	34	9	0	5	1	2	0	13	9	0	1	0	0	0	6	1	7	1	0	4	0	8	23	0	0	4	1	1	0	2	2	3	3	0	8	1	1	2	1	1	1	0	1	0
Bacteria;Proteobacteria;Epsilonproteobacteria;Campylobacterales;Campylobacteraceae;Arcobacter	Arcobacter	0	0	0	0	0	0	0	0	0	0	0	0	0	0	0	0	0	0	0	0	0	0	0	0	0	0	0	0	0	0	0	0	0	0	0	0	0	0	0	0	0	0	1	0	0	0	0	0
Bacteria;Firmicutes;Clostridia;Clostridiales;Clostridiaceae;Arthromitus	Arthromitus	0	3	0	80	5	3	0	1	8	1	0	1	0	1	4	16	45	10	18	25	0	10	20	9	0	2	7	4	1	0	0	5	0	0	10	1	0	0	4	2	0	0	5	2	7	16	2	3
Bacteria;Actinobacteria;Coriobacteriia;Coriobacteriales;Coriobacteriaceae;Atopobium	Atopobium	0	0	0	0	0	0	0	0	0	0	0	0	0	0	0	0	0	0	0	0	0	0	0	0	1	0	0	0	0	0	0	0	0	0	0	0	0	0	0	0	0	0	0	0	0	0	0	0
Bacteria;Firmicutes;Bacilli;Bacillales;Bacillaceae;Bacillus	Bacillus	0	0	0	0	0	0	0	0	0	0	0	0	0	19	0	0	0	0	14	1	1	0	0	0	0	0	0	0	0	0	0	0	0	0	0	0	0	0	0	0	0	0	0	0	0	0	0	0
Bacteria;Bacteroidetes;Bacteroidia;Bacteroidales;Bacteroidaceae;Bacteroidaceae_uc	Bacteroidaceae_uc	0	17	6	64	3	21	10	0	4	3	21	6	58	50	14	0	60	40	56	19	73	2	56	40	21	7	0	0	0	8	41	43	11	2	6	0	11	7	0	40	12	0	5	17	7	25	16	79
Bacteria;Bacteroidetes;Bacteroidia;Bacteroidales;Bacteroidaceae;Bacteroides	Bacteroides	282	623	1047	3032	210	1746	1422	486	370	529	1617	581	6594	391	772	365	6658	1043	2864	1440	1630	181	611	2163	1405	1415	85	150	368	172	2083	2378	780	1374	1249	222	1497	758	783	1334	1578	601	274	708	491	2972	1373	884
Bacteria;Bacteroidetes;Bacteroidia;Bacteroidales;Barnesiellaceae;Barnesiella	Barnesiella	11	0	3	0	0	171	0	0	0	0	0	0	1	0	0	50	0	0	0	0	6	43	1	0	0	1	0	0	0	0	0	22	6	2	0	0	0	59	0	35	0	0	0	0	0	0	0	0
Bacteria;Bacteroidetes;Bacteroidia;Bacteroidales;Barnesiellaceae;Barnesiellaceae_uc	Barnesiellaceae_uc	2	0	0	0	0	2	0	0	0	0	0	0	0	0	0	0	0	0	0	0	0	0	0	0	0	0	0	0	0	0	0	0	0	0	0	0	0	2	0	0	0	0	0	0	0	0	0	0
Bacteria;Proteobacteria;Alphaproteobacteria;Rhizobiales;Bartonellaceae;Bartonella	Bartonella	0	0	0	0	0	0	0	0	0	0	0	0	0	0	0	2	0	0	0	0	0	0	0	0	0	0	0	0	0	0	0	0	0	0	0	0	0	0	0	0	0	0	0	0	0	0	0	0
Bacteria;Proteobacteria;Betaproteobacteria;Burkholderiales;Alcaligenaceae;Basilea	Basilea	0	0	0	2	0	0	0	0	0	0	0	0	0	0	0	0	0	0	0	0	0	0	0	0	0	0	0	0	0	0	0	0	0	0	0	0	0	0	0	0	0	0	0	0	0	0	0	0
Bacteria;Actinobacteria;Actinobacteria_c;Bifidobacteriales;Bifidobacteriaceae;Bifidobacterium	Bifidobacterium	0	0	0	0	0	0	0	0	0	0	3	0	0	0	0	0	0	0	0	0	0	0	0	0	0	0	1	0	0	0	0	0	0	0	0	0	0	0	0	0	0	0	0	0	0	0	0	0
Bacteria;Proteobacteria;Deltaproteobacteria;Desulfovibrionales;Desulfovibrionaceae;Bilophila	Bilophila	10	30	31	4	37	7	17	61	7	11	2	4	0	8	0	2	42	6	6	22	18	54	7	13	1	9	7	25	15	61	17	11	0	6	17	0	22	43	1	3	0	22	16	74	20	76	10	147
Bacteria;Firmicutes;Clostridia;Clostridiales;Lachnospiraceae;Blautia	Blautia	1	1	0	0	1	0	0	0	0	0	0	3	146	0	0	506	0	0	0	0	0	0	0	1	126	2	0	0	3	0	0	1	0	2	0	9	0	0	0	1	0	3	0	0	0	0	0	1
Bacteria;Spirochaetes;Spirochaetia;Brachyspirales;Brachyspiraceae;Brachyspira	Brachyspira	231	0	122	1	815	383	158	0	10	103	89	0	40	1	0	1221	10	767	1247	0	38	1353	1364	767	231	0	149	55	119	303	0	0	0	57	0	1	0	41	12	63	3023	1	0	0	0	2	2	3
Bacteria;Spirochaetes;Spirochaetia;Brachyspirales;Brachyspiraceae;Brachyspiraceae_uc	Brachyspiraceae_uc	11	0	0	0	12	3	0	0	0	0	0	0	0	0	0	23	0	2	5	0	0	13	17	3	4	0	0	0	0	2	0	0	0	0	0	0	0	0	0	0	57	0	0	0	0	0	0	0
Bacteria;Spirochaetes;Spirochaetia;Brevinematales;Brevinemataceae;Brevinema	Brevinema	0	0	0	0	0	0	0	0	0	0	0	0	2	0	0	0	0	0	0	0	0	0	0	0	0	0	0	0	0	0	0	0	0	0	0	0	0	0	0	0	0	0	0	0	0	0	0	0
Bacteria;Proteobacteria;Alphaproteobacteria;Caulobacterales;Caulobacteraceae;Brevundimonas	Brevundimonas	0	0	0	0	0	0	0	0	0	0	0	0	0	0	0	0	0	0	2	0	0	0	0	0	0	0	0	0	0	0	0	0	0	0	0	0	0	0	0	0	0	0	0	0	0	0	0	0
Bacteria;Proteobacteria;Alphaproteobacteria;Rhizobiales;Brucellaceae;Brucellaceae_g	Brucellaceae_g	0	0	0	0	0	0	0	0	0	0	0	0	0	0	0	0	0	0	1	0	0	0	0	0	0	0	0	0	0	0	0	0	0	0	0	0	0	0	0	0	0	0	0	0	0	0	0	0
Bacteria;Proteobacteria;Gammaproteobacteria;Enterobacterales;Enterobacteriaceae;Buttiauxella	Buttiauxella	0	0	0	0	0	0	0	0	0	0	0	0	0	0	0	0	0	1	0	0	0	0	0	0	0	0	0	0	0	0	0	0	0	0	0	0	0	0	0	0	0	0	0	0	0	0	0	0
Bacteria;Bacteroidetes;Bacteroidia;Bacteroidales;Odoribacteraceae;Butyricimonas	Butyricimonas	0	0	14	0	1	80	0	0	0	0	0	0	117	0	0	0	0	166	24	0	63	6	0	57	54	8	0	0	70	0	0	0	0	9	0	0	0	53	0	14	0	6	0	0	0	0	22	0
Bacteria;Firmicutes;Clostridia;Clostridiales;Lachnospiraceae;Butyrivibrio_g1	Butyrivibrio_g1	0	0	0	0	0	0	0	0	0	3	0	0	0	0	0	0	0	17	0	0	0	0	0	1	0	0	0	0	0	0	0	0	0	0	58	0	0	0	0	0	0	0	1	0	0	0	0	0
Bacteria;Firmicutes;Erysipelotrichi;Erysipelotrichales;Erysipelotrichaceae;CCMM_g	CCMM_g	0	0	0	0	0	0	0	0	0	0	0	0	6	0	0	0	0	0	0	0	0	0	0	0	0	0	0	0	0	0	0	0	0	0	0	0	0	0	0	3	0	0	0	0	0	0	0	0
Bacteria;Firmicutes;Clostridia;Clostridiales;Ruminococcaceae;CCYH_g	CCYH_g	0	0	2	0	0	2	0	0	0	0	0	0	0	0	0	0	0	3	0	1	0	8	0	2	0	0	0	0	1	1	0	0	0	0	1	0	0	0	0	1	0	0	0	0	0	0	0	0
Bacteria;Firmicutes;Clostridia;Clostridiales;Ruminococcaceae;Caproiciproducens	Caproiciproducens	0	1	5	4	6	3	1	2	11	0	8	3	0	4	0	1	17	3	8	10	0	2	1	9	0	11	1	2	7	24	6	6	2	1	13	2	9	4	0	2	3	1	18	5	3	0	1	13
Bacteria;Firmicutes;Bacilli;Lactobacillales;Carnobacteriaceae;Carnobacterium	Carnobacterium	0	2	0	0	0	0	0	0	0	0	2	0	0	0	0	0	0	0	1	0	0	0	1	2	0	0	0	0	0	0	0	0	0	0	0	0	0	0	0	0	0	0	0	0	0	0	0	0
Bacteria;Firmicutes;Clostridia;Clostridiales;Christensenellaceae;Christensenella	Christensenella	6	0	1	0	2	2	0	0	0	0	0	0	0	0	0	0	0	1	1	0	0	5	1	0	1	0	1	0	0	0	0	0	1	0	0	0	0	0	0	0	0	0	0	0	0	0	0	0
Bacteria;Firmicutes;Clostridia;Clostridiales;Christensenellaceae;Christensenellaceae_uc	Christensenellaceae_uc	0	0	0	40	0	5	0	4	10	0	0	20	5	0	0	0	0	12	0	0	0	4	0	2	0	0	8	0	0	0	0	0	26	16	5	0	0	0	0	2	16	0	0	16	175	4	11	0
Bacteria;Proteobacteria;Gammaproteobacteria;Enterobacterales;Enterobacteriaceae;Citrobacter	Citrobacter	0	0	0	0	0	0	3	0	0	0	0	0	0	0	0	0	0	0	0	0	0	0	0	0	0	0	0	0	0	0	0	1	0	0	0	0	0	0	0	0	0	0	0	0	0	0	0	0
Bacteria;Firmicutes;Clostridia;Clostridiales;Clostridiaceae;Clostridiaceae_uc	Clostridiaceae_uc	0	0	0	2	0	0	0	0	0	0	0	0	0	0	0	4	0	100	0	0	0	0	0	0	0	0	2	0	0	0	0	0	0	0	0	0	0	0	0	0	0	0	0	0	0	0	0	0
Bacteria;Firmicutes;Clostridia;Clostridiales;Peptostreptococcaceae;Clostridioides	Clostridioides	0	0	0	0	0	0	0	0	0	0	0	0	2	0	0	0	0	0	0	0	0	0	0	0	0	0	0	0	0	0	0	0	0	0	0	0	0	0	0	0	0	0	0	0	0	0	0	0
Bacteria;Firmicutes;Clostridia;Clostridiales;Clostridiaceae;Clostridium	Clostridium	0	2	0	33	2	0	0	0	13	2	232	0	882	0	1	1009	27	318	1	8	1	6	48	2	56	37	0	0	1	0	0	178	18	42	115	0	3	0	3	1	0	0	1	0	12	0	7	0
Bacteria;Firmicutes;Clostridia;Clostridiales;Lachnospiraceae;Clostridium_g21	Clostridium_g21	116	142	194	99	161	177	141	613	96	30	105	43	0	36	115	5	137	56	103	90	171	39	45	70	32	41	142	9	21	70	85	712	22	94	171	21	565	25	102	56	171	68	176	439	129	69	84	218
Bacteria;Firmicutes;Clostridia;Clostridiales;Lachnospiraceae;Clostridium_g24	Clostridium_g24	4	76	19	71	49	183	50	67	30	11	51	26	81	11	74	12	45	46	110	58	91	41	15	92	4	466	132	0	6	95	22	2107	3	303	168	19	271	1	12	21	55	57	69	69	42	87	21	105
Bacteria;Firmicutes;Clostridia;Clostridiales;Lachnospiraceae;Clostridium_g34	Clostridium_g34	0	0	0	0	1	0	0	0	1	0	0	0	0	0	0	0	0	4	2	1	0	1	1	1	4	0	1	0	0	0	0	0	0	3	11	0	0	0	0	0	0	0	0	0	0	0	0	2
Bacteria;Firmicutes;Clostridia;Clostridiales;Lachnospiraceae;Clostridium_g35	Clostridium_g35	0	0	2	0	0	2	0	0	0	0	0	0	41	0	0	0	4	0	0	0	2	0	0	0	0	0	0	0	0	4	0	0	0	0	0	0	0	0	0	0	0	0	0	0	2	0	0	0
Bacteria;Firmicutes;Erysipelotrichi;Erysipelotrichales;Erysipelotrichaceae;Clostridium_g6	Clostridium_g6	2	0	0	0	0	0	0	0	0	0	0	25	30	0	0	166	0	0	0	1	0	0	0	2	0	0	0	0	0	0	0	0	0	0	0	0	0	6	0	0	0	0	0	0	0	0	0	1
Bacteria;Firmicutes;Clostridia;Clostridiales;Lachnospiraceae;Clostridium_g8	Clostridium_g8	3	107	214	985	608	0	94	71	18	17	42	703	50	5	213	61	1993	324	174	1	139	444	208	920	32	293	28	8	56	69	346	220	3	112	2529	3	192	11	52	2	686	557	1124	674	139	128	142	275
Bacteria;Actinobacteria;Coriobacteriia;Coriobacteriales;Coriobacteriaceae;Collinsella	Collinsella	0	0	0	0	0	0	0	0	0	0	0	0	1	0	0	0	0	0	0	0	0	0	0	0	0	0	0	0	0	0	0	0	0	0	0	0	0	0	0	0	0	0	0	0	0	0	0	0
Bacteria;Firmicutes;Erysipelotrichi;Erysipelotrichales;Erysipelotrichaceae;Coprobacillus	Coprobacillus	0	0	0	0	0	0	0	0	0	0	1	0	6	0	0	0	0	0	1	0	0	0	0	0	0	0	0	0	0	1	0	0	0	0	0	0	1	0	0	0	0	0	0	0	0	0	0	0
Bacteria;Firmicutes;Clostridia;Clostridiales;Lachnospiraceae;Coprococcus_g2	Coprococcus_g2	4	15	9	24	12	14	23	63	4	5	4	7	7	1	1	0	0	4	1	15	0	11	0	10	0	4	66	4	1	14	8	22	4	31	17	1	15	2	5	10	38	10	28	44	0	0	9	62
Bacteria;Actinobacteria;Coriobacteriia;Coriobacteriales;Coriobacteriaceae;Coriobacteriaceae_uc	Coriobacteriaceae_uc	0	0	5	0	0	0	5	4	0	0	0	10	0	0	0	0	4	0	0	2	3	0	63	0	0	0	82	4	0	2	2	0	0	0	0	0	0	0	6	11	0	5	0	36	0	2	0	0
Bacteria;Actinobacteria;Actinobacteria_c;Corynebacteriales;Corynebacteriaceae;Corynebacterium	Corynebacterium	0	0	0	1	0	0	0	0	0	0	0	0	0	0	0	0	1	0	0	0	0	0	0	0	0	0	0	0	0	0	0	0	0	0	0	0	1	0	0	0	0	0	0	0	0	0	0	1
Bacteria;Proteobacteria;Gammaproteobacteria;Legionellales;Coxiellaceae;Coxiella	Coxiella	0	0	0	0	0	0	0	1	0	0	0	0	0	0	0	0	0	0	0	0	0	0	0	0	0	0	0	0	0	0	0	0	0	0	0	0	0	0	0	0	0	0	0	0	0	0	0	0
Bacteria;Proteobacteria;Gammaproteobacteria;Legionellales;Coxiellaceae;Coxiellaceae_uc	Coxiellaceae_uc	0	0	0	0	0	0	0	0	0	0	0	0	0	0	0	0	0	0	17	0	0	0	0	0	0	0	0	0	0	0	0	0	0	0	0	0	0	0	1	0	0	0	0	0	0	0	0	0
Bacteria;Firmicutes;Clostridia;Clostridiales;Lachnospiraceae;Cuneatibacter	Cuneatibacter	0	0	0	0	0	0	0	0	0	0	3	0	2	0	0	0	0	0	0	0	0	0	0	0	0	0	0	0	0	0	0	0	0	0	0	0	0	0	0	0	0	1	0	0	0	0	0	0
Bacteria;Actinobacteria;Actinobacteria_c;Micrococcales;Microbacteriaceae;Curtobacterium	Curtobacterium	0	0	0	0	0	0	0	0	0	0	1	0	0	0	0	0	0	0	0	0	0	0	0	0	0	0	0	0	0	0	0	0	0	0	0	0	0	0	0	0	0	0	0	0	0	0	0	0
Bacteria;Actinobacteria;Actinobacteria_c;Propionibacteriales;Propionibacteriaceae;Cutibacterium	Cutibacterium	0	1	0	0	0	0	0	0	0	0	0	0	0	0	0	0	0	0	0	0	0	0	0	0	0	0	0	0	0	0	0	0	0	0	0	0	0	0	0	0	0	0	0	0	0	0	0	0
Bacteria;Firmicutes;Clostridia;Clostridiales;Lachnospiraceae;DQ071540_g	DQ071540_g	0	0	0	0	0	0	0	0	0	0	0	0	0	0	0	0	0	0	0	0	3	0	0	0	0	0	0	0	0	0	0	0	0	1	2	0	1	0	0	0	0	0	0	0	0	0	0	0
Bacteria;Firmicutes;Clostridia;Clostridiales;Lachnospiraceae;DQ115988_g	DQ115988_g	0	0	0	0	0	0	0	0	0	0	0	0	13	0	0	0	0	0	0	0	0	0	0	0	0	0	0	0	0	0	0	0	0	0	0	0	0	0	0	0	0	0	0	0	0	0	0	0
Bacteria;Proteobacteria;Gammaproteobacteria;Chromatiales;EF157132_f;DQ378269_g	DQ378269_g	0	0	0	0	0	0	0	0	0	0	0	0	0	0	0	0	0	0	0	0	0	0	0	0	0	0	1	0	0	0	0	0	0	0	0	0	0	0	0	0	0	0	0	0	0	0	0	0
Bacteria;Firmicutes;Clostridia;Clostridiales;Lachnospiraceae;DQ673521_g	DQ673521_g	0	0	0	0	0	0	0	0	0	0	0	0	0	0	0	0	0	0	0	0	0	0	0	0	0	5	0	0	0	0	0	0	0	0	3	0	0	0	0	0	0	0	0	0	0	0	0	0
Bacteria;Firmicutes;Clostridia;Clostridiales;Ruminococcaceae;DQ777889_g	DQ777889_g	0	0	0	0	0	0	0	0	0	0	0	1	0	0	0	0	0	0	0	0	0	0	0	0	0	0	0	0	0	0	0	0	0	0	0	0	0	0	0	0	0	0	0	0	0	0	0	0
Bacteria;Firmicutes;Clostridia;Clostridiales;Lachnospiraceae;DQ815728_g	DQ815728_g	0	0	0	0	0	0	0	0	0	0	0	0	0	0	0	0	0	0	0	200	0	0	0	0	0	0	0	0	0	0	0	0	0	0	0	0	0	0	0	0	0	0	0	0	0	0	0	0
Bacteria;Bacteroidetes;Bacteroidia;Bacteroidales;Muribaculaceae;DQ824211_g	DQ824211_g	0	0	0	0	0	0	0	0	0	0	0	0	0	0	0	0	0	11	0	0	0	0	0	0	0	0	0	0	0	2	0	4	0	0	0	0	0	0	0	0	0	0	0	0	0	0	0	0
Bacteria;Proteobacteria;Alphaproteobacteria;Rhodospirillales;Rhodospirillaceae;DQ984631_g	DQ984631_g	0	0	0	0	0	0	0	0	0	0	0	0	0	0	0	0	0	0	0	0	0	0	0	0	0	0	0	0	0	0	0	0	0	0	0	0	0	0	0	0	0	0	0	0	0	0	0	1
Bacteria;Deferribacteres;Deferribacteres_c;Deferribacterales;Deferribacteraceae;Deferribacteraceae_uc	Deferribacteraceae_uc	0	37	37	47	87	99	23	452	7	11	0	19	0	0	0	39	77	0	21	85	19	30	71	9	25	19	0	4	0	32	3	49	0	22	117	3	60	6	7	3	67	41	45	48	2	0	14	0
Bacteria;Firmicutes;Clostridia;Clostridiales;Dehalobacterium_f;Dehalobacterium_f_uc	Dehalobacterium_f_uc	0	0	0	0	0	0	0	0	0	0	0	0	0	0	0	0	0	0	0	4	0	3	0	2	0	2	5	0	0	0	0	5	0	0	2	0	2	0	0	0	0	0	0	0	0	0	0	0
Bacteria;Proteobacteria;Deltaproteobacteria;Desulfovibrionales;Desulfovibrionaceae;Desulfovibrio	Desulfovibrio	10	18	46	15	21	6	3	2	6	1	8	4	3	3	10	3	62	1	7	21	1060	44	14	13	1	3	2	0	0	3	5	2	1	1	5	0	0	3	0	0	0	2	0	14	20	0	4	0
Bacteria;Proteobacteria;Deltaproteobacteria;Desulfovibrionales;Desulfovibrionaceae;Desulfovibrionaceae_uc	Desulfovibrionaceae_uc	43	62	156	3	116	35	53	33	4	15	0	15	0	25	11	13	11	12	162	48	125	79	25	47	16	8	21	20	9	7	0	38	5	8	15	3	162	20	18	17	88	28	13	23	12	0	2	100
Bacteria;Proteobacteria;Alphaproteobacteria;Rhizobiales;Devosia_f;Devosia	Devosia	0	0	0	0	0	0	0	0	0	1	2	0	0	0	0	0	0	0	1	0	0	0	0	0	0	0	0	0	0	0	0	0	0	0	0	0	0	0	0	0	0	0	0	0	0	0	0	0
Bacteria;Firmicutes;Clostridia;Clostridiales;Lachnospiraceae;Dorea	Dorea	0	0	0	0	0	0	0	0	0	0	0	0	82	0	0	0	0	0	0	0	0	0	0	2	0	0	0	0	0	0	0	0	0	0	2	0	2	0	0	1	0	0	0	0	0	0	0	0
Bacteria;Firmicutes;Clostridia;Clostridiales;Lachnospiraceae;EF025282_g	EF025282_g	0	0	0	0	0	0	0	0	0	0	0	0	2	0	0	0	0	0	0	0	0	0	0	0	0	0	0	0	0	0	0	0	0	0	0	0	0	0	0	0	0	0	0	0	0	0	0	0
Bacteria;Bacteroidetes;Bacteroidia;Bacteroidales;Muribaculaceae;EF099021_g	EF099021_g	0	0	0	0	0	0	0	0	0	0	0	0	0	0	0	0	0	0	0	1	0	0	0	0	0	0	0	0	0	0	0	0	0	0	0	0	0	0	0	0	0	0	0	0	0	0	0	0
Bacteria;Bacteroidetes;Bacteroidia;Bacteroidales;Muribaculaceae;EF099060_g	EF099060_g	1	2	76	79	55	2	5	103	48	4	3	4	0	1	0	0	0	95	295	2	0	21	0	0	17	7	139	6	5	249	0	8	68	820	2	4	31	1	3	1	0	83	140	177	11	0	52	168
Bacteria;Bacteroidetes;Bacteroidia;Bacteroidales;Muribaculaceae;EF099956_g	EF099956_g	6	0	3	0	0	0	0	0	0	0	0	0	0	0	0	0	0	0	0	0	0	0	0	0	1	0	0	0	0	0	0	0	0	0	0	0	0	0	0	0	0	0	0	0	0	0	0	0
Bacteria;Firmicutes;Clostridia;Clostridiales;Ruminococcaceae;EF404387_g	EF404387_g	0	0	0	0	0	0	0	0	0	0	0	0	0	0	0	0	0	0	0	0	0	0	0	0	2	0	0	0	0	0	0	0	0	0	0	0	0	0	0	0	0	0	0	0	0	0	0	0
Bacteria;Bacteroidetes;Bacteroidia;Bacteroidales;EF454800_f;EF454800_f_uc	EF454800_f_uc	65	0	129	96	2	48	3	0	137	13	9	111	0	18	0	16	285	93	0	107	190	180	91	46	9	8	29	22	40	19	0	10	29	121	80	32	0	21	6	22	417	33	0	2	0	0	22	0
Bacteria;Firmicutes;Clostridia;Clostridiales;Lachnospiraceae;EU137610_g	EU137610_g	0	0	0	0	0	0	0	0	0	0	0	0	1	0	0	0	1	0	0	0	0	0	0	0	0	0	0	0	1	0	0	3	0	0	0	0	0	0	0	0	0	0	0	0	0	0	0	0
Bacteria;Proteobacteria;Alphaproteobacteria;Rickettsiales;AY571491_f;EU259443_g	EU259443_g	12	40	57	0	0	259	64	11	5	14	15	35	0	8	3	30	0	31	0	0	297	67	181	0	5	34	61	41	0	30	9	0	0	69	0	0	121	39	0	2	0	0	0	54	171	0	0	11
Bacteria;Actinobacteria;Coriobacteriia;Coriobacteriales;Coriobacteriaceae;EU456594_g	EU456594_g	0	0	2	0	1	0	0	22	4	0	0	0	0	0	0	0	0	0	6	0	0	0	0	7	0	4	0	4	0	1	0	0	0	0	2	0	1	0	0	3	0	0	0	0	4	0	0	25
Bacteria;Firmicutes;Clostridia;Clostridiales;Lachnospiraceae;EU463123_g	EU463123_g	0	0	0	0	0	0	0	0	0	0	0	0	0	0	0	0	0	0	0	1	1	0	0	0	0	0	0	0	0	1	0	1	0	0	1	0	1	0	0	0	0	0	3	0	0	1	0	0
Bacteria;Firmicutes;Negativicutes;Selenomonadales;Selenomonadaceae;EU463474_g	EU463474_g	73	301	219	104	31	236	41	242	42	53	115	20	0	15	174	0	436	605	2	0	951	0	73	0	0	0	0	24	132	19	0	0	0	91	0	14	1	31	0	88	1	25	0	112	0	0	42	0
Bacteria;Firmicutes;Clostridia;Clostridiales;Ruminococcaceae;EU465635_g	EU465635_g	1	0	0	0	0	0	0	0	0	0	0	0	0	0	0	0	0	0	0	0	0	0	0	0	0	0	0	0	0	0	0	0	0	0	0	0	0	0	0	0	0	0	0	0	0	0	0	0
Bacteria;Bacteroidetes;Bacteroidia;Bacteroidales;Porphyromonadaceae;EU465694_g	EU465694_g	0	0	0	0	0	0	0	0	0	0	0	0	0	0	0	0	0	0	1	0	0	0	0	0	0	0	0	0	0	0	0	0	0	0	0	0	0	0	0	0	0	0	0	0	0	0	0	0
Bacteria;Firmicutes;Clostridia;Clostridiales;Lachnospiraceae;EU475512_g	EU475512_g	0	0	0	0	0	0	0	0	0	0	0	0	0	0	0	0	0	0	0	0	0	0	0	0	0	0	0	0	0	0	0	0	0	1	0	0	0	0	0	0	0	0	0	0	0	0	0	0
Bacteria;Firmicutes;Clostridia;Clostridiales;Lachnospiraceae;EU622674_g	EU622674_g	0	0	0	0	0	0	0	0	0	0	1	0	0	0	0	0	0	0	0	5	3	0	0	0	0	0	0	0	0	0	0	0	0	0	0	0	0	0	0	0	0	0	0	0	0	0	0	0
Bacteria;Firmicutes;Clostridia;Clostridiales;Lachnospiraceae;EU728771_g	EU728771_g	0	0	0	0	0	0	0	0	0	0	0	0	0	0	0	0	0	0	0	0	0	0	0	0	0	0	0	0	0	0	0	2	0	1	0	0	0	0	0	0	0	0	0	0	0	0	0	0
Bacteria;Firmicutes;Clostridia;Clostridiales;Lachnospiraceae;EU778577_g	EU778577_g	0	0	0	0	0	0	0	0	0	0	0	0	1	0	0	0	0	0	0	1	0	0	0	0	0	0	0	0	0	0	1	0	0	0	1	0	0	0	0	0	0	0	1	0	0	2	0	1
Bacteria;Firmicutes;Clostridia;Clostridiales;Lachnospiraceae;EU778596_g	EU778596_g	0	0	0	0	0	0	0	0	0	0	0	0	34	0	0	0	0	0	0	0	0	0	0	0	37	0	0	0	0	0	0	0	0	0	0	0	0	0	0	1	0	0	0	0	0	0	0	0
Bacteria;Firmicutes;Clostridia;Clostridiales;Ruminococcaceae;EU791177_g	EU791177_g	3	24	108	0	0	40	23	80	6	24	0	18	0	0	15	0	0	10	35	0	87	24	21	35	4	463	190	11	1	20	0	1	0	48	116	0	0	15	0	1	0	0	0	6	1	0	8	0
Bacteria;Firmicutes;Clostridia;Clostridiales;Ruminococcaceae;EU842424_g	EU842424_g	1	0	14	0	0	12	0	1	0	11	0	0	0	0	0	0	0	0	0	23	0	0	8	1	2	0	0	0	0	0	0	0	0	0	0	0	0	0	0	0	0	0	0	0	0	45	0	0
Bacteria;Firmicutes;Clostridia;Clostridiales;Lachnospiraceae;Eisenbergiella	Eisenbergiella	0	6	9	0	1	0	0	4	0	0	10	0	0	0	0	0	32	46	0	375	2	3	0	0	83	0	0	0	0	0	0	10	0	0	2	0	0	0	0	3	0	1	2	0	0	0	0	2
Bacteria;Elusimicrobia;Elusimicrobia_c;Elusimicrobiales;Elusimicrobiaceae;Elusimicrobium	Elusimicrobium	3	0	14	0	0	10	0	0	0	22	0	23	0	0	0	0	0	2	0	0	41	0	0	0	37	0	0	0	1	0	0	0	0	0	0	0	0	0	0	10	0	0	0	0	0	0	0	12
Bacteria;Firmicutes;Clostridia;Clostridiales;Mogibacterium_f;Emergencia	Emergencia	3	7	4	23	4	7	6	3	0	6	9	10	2	0	16	207	8	4	53	10	0	2	0	5	8	1	13	6	23	2	1	13	8	21	3	0	30	10	3	28	31	88	139	12	7	7	5	4
Bacteria;Proteobacteria;Gammaproteobacteria;Enterobacterales;Enterobacterales_f;Enterobacterales_g	Enterobacterales_g	0	0	0	1	0	0	0	0	0	1	11	102	0	0	0	0	1	6	159	0	0	0	0	5	0	0	0	0	0	0	0	0	0	0	0	1	0	0	0	0	0	0	0	0	0	0	0	1
Bacteria;Proteobacteria;Gammaproteobacteria;Enterobacterales;Enterobacteriaceae;Enterobacteriaceae_uc	Enterobacteriaceae_uc	12	7	6	31	1	43	112	22	2	7	28	0	75	14	6	42	4	2	0	1	9	3	9	3	8	2	2	0	6	12	0	5	24	10	8	1	1	0	0	0	0	4	0	3	8	0	2	0
Bacteria;Firmicutes;Bacilli;Lactobacillales;Enterococcaceae;Enterococcus	Enterococcus	0	11	0	6	0	0	2	3	0	26	0	0	29	0	0	3	0	0	0	0	0	0	0	3	0	3	0	0	0	0	1	0	0	12	0	0	1	0	0	4	0	0	0	0	0	0	0	0
Bacteria;Actinobacteria;Coriobacteriia;Coriobacteriales;Coriobacteriaceae;Enterorhabdus	Enterorhabdus	1	46	72	14	27	18	2	144	11	2	13	1	15	37	30	9	21	5	72	71	124	71	166	59	19	13	11	6	7	14	3	64	2	10	6	4	107	2	6	1	15	4	19	12	3	28	10	7
Bacteria;Firmicutes;Clostridia;Clostridiales;Lachnospiraceae;Epulopiscium	Epulopiscium	0	0	0	0	0	0	0	0	0	0	0	0	0	0	0	0	0	0	0	0	0	0	0	0	5	0	0	0	0	0	0	0	0	0	0	0	0	0	0	0	0	0	0	0	0	0	0	0
Bacteria;Proteobacteria;Gammaproteobacteria;Enterobacterales;Erwiniaceae;Erwinia	Erwinia	0	0	0	0	0	1	0	0	0	0	0	0	1	0	0	0	0	0	0	0	0	0	0	0	0	0	0	0	0	0	0	0	0	0	0	0	0	0	0	0	0	0	0	0	0	0	0	0
Bacteria;Firmicutes;Erysipelotrichi;Erysipelotrichales;Erysipelotrichaceae;Erysipelotrichaceae_uc	Erysipelotrichaceae_uc	5	0	53	33	25	0	57	2	8	2	2	39	0	14	75	68	176	0	13	0	0	41	45	47	16	35	0	0	5	0	0	6	0	2	11	0	37	4	2	0	116	80	67	0	0	0	11	74
Bacteria;Proteobacteria;Gammaproteobacteria;Enterobacterales;Enterobacteriaceae;Escherichia	Escherichia	187	600	347	1760	23	2069	2921	1068	80	413	1395	1	3382	320	355	1606	139	218	17	239	904	265	464	196	529	146	20	43	249	352	4	187	1173	227	435	19	151	3	2	1	9	75	2	53	352	1	72	2
Bacteria;Firmicutes;Clostridia;Clostridiales;Eubacteriaceae;Eubacterium	Eubacterium	0	0	0	0	0	0	0	0	0	0	0	0	0	0	0	0	0	0	0	0	0	0	0	0	17	0	0	0	0	0	0	0	0	0	0	0	0	0	0	0	0	0	0	0	0	0	0	0
Bacteria;Firmicutes;Clostridia;Clostridiales;Lachnospiraceae;Eubacterium_g17	Eubacterium_g17	484	0	139	1	0	39	22	1	426	1	4	2	0	0	0	0	9	114	18	44	17	77	175	215	219	0	59	112	0	2	31	60	10	0	0	1	7	0	227	0	29	0	0	0	1	21	0	0
Bacteria;Firmicutes;Clostridia;Clostridiales;Lachnospiraceae;Eubacterium_g21	Eubacterium_g21	0	0	0	12	192	18	18	0	0	0	0	0	0	0	0	0	0	0	0	0	0	0	0	0	0	0	0	0	0	0	0	17	16	36	0	0	0	0	0	0	62	39	18	0	0	0	0	0
Bacteria;Firmicutes;Clostridia;Clostridiales;Ruminococcaceae;Eubacterium_g23	Eubacterium_g23	477	420	1353	1054	341	951	171	152	116	38	167	247	1	2	2140	9	6	206	1229	495	138	99	279	983	117	341	49	849	144	99	599	278	286	857	4	163	55	722	43	12	0	1019	638	655	301	2	226	3137
Bacteria;Firmicutes;Clostridia;Clostridiales;Lachnospiraceae;Eubacterium_g24	Eubacterium_g24	0	0	0	0	0	0	0	0	0	0	0	0	0	0	0	0	0	0	0	0	0	0	0	0	0	0	0	0	0	0	0	0	0	0	0	0	0	0	0	7	0	0	0	0	0	0	0	0
Bacteria;Firmicutes;Clostridia;Clostridiales;Lachnospiraceae;Eubacterium_g4	Eubacterium_g4	0	0	0	0	0	0	0	0	0	0	0	4	0	0	0	2	1	30	0	1	20	0	5	0	4	0	0	1	0	0	0	0	0	0	0	0	0	0	0	0	0	0	0	18	0	0	0	0
Bacteria;Firmicutes;Clostridia;Clostridiales;Lachnospiraceae;Eubacterium_g6	Eubacterium_g6	4	10	27	10	122	95	3	58	48	14	1	1	0	0	58	0	0	5	109	663	9	427	9	234	1	144	825	23	2	650	683	225	5	70	173	219	523	1	15	73	845	11	377	3	787	306	56	372
Bacteria;Firmicutes;Clostridia;Clostridiales;Ruminococcaceae;Eubacterium_g8	Eubacterium_g8	4	1	1	1	129	1	1	218	38	292	2	645	1	0	12	0	0	703	151	392	0	83	22	1	0	0	51	20	174	1	47	16	24	68	43	27	0	349	21	1030	109	45	48	71	15	0	36	679
Bacteria;Proteobacteria;Gammaproteobacteria;Enterobacterales;Hafniaceae;Ewingella	Ewingella	0	0	0	0	0	0	0	0	0	0	0	0	0	0	0	1	178	0	3	0	0	0	0	0	15	0	0	0	0	0	0	0	1	0	0	0	0	0	0	0	0	0	0	0	0	0	0	0
Bacteria;Firmicutes;Bacilli;Bacillales;Exiguobacteriaceae;Exiguobacterium	Exiguobacterium	0	0	0	0	0	0	0	0	0	0	0	0	0	0	0	0	0	0	1	0	0	0	0	0	0	0	0	0	0	0	0	0	0	0	0	0	0	0	0	0	0	0	0	0	0	0	0	0
Bacteria;Firmicutes;Clostridia;Clostridiales;Lachnospiraceae;Extibacter	Extibacter	0	0	0	0	0	0	0	0	0	0	0	1	0	0	0	0	0	0	0	0	0	0	0	0	0	0	0	0	0	0	0	0	3	0	0	0	0	0	0	0	0	0	0	0	0	0	0	0
Bacteria;Actinobacteria;Coriobacteriia;Coriobacteriales;Coriobacteriaceae;FCNB_g	FCNB_g	0	0	1	0	1	3	0	3	1	0	0	3	0	0	1	0	0	0	2	0	1	0	0	2	0	0	1	1	0	0	0	0	0	0	1	0	0	0	0	0	1	2	0	0	0	0	0	2
Bacteria;Firmicutes;Clostridia;Clostridiales;Lachnospiraceae;FJ367817_g	FJ367817_g	0	0	0	0	0	0	0	0	0	0	0	0	1	0	0	0	1	0	0	0	0	0	0	0	0	0	0	0	0	0	0	0	0	0	0	0	0	0	0	0	0	0	0	0	0	0	0	0
Bacteria;Proteobacteria;Alphaproteobacteria;Rickettsiales;FJ478621_f;FJ478621_f_uc	FJ478621_f_uc	13	57	48	0	0	24	96	69	17	32	0	12	0	0	0	0	15	22	23	88	268	127	726	43	2	0	170	6	0	25	3	3	0	27	0	2	37	5	0	18	122	10	63	136	127	0	0	0
Bacteria;Firmicutes;Clostridia;Clostridiales;Lachnospiraceae;FJ534957_g	FJ534957_g	0	0	0	1	0	0	0	0	0	0	0	0	5	0	0	0	0	0	0	1	0	0	0	1	0	0	0	0	0	5	0	0	0	0	0	0	0	1	0	0	0	0	0	0	0	0	0	0
Bacteria;Bacteroidetes;Bacteroidia;Bacteroidales;Muribaculaceae;FJ684908_g	FJ684908_g	0	0	0	0	0	0	0	0	0	0	0	0	0	0	0	0	0	58	0	0	0	0	0	0	0	0	0	0	0	0	0	0	0	0	0	0	0	0	0	0	0	0	0	0	0	0	7	0
Bacteria;Bacteroidetes;Bacteroidia;Bacteroidales;Muribaculaceae;FJ685275_g	FJ685275_g	0	0	0	0	0	0	9	0	0	0	0	0	0	2	0	0	0	0	0	0	0	0	0	0	0	0	0	4	0	0	0	0	0	0	0	0	0	0	0	0	0	0	0	4	0	0	0	0
Bacteria;Firmicutes;Clostridia;Clostridiales;Lachnospiraceae;FJ825526_g	FJ825526_g	0	0	0	0	0	0	2	0	0	0	0	0	0	2	0	0	0	0	1	0	1	1	1	0	0	0	0	0	0	3	0	0	0	0	0	0	0	0	0	0	0	0	0	0	0	1	0	0
Bacteria;Firmicutes;Clostridia;Clostridiales;Christensenellaceae;FJ848448_g	FJ848448_g	0	0	0	0	0	0	0	13	0	2	0	0	0	0	0	0	0	0	0	0	0	0	0	0	0	0	0	0	0	0	0	0	0	2	0	0	0	0	0	0	0	0	0	0	0	0	3	0
Bacteria;Firmicutes;Clostridia;Clostridiales;Lachnospiraceae;FJ880297_g	FJ880297_g	0	0	0	0	0	0	0	0	0	0	0	0	0	0	0	0	0	0	0	0	0	0	0	0	0	0	0	0	0	0	0	2	0	0	0	0	0	0	0	0	0	0	0	0	0	0	0	0
Bacteria;Firmicutes;Clostridia;Clostridiales;Ruminococcaceae;FJ880790_g	FJ880790_g	0	0	0	0	1	0	0	1	0	0	0	0	0	0	0	0	0	0	0	1	0	12	0	0	0	0	0	0	0	0	0	0	0	1	3	0	0	0	0	0	0	0	0	0	0	0	0	0
Bacteria;Firmicutes;Clostridia;Clostridiales;Lachnospiraceae;FJ881160_g	FJ881160_g	3	0	5	0	0	0	0	0	0	13	1	1	0	69	0	0	0	0	3	0	0	0	0	2	0	0	1	0	10	0	0	0	1	242	1255	0	1	0	0	0	290	0	335	0	0	0	0	0
Bacteria;Firmicutes;Clostridia;Clostridiales;Lachnospiraceae;FMWZ_g	FMWZ_g	0	0	0	0	0	0	0	0	0	0	0	0	0	0	0	0	0	0	0	7	0	0	0	0	0	0	0	0	0	0	0	0	0	1	6	0	0	0	0	0	0	0	9	0	0	0	0	0
Bacteria;Verrucomicrobia;Opitutae;Puniceicoccales;FN377789_f;FN377789_f_uc	FN377789_f_uc	21	184	409	0	0	115	73	26	8	11	0	33	0	0	4	0	0	8	142	127	509	855	674	17	0	2	69	22	0	15	0	0	0	35	0	2	0	33	2	7	436	0	0	56	482	0	0	2
Bacteria;Verrucomicrobia;Opitutae;Puniceicoccales;FN377789_f;FN377789_g	FN377789_g	6	2	38	0	0	11	8	0	0	35	0	0	0	0	0	0	0	24	0	0	57	28	0	95	0	0	0	0	0	0	0	13	0	0	0	0	0	0	6	21	375	0	0	0	0	0	16	0
Bacteria;Cyanobacteria;Vampirovibrio_c;FR888536_o;FR888536_f;FR888536_f_uc	FR888536_f_uc	10	0	18	7	2	2	0	2	0	4	9	24	0	2	0	7	41	0	6	2	29	2	18	31	7	0	0	0	0	10	0	0	0	0	0	0	0	0	0	0	0	0	0	0	0	0	2	0
Bacteria;Cyanobacteria;Vampirovibrio_c;FR888536_o;FR888536_f;FR888536_g	FR888536_g	179	201	619	735	180	222	3	506	244	264	1166	484	0	253	206	919	1312	37	520	231	1167	85	577	1882	322	105	3	27	108	655	15	7	42	5	5	30	0	28	1	8	1	3	5	188	217	1	266	18
Bacteria;Firmicutes;Clostridia;Clostridiales;Ruminococcaceae;FTRU_g	FTRU_g	0	5	0	0	0	0	0	0	0	0	0	0	12	0	0	18	0	0	0	0	0	0	0	0	0	0	0	0	0	0	0	0	0	0	0	0	0	0	0	15	0	0	0	0	0	0	0	0
Bacteria;Firmicutes;Clostridia;Clostridiales;Ruminococcaceae;Faecalibacterium	Faecalibacterium	0	1	0	0	0	0	0	0	0	0	0	0	0	1	0	0	0	0	0	0	0	0	0	0	0	0	0	0	0	0	0	0	0	0	0	0	0	0	0	0	0	0	0	0	0	0	0	0
Bacteria;Firmicutes;Erysipelotrichi;Erysipelotrichales;Erysipelotrichaceae;Faecalibaculum	Faecalibaculum	0	0	0	0	0	0	0	25	0	0	31	0	2	0	0	5	0	0	0	0	0	0	0	17	53	0	0	0	0	0	0	0	14	0	0	0	0	0	0	0	0	0	3	0	0	0	0	0
Bacteria;Firmicutes;Clostridia;Clostridiales;Lachnospiraceae;Faecalicatena	Faecalicatena	0	0	0	0	0	0	0	0	0	0	0	0	1	0	0	0	0	0	0	2	0	0	0	0	0	8	0	0	0	0	0	19	0	4	0	3	0	0	0	0	0	0	0	3	0	1	0	0
Bacteria;Firmicutes;Clostridia;Clostridiales;Lachnospiraceae;Faecalimonas	Faecalimonas	0	0	0	0	0	0	0	0	0	0	0	0	0	0	0	0	0	0	0	7	0	0	0	0	0	0	0	0	0	0	0	0	0	0	1	0	0	0	0	0	0	0	0	0	0	0	0	0
Bacteria;Firmicutes;Clostridia;Clostridiales;Lachnospiraceae;Falcatimonas	Falcatimonas	0	0	0	0	2	0	0	0	0	0	0	0	0	0	0	0	0	0	0	0	0	0	0	0	0	0	0	0	0	0	0	0	0	0	0	0	0	0	0	0	0	0	0	0	0	0	0	0
Bacteria;Firmicutes;Clostridia;Clostridiales;Lachnospiraceae;Frisingicoccus	Frisingicoccus	25	134	62	5	19	30	28	28	14	7	24	15	30	14	28	1	32	33	71	66	196	249	15	236	17	48	217	53	69	20	58	385	46	47	3565	11	74	25	3	25	123	78	20	34	27	13	14	111
Bacteria;Fusobacteria;Fusobacteria_c;Fusobacteriales;Fusobacteriaceae;Fusobacterium	Fusobacterium	1	5	1	0	0	0	0	0	0	0	0	2	0	7	0	0	169	0	0	0	0	0	0	0	620	1	0	0	1	0	0	0	2	0	0	49	1	0	0	0	0	0	0	0	0	0	0	0
Bacteria;Firmicutes;Clostridia;Clostridiales;Christensenellaceae;GQ448104_g	GQ448104_g	0	0	0	13	0	0	0	0	0	0	0	4	0	0	0	0	0	0	0	0	0	4	0	7	0	0	0	0	0	0	0	0	0	4	0	0	0	0	0	0	0	0	0	0	0	0	0	0
Bacteria;Firmicutes;Clostridia;Clostridiales;Ruminococcaceae;GQ451199_g	GQ451199_g	2	1	7	0	1	1	0	0	2	0	1	2	0	0	0	0	0	2	1	2	1	10	1	1	0	0	0	0	0	2	0	9	3	6	3	0	0	3	0	1	5	3	20	2	3	0	0	0
Bacteria;Bacteroidetes;Bacteroidia;Bacteroidales;Muribaculaceae;GQ451278_g	GQ451278_g	0	0	0	0	0	0	0	0	7	0	0	0	0	0	0	0	0	0	0	0	0	0	0	0	0	0	0	0	0	0	0	3	0	0	0	0	0	0	0	0	0	0	0	0	0	0	0	0
Bacteria;Firmicutes;Clostridia;Clostridiales;Mogibacterium_f;GU174072_g	GU174072_g	0	0	0	0	0	0	0	0	0	2	0	0	0	0	0	0	0	0	0	0	5	0	0	0	3	0	0	0	0	0	0	0	0	0	0	0	0	0	0	0	0	0	0	0	0	0	0	0
Bacteria;Bacteroidetes;Bacteroidia;Bacteroidales;AC160630_f;GU302773_g	GU302773_g	0	0	0	0	0	0	0	0	0	0	0	0	0	0	0	0	0	0	0	0	0	0	0	0	0	0	0	0	0	0	0	0	0	0	0	0	0	0	0	1	0	0	0	0	0	0	0	0
Bacteria;Bacteroidetes;Bacteroidia;Bacteroidales;RF16_f;GU303877_g	GU303877_g	167	1	3	0	0	157	0	0	95	83	136	1	0	2	4	0	0	405	0	0	0	1	0	0	7	0	0	1	35	0	0	17	0	1	0	0	0	6	0	8	0	1	1	0	0	0	0	0
Bacteria;Firmicutes;Clostridia;Clostridiales;Lachnospiraceae;GU324393_g	GU324393_g	1	14	7	2	28	13	14	5	21	0	5	1	0	99	0	0	17	11	0	2	5	4	6	17	0	0	8	2	0	0	2	5	1	37	289	0	0	0	2	13	6	1	53	19	0	22	0	29
Bacteria;Bacteroidetes;Bacteroidia;Bacteroidales;Odoribacteraceae;Gabonibacter	Gabonibacter	0	0	0	0	0	0	0	0	0	0	0	0	4	0	0	0	0	0	0	0	0	0	0	0	0	0	0	0	0	0	0	0	0	0	0	0	0	0	0	0	0	0	0	0	0	0	0	0
Bacteria;Actinobacteria;Rubrobacteria;Gaiellales;Gaiellaceae;Gaiella	Gaiella	0	0	0	0	0	0	0	0	0	0	0	0	0	0	0	0	0	0	0	0	1	0	0	0	0	0	0	0	0	0	0	0	0	0	0	0	0	0	0	0	0	0	0	0	0	0	0	0
Bacteria;Firmicutes;Bacilli;Bacillales;Gemella_f;Gemella	Gemella	0	0	1	0	0	0	0	1	0	0	0	2	1	0	0	0	1	0	0	0	0	0	0	0	0	6	1	0	0	1	0	1	0	0	1	0	1	0	0	0	1	0	0	0	0	0	0	0
Bacteria;Firmicutes;Bacilli;Lactobacillales;Aerococcaceae;Globicatella	Globicatella	0	0	0	1	0	0	0	0	0	0	0	0	0	0	0	0	0	0	0	0	0	0	0	0	0	0	0	0	0	0	0	0	0	0	0	0	0	0	0	0	0	0	0	0	0	0	0	0
Bacteria;Bacteroidetes;Bacteroidia;Bacteroidales;Muribaculaceae;HM123925_g	HM123925_g	0	64	11	43	0	1	15	60	12	13	28	4	15	9	116	3	15	0	6	10	7	0	25	154	39	12	8	1	13	19	28	79	27	100	72	17	137	14	60	11	1	0	17	35	29	89	12	100
Bacteria;Bacteroidetes;Bacteroidia;Bacteroidales;Muribaculaceae;HM123997_g	HM123997_g	0	0	0	0	0	0	0	0	0	0	0	0	0	0	0	0	0	0	0	0	0	36	0	0	0	0	0	0	0	0	0	0	0	0	0	0	0	0	0	0	0	0	0	0	0	0	0	0
Bacteria;Firmicutes;Clostridia;Clostridiales;Ruminococcaceae;HM124015_g	HM124015_g	0	0	0	0	0	0	0	0	0	5	0	2	0	0	0	0	0	0	0	0	0	0	0	0	0	0	0	0	0	0	0	0	0	0	0	0	0	0	0	0	0	0	0	0	0	0	0	0
Bacteria;Bacteroidetes;Bacteroidia;Bacteroidales;Muribaculaceae;HM124077_g	HM124077_g	3	5	0	0	17	55	0	107	97	112	26	16	0	0	31	14	62	36	15	13	17	30	17	2	71	27	50	181	68	19	19	0	0	57	9	15	2	62	6	32	0	64	0	24	0	0	39	467
Bacteria;Bacteroidetes;Bacteroidia;Bacteroidales;Muribaculaceae;HM124200_g	HM124200_g	16	0	145	0	0	0	0	1	83	103	0	149	0	0	0	0	0	0	0	1	2	33	0	1	123	0	0	0	0	0	0	17	0	0	0	14	0	0	0	130	0	1	0	0	0	0	0	2
Bacteria;Firmicutes;Clostridia;Clostridiales;Ruminococcaceae;HM124225_g	HM124225_g	0	0	0	0	0	0	0	0	0	0	0	0	0	0	0	0	0	0	0	0	0	0	0	0	0	0	0	0	0	0	0	0	0	0	3	0	0	0	0	0	0	0	0	0	0	0	0	0
Bacteria;Firmicutes;Clostridia;Clostridiales;Lachnospiraceae;HM124264_g	HM124264_g	0	0	0	0	0	0	0	0	0	0	5	0	142	0	1	0	0	28	0	0	0	0	0	0	0	0	0	0	0	0	0	0	0	0	0	0	0	0	0	2	0	0	0	0	0	0	0	0
Bacteria;Bacteroidetes;Bacteroidia;Bacteroidales;Rikenellaceae;HM630235_g	HM630235_g	5	12	7	2	1	0	2	0	5	11	2	2	0	21	1	39	35	2	0	1	0	3	0	0	0	7	8	14	7	2	3	0	0	10	11	0	0	1	7	2	46	2	9	5	21	35	25	7
Bacteria;Firmicutes;Clostridia;Clostridiales;Mogibacterium_f;HQ132444_g	HQ132444_g	3	0	6	0	0	3	0	0	0	0	0	0	0	0	0	0	0	0	2	0	0	0	0	0	2	0	0	0	0	0	0	0	0	0	0	0	0	0	0	0	0	0	0	3	0	0	0	0
Bacteria;Firmicutes;Clostridia;Clostridiales;Lachnospiraceae;HQ399867_g	HQ399867_g	0	0	0	0	0	0	0	0	0	0	0	0	0	0	0	0	0	0	0	0	0	0	0	0	0	0	0	0	0	0	0	0	0	2	0	0	0	0	0	0	0	0	0	0	0	0	0	0
Bacteria;Firmicutes;Clostridia;Clostridiales;Lachnospiraceae;HQ400094_g	HQ400094_g	0	0	2	0	0	0	0	0	0	0	0	3	0	0	0	0	0	5	0	109	0	0	0	0	0	0	0	0	1	0	0	0	0	1	0	0	0	0	0	0	0	0	0	0	0	0	0	0
Bacteria;Bacteroidetes;Bacteroidia;Bacteroidales;Prevotellaceae;HQ716072_g	HQ716072_g	0	0	0	0	0	0	0	0	0	0	0	0	0	0	0	0	0	0	0	0	0	0	0	0	142	0	0	0	0	0	0	0	0	0	0	0	0	0	0	24	0	0	0	0	0	0	0	0
Bacteria;Proteobacteria;Gammaproteobacteria;Pasteurellales;Pasteurellaceae;Haemophilus	Haemophilus	0	0	0	0	0	0	0	0	0	0	0	0	0	0	0	0	0	0	0	0	0	0	0	0	0	0	0	0	0	0	0	0	0	0	0	0	0	0	0	0	0	0	0	0	1	0	0	49
Bacteria;Proteobacteria;Gammaproteobacteria;Pasteurellales;Pasteurellaceae;Haemophilus_g2	Haemophilus_g2	0	0	0	0	0	0	0	0	0	0	0	0	0	0	0	0	0	0	0	0	0	0	0	0	0	0	1	0	0	0	0	0	0	0	0	0	2	0	0	0	1	0	0	0	0	0	0	0
Bacteria;Proteobacteria;Gammaproteobacteria;Enterobacterales;Hafniaceae;Hafnia	Hafnia	0	0	0	0	0	0	0	0	0	0	0	0	0	0	0	0	0	0	0	0	0	0	2	3	0	0	0	0	0	0	0	0	0	0	0	0	0	0	0	0	0	0	0	0	0	0	0	0
Bacteria;Firmicutes;Clostridia;Clostridiales;Ruminococcaceae;Harryflintia	Harryflintia	5	11	6	4	16	6	0	6	1	2	3	2	0	0	7	0	0	5	0	0	1	11	1	0	3	6	9	0	4	5	0	2	2	5	9	0	10	3	3	4	4	0	0	1	0	0	0	4
Bacteria;Proteobacteria;Epsilonproteobacteria;Campylobacterales;Helicobacteraceae;Helicobacter	Helicobacter	223	2963	601	2065	3169	225	35	8876	260	553	127	707	1057	492	701	396	1616	1212	582	793	4517	1484	1128	872	420	348	1108	239	80	694	1107	25865	1056	2344	2	352	3	128	468	1324	3857	961	1003	2426	1391	945	1112	4912
Bacteria;Proteobacteria;Epsilonproteobacteria;Campylobacterales;Helicobacteraceae;Helicobacteraceae_uc	Helicobacteraceae_uc	3	23	7	25	54	0	0	190	0	6	0	0	15	2	2	2	6	16	6	7	51	10	3	13	0	4	8	0	0	3	11	318	6	43	0	6	0	0	0	20	45	0	2	35	10	2	6	27
Bacteria;Actinobacteria;Actinobacteria_c;Micrococcales;Microbacteriaceae;Herbiconiux	Herbiconiux	0	0	0	0	0	0	0	0	0	0	1	0	0	0	0	0	0	0	0	0	0	0	0	0	0	0	0	0	0	0	0	0	0	0	0	0	0	0	0	0	0	0	0	0	0	0	0	0
Bacteria;Firmicutes;Clostridia;Clostridiales;Lachnospiraceae;Herbinix	Herbinix	0	0	120	1	0	0	0	0	0	0	3	140	0	0	0	0	0	318	0	0	0	0	0	0	19	0	0	0	0	0	0	0	0	33	19	0	0	0	0	0	0	0	0	0	0	0	0	0
Bacteria;Firmicutes;Clostridia;Clostridiales;Lachnospiraceae;Hespellia	Hespellia	0	0	0	0	0	0	0	0	0	0	0	0	0	0	0	0	0	0	0	0	0	0	0	0	0	0	6	0	0	0	0	0	0	0	0	0	0	0	0	0	0	0	0	0	0	0	0	0
Bacteria;Firmicutes;Erysipelotrichi;Erysipelotrichales;Erysipelotrichaceae;Holdemania	Holdemania	0	0	0	0	0	0	0	0	0	0	0	0	3	0	0	0	0	0	0	0	0	0	0	0	0	0	0	0	0	0	0	0	0	0	0	0	0	0	0	0	0	0	0	0	0	0	0	0
Bacteria;Firmicutes;Clostridia;Clostridiales;Lachnospiraceae;Hungatella	Hungatella	0	0	0	0	0	0	0	0	0	0	0	0	0	0	0	0	0	18	0	1	4	2	0	0	0	0	0	0	0	0	0	2	0	0	3	0	0	0	0	0	0	0	0	0	0	0	0	0
Bacteria;Proteobacteria;Gammaproteobacteria;Ignatzschineria_o;Ignatzschineria_f;Ignatzschineria	Ignatzschineria	0	0	0	0	0	0	0	0	0	0	0	0	0	0	0	0	0	0	2	0	0	0	0	0	0	0	0	0	0	0	0	0	0	0	0	0	0	0	0	0	0	0	0	0	0	0	0	0
Bacteria;Actinobacteria;Coriobacteriia;Coriobacteriales;Coriobacteriaceae;JN162689_g	JN162689_g	0	0	0	0	0	10	0	54	0	0	6	0	2	0	17	10	0	0	6	19	21	0	0	0	7	0	0	0	0	2	0	0	0	0	0	0	0	0	0	0	0	0	0	0	0	0	0	0
Bacteria;Firmicutes;Clostridia;Clostridiales;Ruminococcaceae;JN383433_g	JN383433_g	0	0	0	0	0	0	0	0	0	0	0	0	0	0	0	0	0	0	0	0	0	0	0	0	3	0	0	0	0	0	0	0	0	0	0	0	0	0	0	0	0	0	0	0	0	0	0	0
Bacteria;Tenericutes;Mollicutes;Mycoplasmatales;Mycoplasmataceae_f1;JN792312_g	JN792312_g	17	45	39	1407	5	297	76	0	10	748	14	67	275	1266	28	0	1720	500	38	0	9	154	76	1115	108	564	1005	172	79	178	87	38	513	100	0	4	226	0	6	101	3098	7	398	808	33	10	190	0
Bacteria;Firmicutes;Clostridia;Clostridiales;Christensenellaceae;JX095379_g	JX095379_g	0	0	0	8	0	0	0	0	0	1	0	3	0	0	0	0	0	0	0	0	0	0	0	0	0	0	0	0	0	0	0	0	0	0	0	0	0	0	0	0	0	0	0	0	0	0	0	0
Bacteria;Proteobacteria;Alphaproteobacteria;Rickettsiales;FJ478621_f;JX096224_g	JX096224_g	2	0	15	0	0	2	38	68	2	2	0	2	0	0	0	0	0	4	0	0	23	9	5	0	0	0	0	0	0	0	0	23	0	0	0	0	0	0	0	0	115	27	0	19	0	4	0	0
Bacteria;Firmicutes;Clostridia;Clostridiales;Lachnospiraceae;KC163045_g	KC163045_g	0	0	0	0	20	2	0	0	0	0	0	0	0	0	0	0	0	10	0	0	0	0	0	0	0	0	0	0	0	0	0	0	0	0	20	0	0	0	2	0	0	0	0	0	0	0	0	8
Bacteria;Firmicutes;Clostridia;Clostridiales;Lachnospiraceae;KE159538_g	KE159538_g	56	0	290	141	175	234	6	20	15	54	5	21	1	0	54	0	0	59	296	139	28	804	87	58	12	0	74	1	32	238	45	429	162	245	44	24	1015	63	1184	538	22	99	332	51	10	188	2	59
Bacteria;Firmicutes;Clostridia;Clostridiales;Lachnospiraceae;KE159571_g	KE159571_g	29	145	556	64	344	272	24	98	223	59	15	261	0	3	64	1	96	51	63	52	303	209	21	90	7	217	138	2	6	324	216	595	2	570	739	7	197	63	28	5	68	122	336	180	102	513	59	471
Bacteria;Firmicutes;Clostridia;Clostridiales;Lachnospiraceae;KE159600_g	KE159600_g	18	29	63	6	662	54	42	69	12	5	3	15	0	2	8	0	0	39	12	39	50	13	5	65	5	60	12	5	40	15	15	444	12	11	134	7	293	2	4	0	107	11	26	5	380	9	3	46
Bacteria;Firmicutes;Clostridia;Clostridiales;Lachnospiraceae;KE159605_g	KE159605_g	14	62	5	28	43	27	0	17	12	16	35	12	1	6	35	1	9	17	65	328	405	66	47	41	0	60	35	2	10	28	47	172	32	33	13	20	51	2	0	11	5	57	42	125	37	140	53	9
Bacteria;Firmicutes;Clostridia;Clostridiales;Lachnospiraceae;KE159628_g	KE159628_g	0	5	2	6	21	14	3	9	4	2	5	2	0	0	2	0	0	7	2	0	40	16	21	4	2	33	0	4	6	29	13	121	3	319	31	26	6	2	4	8	85	15	59	9	44	34	7	110
Bacteria;Firmicutes;Clostridia;Clostridiales;Lachnospiraceae;KE159797_g	KE159797_g	20	24	49	20	129	5	53	321	45	44	9	10	1	14	42	0	149	17	0	5	4	4	12	82	3	0	1	2	2	2	6	348	5	2	39	5	18	12	6	0	48	23	38	40	0	37	38	91
Bacteria;Firmicutes;Clostridia;Clostridiales;Lachnospiraceae;KE159810_g	KE159810_g	4	0	0	4	0	0	0	0	0	0	0	0	0	0	0	0	0	0	0	0	0	0	0	0	0	0	0	0	0	0	0	4	10	11	6	0	0	0	0	0	0	0	1	0	0	0	0	6
Bacteria;Firmicutes;Clostridia;Clostridiales;Lachnospiraceae;Kineothrix	Kineothrix	2	0	13	2	4	12	0	368	35	4	20	5	2	0	0	2	3	89	51	260	0	23	4	1124	134	5	192	2	1	14	0	62	3	18	100	27	0	6	26	5	13	31	4	4	1	6	3	115
Bacteria;Actinobacteria;Actinobacteria_c;Micrococcales;Micrococcaceae;Kocuria	Kocuria	0	0	0	0	0	0	0	0	0	0	0	0	0	0	0	0	0	0	0	0	0	0	0	0	0	0	0	0	0	0	0	0	0	0	0	0	0	0	0	0	0	0	1	0	0	0	0	0
Bacteria;Proteobacteria;Alphaproteobacteria;Rhodospirillales;Rhodospirillaceae;LARJ_g	LARJ_g	0	0	6	16	0	5	0	17	0	0	11	18	0	31	0	1	3	0	53	0	2	0	59	0	10	0	0	0	3	0	0	0	2	0	1	0	0	1	0	2	0	0	0	6	0	0	0	2
Bacteria;Firmicutes;Clostridia;Clostridiales;Lachnospiraceae;LLKB_g	LLKB_g	221	9	82	86	389	483	735	296	294	108	7	145	30	0	49	1	651	2	328	1721	360	1077	62	1014	24	351	2986	89	76	125	142	3	17	1130	914	190	365	543	511	357	460	280	1373	89	409	374	810	351
Bacteria;Firmicutes;Clostridia;Clostridiales;Ruminococcaceae;LT629951_g	LT629951_g	0	0	1	0	0	0	0	0	0	0	0	0	0	0	0	0	0	0	0	0	0	0	0	0	0	0	0	0	0	0	0	0	0	0	0	0	0	0	0	0	0	0	0	0	0	0	0	0
Bacteria;Proteobacteria;Deltaproteobacteria;Desulfovibrionales;Desulfovibrionaceae;LT706945_g	LT706945_g	241	1261	352	127	149	876	341	16	664	54	14	429	10	989	553	435	1884	58	34	250	26	63	9	491	1036	719	8	8	19	9	21	3512	222	338	323	142	0	951	364	820	391	289	27	31	286	2	245	6586
Bacteria;Actinobacteria;Coriobacteriia;Coriobacteriales;Coriobacteriaceae;LT821227_g	LT821227_g	0	0	0	1	0	0	0	7	0	0	0	0	1	0	1	2	0	0	0	1	7	5	0	1	0	0	0	0	0	0	0	0	0	0	0	0	0	0	0	0	0	0	0	0	0	0	0	1
Bacteria;Firmicutes;Clostridia;Clostridiales;Lachnospiraceae;Lachnoclostridium	Lachnoclostridium	0	0	6	0	0	0	0	0	0	0	0	0	0	0	0	0	0	0	0	0	0	0	0	0	0	0	0	0	0	0	0	0	0	0	0	0	0	0	0	0	0	3	0	0	0	0	0	0
Bacteria;Firmicutes;Clostridia;Clostridiales;Lachnospiraceae;Lachnospira	Lachnospira	0	2	0	159	4	38	0	22	112	9	1	0	0	0	10	0	0	0	7	0	0	1	2	40	0	16	3	2	53	5	100	0	0	2	83	119	10	1	0	0	1	13	4	0	9	27	4	23
Bacteria;Firmicutes;Clostridia;Clostridiales;Lachnospiraceae;Lachnospiraceae_uc	Lachnospiraceae_uc	139	80	290	95	814	112	73	341	45	54	14	154	29	11	41	12	36	89	969	583	356	1292	192	164	23	228	213	57	336	107	114	604	17	533	951	105	177	28	93	69	379	90	151	170	52	67	57	276
Bacteria;Firmicutes;Bacilli;Lactobacillales;Lactobacillaceae;Lactobacillaceae_uc	Lactobacillaceae_uc	1	1	0	3	5	14	0	2	0	0	2	0	0	0	0	0	0	2	0	0	1	0	0	0	2	0	0	0	0	0	0	4	0	1	0	8	9	2	8	2	0	1	2	0	0	0	0	0
Bacteria;Firmicutes;Bacilli;Lactobacillales;Lactobacillaceae;Lactobacillus	Lactobacillus	401	504	529	3144	3041	3959	167	1030	297	293	1138	715	1323	421	556	628	752	2976	1963	103	992	87	1224	191	1149	7	56	107	283	137	630	2390	389	1637	412	1274	2819	493	1668	697	490	1042	1744	405	303	775	49	7
Bacteria;Firmicutes;Bacilli;Lactobacillales;Streptococcaceae;Lactococcus	Lactococcus	5	4	3	0	0	8	1	0	0	4	0	0	2	0	3	0	1	5	0	0	1	0	0	0	1	1	0	2	3	11	0	0	1	14	0	1	0	0	0	0	0	2	0	0	0	0	0	0
Bacteria;Firmicutes;Clostridia;Clostridiales;Lachnospiraceae;Lactonifactor	Lactonifactor	0	0	0	0	0	0	0	0	0	0	0	0	0	0	0	0	0	0	0	0	0	0	0	0	4	0	0	0	0	0	0	0	0	0	0	0	0	0	0	1	0	0	0	0	0	0	0	0
Bacteria;Proteobacteria;Deltaproteobacteria;Desulfovibrionales;Desulfovibrionaceae;Lawsonia	Lawsonia	0	0	0	0	0	0	0	0	1	11	0	0	0	0	0	0	0	0	0	0	0	0	0	0	0	0	0	0	0	0	0	0	0	0	0	0	0	0	0	1	87	0	0	0	0	0	0	0
Bacteria;Fusobacteria;Fusobacteria_c;Fusobacteriales;Leptotrichiaceae;Leptotrichia	Leptotrichia	0	0	0	0	0	0	0	0	0	0	0	0	0	0	0	0	0	0	0	0	0	0	0	0	0	0	0	0	0	0	0	1	0	0	0	0	1	0	0	0	0	0	0	0	0	0	0	0
Bacteria;Firmicutes;Erysipelotrichi;Erysipelotrichales;Erysipelotrichaceae;Longicatena	Longicatena	0	0	45	46	45	0	0	0	0	0	0	0	44	8	0	70	0	0	0	0	0	0	0	0	0	0	0	0	0	0	0	0	0	0	0	0	0	0	0	0	0	0	0	0	0	0	0	0
Bacteria;Actinobacteria;Actinobacteria_c;Micrococcales;Promicromonosporaceae;Luteimicrobium	Luteimicrobium	0	0	0	0	0	0	0	0	0	0	7	0	0	0	0	0	0	0	0	0	0	0	0	0	0	0	0	0	0	0	0	0	0	0	0	0	0	0	0	0	0	0	0	0	0	0	0	0
Bacteria;Bacteroidetes;Bacteroidia;Marinilabiliales;Marinilabiliaceae;Marinilabiliaceae_uc	Marinilabiliaceae_uc	0	0	0	0	0	0	0	0	0	0	0	0	0	0	0	0	0	0	0	0	0	0	0	0	0	0	0	0	0	0	0	0	0	0	0	0	0	0	0	3	0	0	0	0	0	0	0	0
Bacteria;Firmicutes;Clostridia;Clostridiales;Lachnospiraceae;Marvinbryantia	Marvinbryantia	0	0	0	9	0	0	0	0	0	0	0	0	2	0	0	0	0	0	0	0	0	0	0	0	2	0	0	0	0	0	0	2	0	0	15	0	0	0	0	0	0	0	0	0	2	2	2	0
Bacteria;Firmicutes;Clostridia;Clostridiales;Ruminococcaceae;Massilioclostridium	Massilioclostridium	2	1	0	1	1	2	0	5	0	0	0	0	0	0	0	0	0	0	0	0	1	0	0	2	1	0	0	0	0	0	0	0	0	0	0	0	0	0	0	0	0	0	0	0	0	0	0	0
Bacteria;Firmicutes;Negativicutes;Selenomonadales;Selenomonadaceae;Megamonas	Megamonas	0	0	0	0	0	0	0	0	0	0	0	0	53	0	0	0	0	0	0	0	0	0	0	0	0	0	0	0	0	0	0	0	0	0	0	0	0	0	0	0	0	0	0	0	0	0	0	0
Bacteria;Actinobacteria;Actinobacteria_c;Micrococcales;Microbacteriaceae;Microbacterium	Microbacterium	0	0	0	0	0	1	0	0	0	0	10	0	0	0	0	0	0	0	2	0	0	0	0	1	0	0	0	0	0	0	0	0	0	0	0	0	0	0	0	0	0	0	0	0	0	0	0	0
Bacteria;Actinobacteria;Actinobacteria_c;Micrococcales;Micrococcaceae;Micrococcaceae_uc	Micrococcaceae_uc	0	0	0	0	0	0	0	0	0	0	0	0	0	0	0	0	0	0	0	0	0	0	0	1	0	0	0	0	0	0	0	0	0	0	0	0	0	0	0	0	0	0	0	0	0	0	0	0
Bacteria;Bacteroidetes;Bacteroidia;Bacteroidales;Rikenellaceae;Millionella	Millionella	0	16	7	0	0	1	1	0	0	0	0	1	0	0	0	0	12	0	0	0	0	2	0	0	1	0	23	0	0	20	1	11	3	16	0	8	3	0	64	0	1947	0	0	105	5	0	18	36
Bacteria;Firmicutes;Clostridia;Clostridiales;Mogibacterium_f;Mogibacterium_f_uc	Mogibacterium_f_uc	0	0	0	0	0	0	0	0	0	0	0	0	0	0	0	0	0	0	0	0	0	0	0	0	0	0	0	0	0	0	0	0	0	0	0	0	0	0	0	0	0	0	0	3	0	0	0	0
Bacteria;Firmicutes;Clostridia;Clostridiales;Ruminococcaceae;Monoglobus	Monoglobus	1	0	0	6	0	0	0	6	0	0	0	2	0	0	1	0	0	0	0	0	3	0	0	0	0	0	0	0	0	0	0	0	0	0	0	0	0	0	0	0	1	0	0	0	0	0	0	0
Bacteria;Proteobacteria;Gammaproteobacteria;Enterobacterales;Morganellaceae;Morganella	Morganella	0	0	0	0	0	0	0	0	0	0	0	0	0	0	0	0	0	0	48	0	0	0	3	6	0	0	0	4	0	0	0	0	0	0	0	0	0	1	0	0	0	0	0	0	0	0	0	0
Bacteria;Deferribacteres;Deferribacteres_c;Deferribacterales;Deferribacteraceae;Mucispirillum	Mucispirillum	30	192	19	303	755	43	8	519	33	642	48	249	133	6	41	0	809	108	174	4260	2	479	10	441	559	327	163	243	176	601	132	0	27	1089	3268	60	2103	165	514	312	1126	728	769	2869	354	0	181	4
Bacteria;Bacteroidetes;Bacteroidia;Bacteroidales;Muribaculaceae;Muribaculaceae_uc	Muribaculaceae_uc	150	469	826	884	233	354	348	690	274	500	266	363	47	361	345	135	322	564	312	254	108	232	233	558	83	150	224	595	384	253	416	1645	203	550	571	35	890	243	199	275	361	408	546	158	407	189	652	2792
Bacteria;Bacteroidetes;Bacteroidia;Bacteroidales;Muribaculaceae;Muribaculum	Muribaculum	22	40	713	693	44	674	1986	2650	189	209	239	308	59	4	212	340	18	51	618	374	464	279	346	3049	239	396	847	67	117	237	143	1432	329	59	57	19	355	188	208	12	58	136	566	352	55	1	183	1714
Bacteria;Tenericutes;Mollicutes;Mycoplasmatales;Mycoplasmataceae;Mycoplasma_g10	Mycoplasma_g10	85	2084	0	1	0	451	92	57	645	70	30	52	0	4	1	0	3	0	0	2	1256	1	393	1373	8	0	24	21	167	769	0	2	1	845	0	11	0	59	21	7	2	30	123	0	677	2	275	219
Bacteria;Tenericutes;Mollicutes;Mycoplasmatales;Mycoplasmataceae_f1;Mycoplasma_g19	Mycoplasma_g19	40	370	72	0	0	23	34	0	3	24	9	31	0	0	0	0	0	6	0	0	80	0	1	81	0	44	856	12	0	11	0	0	4	58	0	0	0	0	0	96	1	7	0	0	3659	1	4	0
Bacteria;Tenericutes;Mollicutes;Mycoplasmatales;Mycoplasmataceae_f1;Mycoplasmataceae_f1_uc	Mycoplasmataceae_f1_uc	0	25	7	111	0	56	4	0	0	106	0	10	24	172	2	0	280	97	5	0	12	4	35	175	10	90	230	90	7	68	2	4	107	11	0	0	21	0	0	19	476	0	59	89	225	0	12	0
Bacteria;Tenericutes;Mollicutes;Mycoplasmatales;Mycoplasmataceae;Mycoplasmataceae_uc	Mycoplasmataceae_uc	0	5	0	0	0	0	0	0	2	0	0	0	0	0	0	0	0	0	0	0	2	0	2	2	0	0	0	0	6	26	0	0	0	140	0	0	0	8	0	0	0	0	0	0	0	0	2	0
Bacteria;Firmicutes;Clostridia;Clostridiales;Ruminococcaceae;Neglecta	Neglecta	0	4	2	1	1	0	0	0	0	0	0	0	0	0	1	0	0	0	2	0	0	0	0	0	0	7	0	0	0	0	5	4	0	0	0	0	0	0	0	0	1	0	0	0	0	0	0	2
Bacteria;Proteobacteria;Betaproteobacteria;Nitrosomonadales;Nitrosomonadaceae;Nitrosomonadaceae_uc	Nitrosomonadaceae_uc	0	0	8	2	4	3	0	0	0	0	0	0	0	0	0	0	9	0	6	2	0	8	0	2	0	0	0	0	0	0	0	0	0	0	0	0	0	0	0	0	3	0	0	0	0	0	0	0
Bacteria;Actinobacteria;Actinobacteria_c;Propionibacteriales;Nocardioidaceae;Nocardioides	Nocardioides	0	0	0	0	0	0	0	2	0	0	0	0	0	0	0	0	0	0	0	0	0	0	0	0	0	0	0	0	0	0	0	0	0	0	0	0	0	0	0	0	0	0	0	0	0	0	0	0
Bacteria;Bacteroidetes;Bacteroidia;Bacteroidales;Odoribacteraceae;Odoribacter	Odoribacter	8	233	119	45	5	14	14	66	54	49	2	26	1	34	0	0	35	17	22	40	46	85	242	24	3	0	23	40	68	11	9	0	4	135	91	68	155	15	105	11	665	15	80	53	97	102	56	23
Bacteria;Bacteroidetes;Bacteroidia;Bacteroidales;Odoribacteraceae;Odoribacteraceae_uc	Odoribacteraceae_uc	53	189	172	196	99	86	19	6	70	64	40	39	0	205	7	0	56	175	2	14	38	69	42	294	55	86	54	72	59	157	61	364	34	212	306	55	5	45	78	39	1339	121	323	478	370	25	359	453
Bacteria;Actinobacteria;Coriobacteriia;Coriobacteriales;Coriobacteriaceae;Olsenella	Olsenella	0	0	5	0	0	0	0	2	0	0	0	31	0	0	0	13	0	0	1	0	0	0	0	0	0	0	0	0	0	0	0	0	3	0	0	0	0	0	0	0	0	0	0	0	0	0	0	0
Bacteria;Firmicutes;Clostridia;Clostridiales;Ruminococcaceae;Oscillibacter	Oscillibacter	139	387	339	378	273	334	1285	428	210	108	104	140	3	57	94	24	179	254	308	185	570	959	173	642	19	339	1242	216	756	206	284	2278	246	322	2078	61	592	457	96	80	1125	216	332	333	153	202	541	486
Bacteria;Proteobacteria;Betaproteobacteria;Burkholderiales;Oxalobacteraceae;Oxalobacter	Oxalobacter	3	3	13	10	15	14	22	19	12	3	6	1	0	1	2	1	6	4	4	3	11	25	10	0	15	1	17	4	9	5	2	0	2	6	21	1	4	5	1	17	5	4	7	12	7	0	6	31
Bacteria;Bacteroidetes;Bacteroidia;Bacteroidales;Muribaculaceae;PAC000186_g	PAC000186_g	148	1039	947	550	1172	603	804	2003	781	932	495	616	395	96	1836	468	1389	926	1700	1158	418	1470	679	1368	774	654	1004	732	790	342	587	5619	1368	1816	873	297	1801	450	507	75	282	1651	2881	1327	220	109	493	1631
Bacteria;Bacteroidetes;Bacteroidia;Bacteroidales;Muribaculaceae;PAC000187_g	PAC000187_g	89	542	471	166	33	178	365	227	106	70	207	192	19	584	538	1797	279	612	1954	65	107	40	91	234	33	13	58	157	230	66	79	878	495	202	131	62	449	104	230	214	197	346	297	265	158	84	202	1080
Bacteria;Firmicutes;Clostridia;Clostridiales;Lachnospiraceae;PAC000196_g	PAC000196_g	0	0	0	0	0	0	0	0	0	0	0	0	1	0	0	0	0	0	0	0	0	0	0	0	0	0	0	0	0	0	0	0	0	0	0	0	0	0	0	0	0	0	0	0	0	0	0	0
Bacteria;Tenericutes;Mollicutes;PAC001057_o;PAC000197_f;PAC000197_f_uc	PAC000197_f_uc	0	0	0	5	0	0	0	0	0	0	5	0	0	0	0	0	0	0	0	0	0	0	0	0	0	0	0	0	0	0	0	0	6	279	0	0	0	0	0	0	0	0	0	0	0	0	0	0
Bacteria;Tenericutes;Mollicutes;PAC001057_o;PAC000197_f;PAC000197_g	PAC000197_g	12	10	8	69	0	7	1	12	4	20	0	131	0	3	0	10	1	23	465	9	9	31	93	18	95	5	3	0	11	7	0	0	97	6	15	1	0	0	1	38	122	14	7	29	0	12	0	13
Bacteria;Bacteroidetes;Bacteroidia;Bacteroidales;Muribaculaceae;PAC000198_g	PAC000198_g	204	1228	1025	689	1749	239	3599	1542	641	856	704	1086	258	797	1105	374	2056	626	1418	545	495	785	973	589	438	218	444	562	534	482	348	5194	831	963	866	221	2360	198	830	401	3103	898	643	699	375	207	314	3727
Bacteria;Firmicutes;Clostridia;Clostridiales;Lachnospiraceae;PAC000656_g	PAC000656_g	0	0	19	52	65	0	0	0	0	53	0	36	0	0	5	0	0	0	115	0	56	0	111	0	0	0	0	0	0	0	0	0	0	0	0	0	0	0	0	0	19	0	0	0	0	0	0	0
Bacteria;Firmicutes;Clostridia;Clostridiales;Ruminococcaceae;PAC000661_g	PAC000661_g	14	35	13	5	0	11	2	5	4	5	9	23	0	1	2	2	7	34	76	2	7	13	6	13	13	17	8	16	32	17	2	4	15	25	54	6	0	8	2	48	18	2	10	17	6	10	58	63
Bacteria;Firmicutes;Clostridia;Clostridiales;Lachnospiraceae;PAC000663_g	PAC000663_g	0	0	0	0	0	0	0	0	0	0	0	4	0	0	0	0	0	0	0	0	0	0	0	0	0	0	0	0	0	0	0	0	0	3	0	0	0	0	0	0	4	0	0	0	0	0	0	0
Bacteria;Firmicutes;Clostridia;Clostridiales;Lachnospiraceae;PAC000664_g	PAC000664_g	54	101	123	381	206	105	286	244	180	162	454	13	0	1	108	1	22	378	298	301	1217	524	84	107	27	248	269	213	166	54	110	733	535	286	2289	18	580	99	13	122	350	69	521	806	164	105	403	232
Bacteria;Actinobacteria;Rubrobacteria;Gaiellales;PAC000669_f;PAC000669_g	PAC000669_g	0	0	0	0	0	0	0	0	0	0	0	0	0	0	0	0	0	0	0	0	1	0	0	0	0	0	0	0	0	0	0	0	0	0	0	0	0	0	0	0	0	0	0	0	0	0	0	0
Bacteria;Firmicutes;Clostridia;Clostridiales;Lachnospiraceae;PAC000671_g	PAC000671_g	3	14	1	13	1	18	0	0	5	0	0	0	1	0	0	4	1	3	0	4	12	6	0	1	1	0	1	0	0	8	0	8	0	2	3	0	5	0	0	0	0	1	0	0	0	0	0	0
Bacteria;Firmicutes;Clostridia;Clostridiales;Ruminococcaceae;PAC000672_g	PAC000672_g	0	0	1	0	0	0	0	1	0	2	0	1	0	0	0	0	0	1	1	0	0	0	0	0	1	0	0	0	0	0	1	0	0	2	0	1	0	0	0	0	0	1	0	0	0	0	0	1
Bacteria;Firmicutes;Clostridia;Clostridiales;Lachnospiraceae;PAC000673_g	PAC000673_g	0	0	0	0	0	0	0	0	0	0	0	0	0	0	0	0	0	0	0	0	0	7	0	0	0	0	0	0	0	0	0	0	0	0	0	0	0	0	0	0	0	0	0	0	0	0	0	0
Bacteria;Saccharibacteria_TM7;Saccharimonas_c;Saccharimonas_o;Saccharimonas_f;PAC000677_g	PAC000677_g	5	1	0	2	0	0	0	1	1	1	0	5	0	0	0	0	0	4	0	2	0	0	0	20	0	0	0	5	0	0	0	0	10	1	1	0	0	10	0	0	0	0	0	0	0	0	0	0
Bacteria;Firmicutes;Clostridia;Clostridiales;Lachnospiraceae;PAC000678_g	PAC000678_g	0	0	0	0	4	0	0	0	3	0	0	9	0	0	0	0	0	0	7	0	0	0	0	0	0	0	0	0	0	0	0	0	0	19	16	0	0	0	21	0	0	0	0	0	4	0	3	0
Bacteria;Bacteroidetes;Bacteroidia;Bacteroidales;Muribaculaceae;PAC000679_g	PAC000679_g	16	133	19	236	34	48	780	112	23	35	63	17	109	0	14	81	0	17	85	11	155	25	66	89	0	39	61	15	82	114	12	446	15	26	9	3	295	41	14	0	37	27	401	285	14	2	143	510
Bacteria;Firmicutes;Clostridia;Clostridiales;Ruminococcaceae;PAC000683_g	PAC000683_g	0	0	0	0	0	5	0	0	0	0	0	17	0	0	0	0	0	1	0	0	0	0	0	0	0	3	0	0	6	0	0	0	0	0	0	0	0	0	0	1	1	1	0	0	0	1	0	0
Bacteria;Firmicutes;Erysipelotrichi;Erysipelotrichales;Erysipelotrichaceae;PAC000687_g	PAC000687_g	0	0	0	0	0	0	1	0	0	0	0	0	0	0	0	0	0	0	0	0	0	0	0	1	0	0	0	0	0	0	0	0	0	0	0	0	0	0	0	0	4	0	0	0	0	0	0	0
Bacteria;Firmicutes;Clostridia;Clostridiales;Lachnospiraceae;PAC000692_g	PAC000692_g	16	36	78	56	119	14	68	21	42	8	34	13	0	30	10	12	600	314	116	240	145	148	61	54	5	776	566	7	21	28	83	584	5	193	436	58	710	16	40	3	398	37	175	48	115	148	120	284
Bacteria;Firmicutes;Clostridia;Clostridiales;Lachnospiraceae;PAC000720_g	PAC000720_g	0	2	5	4	11	4	13	0	1	2	0	6	0	0	2	0	30	1	59	51	23	15	10	33	0	9	21	3	3	5	0	5	0	15	9	0	18	2	4	31	10	2	0	9	0	0	1	3
Bacteria;Firmicutes;Clostridia;Clostridiales;Ruminococcaceae;PAC000743_g	PAC000743_g	0	0	2	0	0	0	0	0	0	0	0	0	0	0	0	0	0	0	0	0	0	2	0	0	0	0	0	0	0	0	0	0	0	0	0	0	0	0	0	0	0	0	0	0	0	0	0	0
Bacteria;Firmicutes;Clostridia;Clostridiales;Ruminococcaceae;PAC000748_g	PAC000748_g	5	7	18	67	9	20	7	19	12	30	0	78	0	4	10	0	0	26	21	26	2	50	9	27	7	0	3	22	40	24	1	3	36	22	34	0	15	11	0	21	0	22	22	4	0	0	1	39
Bacteria;Firmicutes;Clostridia;Clostridiales;Lachnospiraceae;PAC001043_g	PAC001043_g	3	51	39	55	95	60	38	24	78	59	5	37	0	18	42	10	91	25	99	53	240	42	57	28	4	17	48	84	60	123	78	228	30	67	159	30	79	34	24	18	73	189	313	55	31	92	83	118
Bacteria;Tenericutes;Mollicutes;PAC001057_o;PAC001057_f;PAC001057_f_uc	PAC001057_f_uc	0	0	0	0	0	0	0	0	0	0	3	31	0	0	0	0	0	0	0	0	0	0	0	2	0	0	0	0	0	0	0	0	0	0	0	0	0	0	0	0	0	0	0	0	0	0	0	0
Bacteria;Bacteroidetes;Bacteroidia;Bacteroidales;Muribaculaceae;PAC001062_g	PAC001062_g	5	41	60	86	44	19	32	51	40	17	19	8	0	16	15	1	3	50	306	110	80	86	118	103	1	0	9	7	8	0	9	32	3	4	13	18	364	2	65	4	623	24	54	24	53	72	13	41
Bacteria;Bacteroidetes;Bacteroidia;Bacteroidales;Muribaculaceae;PAC001063_g	PAC001063_g	11	0	27	40	27	23	107	28	40	79	33	46	2	22	84	26	29	159	27	9	30	55	42	0	14	7	10	12	2	6	1	23	0	0	0	0	0	3	14	26	0	8	9	12	24	0	14	96
Bacteria;Bacteroidetes;Bacteroidia;Bacteroidales;Muribaculaceae;PAC001067_g	PAC001067_g	23	23	34	103	86	99	6	65	41	66	23	50	66	174	120	95	28	134	99	22	40	11	28	2	19	19	65	103	482	108	81	203	41	276	58	24	235	27	74	6	0	79	145	407	26	139	41	675
Bacteria;Bacteroidetes;Bacteroidia;Bacteroidales;Muribaculaceae;PAC001068_g	PAC001068_g	176	399	754	887	617	880	2264	1474	645	1281	490	741	304	638	1479	885	5276	1239	1127	1155	2299	811	391	4070	220	629	591	575	1633	600	769	3975	1439	1003	1217	337	951	550	251	607	596	1070	2144	799	619	1764	590	5852
Bacteria;Bacteroidetes;Bacteroidia;Bacteroidales;Muribaculaceae;PAC001073_g	PAC001073_g	195	217	394	65	131	53	148	1707	178	103	6	72	3	2	1068	6	0	85	143	4	141	71	93	7	2	91	515	338	150	363	52	760	323	3	88	26	318	81	16	222	1	321	509	0	56	3	356	1766
Bacteria;Bacteroidetes;Bacteroidia;Bacteroidales;Muribaculaceae;PAC001074_g	PAC001074_g	406	25	1712	358	185	733	459	2442	88	396	368	814	13	247	207	36	191	146	219	107	142	20	747	377	174	101	29	92	605	69	181	5432	15	11	29	13	373	506	352	900	193	389	570	19	2264	642	1264	13863
Bacteria;Firmicutes;Clostridia;Clostridiales;Lachnospiraceae;PAC001090_g	PAC001090_g	0	2	0	5	4	0	0	236	35	0	0	0	0	0	0	0	0	9	0	22	0	28	0	67	0	0	5	0	9	1	4	0	2	7	0	0	0	7	0	22	0	0	0	0	0	0	0	0
Bacteria;Firmicutes;Clostridia;Clostridiales;Lachnospiraceae;PAC001091_g	PAC001091_g	14	16	83	48	102	163	0	22	0	4	22	3	0	0	49	0	1	58	231	57	150	58	94	528	1	21	1339	3	350	6	2	265	56	53	911	6	42	1	44	2	21	70	162	30	2	40	4	13
Bacteria;Firmicutes;Clostridia;Clostridiales;Lachnospiraceae;PAC001092_g	PAC001092_g	17	92	28	37	49	21	5	24	3	10	5	2	0	13	18	4	2	11	65	55	119	14	42	17	4	39	54	6	4	34	37	210	20	31	61	3	160	39	5	7	72	24	34	39	50	14	11	92
Bacteria;Firmicutes;Clostridia;Clostridiales;Lachnospiraceae;PAC001097_g	PAC001097_g	2	0	48	0	0	24	0	0	0	0	0	0	0	0	0	0	0	47	0	0	32	45	0	0	0	0	6	0	0	0	0	2	3	2	0	0	1	0	0	123	0	5	4	0	5	0	0	1
Bacteria;Firmicutes;Clostridia;Clostridiales;Ruminococcaceae;PAC001100_g	PAC001100_g	0	0	0	0	0	0	0	0	0	0	0	0	0	0	0	0	0	0	0	0	0	0	0	0	1	0	0	0	0	0	0	0	0	0	0	0	0	0	0	0	0	0	0	0	0	0	0	0
Bacteria;Firmicutes;Clostridia;Clostridiales;Lachnospiraceae;PAC001103_g	PAC001103_g	8	2	43	4	3	9	81	8	16	3	6	13	0	1	3	1	0	6	14	0	29	56	64	1	9	78	92	10	15	150	125	225	31	26	64	10	2	59	1	259	8	32	102	182	34	1	12	198
Bacteria;Firmicutes;Clostridia;Clostridiales;Lachnospiraceae;PAC001105_g	PAC001105_g	0	3	4	0	0	0	58	0	0	22	0	0	0	0	0	0	0	0	11	2	714	0	10	0	0	0	0	0	0	28	0	0	0	0	0	0	0	0	0	0	0	0	0	0	0	0	0	0
Bacteria;Tenericutes;Mollicutes;PAC001057_o;PAC001057_f;PAC001108_g	PAC001108_g	0	4	0	0	0	1	0	2	7	5	3	1	0	0	0	1	0	2	8	4	2	15	16	6	3	6	6	0	4	0	2	0	2	0	15	0	0	0	0	0	2	0	7	13	0	0	0	1
Bacteria;Tenericutes;Mollicutes;PAC001057_o;PAC001057_f;PAC001109_g	PAC001109_g	16	1	0	2	0	1	0	0	0	21	0	7	0	0	0	0	0	1	3	0	0	0	7	0	0	0	0	0	0	6	0	0	1	33	7	4	0	0	0	3	0	1	2	9	0	1	0	10
Bacteria;Bacteroidetes;Bacteroidia;Bacteroidales;Muribaculaceae;PAC001112_g	PAC001112_g	139	46	249	971	442	244	383	1084	210	75	459	41	162	73	260	1132	598	1164	302	69	99	180	131	173	106	49	112	130	253	250	285	631	73	146	197	66	1703	23	237	40	616	248	244	69	331	298	160	508
Bacteria;Firmicutes;Clostridia;Clostridiales;Lachnospiraceae;PAC001116_g	PAC001116_g	8	37	8	67	44	58	6	43	4	15	16	11	0	0	3	2	0	2	8	173	126	65	34	57	7	520	98	9	63	14	0	109	51	53	60	17	7	3	1	13	87	20	48	70	0	0	3	22
Bacteria;Firmicutes;Clostridia;Clostridiales;Lachnospiraceae;PAC001118_g	PAC001118_g	24	89	59	1	3	4	0	16	55	2	0	3	0	0	0	1	0	128	40	2	2	93	0	1	0	102	27	0	15	1	17	599	189	484	173	3	0	0	1	1	6	11	41	561	0	81	215	651
Bacteria;Firmicutes;Clostridia;Clostridiales;Lachnospiraceae;PAC001124_g	PAC001124_g	0	0	14	0	0	0	12	0	0	0	13	0	0	0	0	0	0	0	4	72	0	3	0	0	1	0	0	0	0	0	0	0	20	0	4	0	0	0	0	12	0	0	0	0	0	0	0	0
Bacteria;Bacteroidetes;Bacteroidia;Bacteroidales;Muribaculaceae;PAC001127_g	PAC001127_g	0	9	37	46	0	1	20	621	10	9	7	0	0	2	20	0	0	0	12	9	0	0	9	17	0	0	136	16	4	12	2	61	16	211	222	8	51	3	88	0	0	12	0	13	0	391	13	31
Bacteria;Firmicutes;Clostridia;Clostridiales;Lachnospiraceae;PAC001138_g	PAC001138_g	4	14	60	15	29	166	19	8	2	3	3	2	35	4	46	1	20	4	7	19	22	17	7	14	2	0	5	2	2	3	4	9	1	5	3	1	57	1	3	5	4	3	18	16	2	0	4	31
Bacteria;Firmicutes;Clostridia;Clostridiales;Christensenellaceae;PAC001141_g	PAC001141_g	12	37	23	1965	0	1	1	476	389	25	0	21	0	1	0	3	1	506	1	8	0	14	6	728	3	0	84	1	68	46	46	2	98	725	299	1	1	0	0	5	1426	98	40	202	50	122	216	57
Bacteria;Firmicutes;Clostridia;Clostridiales;Ruminococcaceae;PAC001144_g	PAC001144_g	0	1	0	1	0	0	1	0	1	2	0	2	0	0	0	0	0	0	0	0	0	2	0	0	0	0	0	0	0	0	0	0	0	2	0	0	0	0	0	0	0	3	0	0	0	0	0	0
Bacteria;Firmicutes;Clostridia;Clostridiales;Lachnospiraceae;PAC001149_g	PAC001149_g	0	0	0	0	0	0	0	3	0	0	0	0	0	0	1	0	0	0	0	0	0	0	0	0	0	0	0	0	0	0	0	3	1	0	2	0	5	0	0	0	0	0	0	0	0	19	0	1
Bacteria;Firmicutes;Clostridia;Clostridiales;Lachnospiraceae;PAC001165_g	PAC001165_g	25	27	119	40	60	53	279	10	63	16	19	18	0	13	31	0	102	124	35	632	125	91	45	333	3	194	493	5	221	161	5	662	258	169	418	23	168	26	38	15	78	58	86	31	624	2	90	7
Bacteria;Firmicutes;Clostridia;Clostridiales;Lachnospiraceae;PAC001166_g	PAC001166_g	0	4	7	3	32	11	0	17	71	0	3	10	0	0	7	0	0	17	2	8	10	12	0	1	0	1	0	1	0	9	0	0	6	27	164	0	0	0	0	0	0	0	0	253	1	0	0	0
Bacteria;Firmicutes;Clostridia;Clostridiales;Lachnospiraceae;PAC001199_g	PAC001199_g	15	24	47	37	108	42	7	28	21	22	10	17	0	0	7	2	18	98	108	109	169	71	54	119	1	25	149	13	25	24	19	49	23	112	168	7	179	85	2	11	31	23	14	225	133	33	30	142
Bacteria;Firmicutes;Clostridia;Clostridiales;Lachnospiraceae;PAC001200_g	PAC001200_g	0	0	1	0	0	0	0	0	0	0	0	0	1	0	0	0	0	0	3	0	0	0	0	0	32	0	0	0	0	0	0	0	0	0	0	0	0	0	0	0	0	0	0	0	0	0	0	0
Bacteria;Firmicutes;Clostridia;Clostridiales;Christensenellaceae;PAC001207_g	PAC001207_g	5	0	0	0	0	12	0	0	0	5	0	0	1	0	0	28	0	1	0	0	0	1	0	0	16	0	0	0	0	0	0	0	0	0	0	0	0	0	0	8	0	3	5	0	0	0	0	0
Bacteria;Firmicutes;Clostridia;Clostridiales;Lachnospiraceae;PAC001212_g	PAC001212_g	80	2	34	1	691	43	37	5	0	22	0	34	0	0	177	0	0	0	334	567	3	271	186	612	0	16	0	74	87	6	99	97	34	241	2483	21	497	0	1	241	77	444	421	0	30	0	9	0
Bacteria;Firmicutes;Clostridia;Clostridiales;Christensenellaceae;PAC001219_g	PAC001219_g	2	20	1	17	0	9	5	125	46	12	0	71	0	30	0	0	8	26	0	12	0	44	31	61	1	0	16	1	29	3	2	0	10	54	42	0	0	11	0	6	169	6	7	8	2	0	10	13
Bacteria;Firmicutes;Clostridia;Clostridiales;Dehalobacterium_f;PAC001221_g	PAC001221_g	2	0	0	38	39	0	0	0	1	0	0	0	0	0	1	20	0	1	113	317	0	238	0	100	1	110	518	1	0	98	245	652	236	67	259	0	248	0	55	0	219	6	144	0	110	223	0	440
Bacteria;Firmicutes;Clostridia;Clostridiales;Lachnospiraceae;PAC001225_g	PAC001225_g	93	10	13	7	97	18	48	2	5	19	7	179	0	0	1	1	27	30	34	46	50	13	60	21	2	8	52	68	66	1	9	3	0	186	198	27	43	76	14	190	0	0	29	20	33	16	22	36
Bacteria;Firmicutes;Clostridia;Clostridiales;Lachnospiraceae;PAC001228_g	PAC001228_g	0	0	5	63	48	15	0	61	6	5	17	1	0	0	1	0	0	8	1	273	0	7	11	15	0	0	178	0	16	1	227	0	14	136	271	3	0	0	1	4	398	4	31	1	7	43	1	247
Bacteria;Firmicutes;Clostridia;Clostridiales;Lachnospiraceae;PAC001231_g	PAC001231_g	0	0	0	0	0	0	0	0	0	0	0	0	0	0	0	0	0	0	0	0	1	0	0	0	0	0	1	0	0	0	0	1	0	0	0	0	0	0	0	0	0	0	0	0	0	0	0	0
Bacteria;Firmicutes;Clostridia;Clostridiales;Mogibacterium_f;PAC001236_g	PAC001236_g	1	10	2	9	12	5	3	9	1	7	0	6	0	0	6	1	0	1	53	30	11	9	8	8	1	8	22	6	1	0	7	76	6	38	24	4	16	11	1	33	6	15	18	20	29	17	7	28
Bacteria;Tenericutes;Mollicutes;PAC001265_o;PAC001265_f;PAC001265_g	PAC001265_g	0	0	0	9	0	6	0	0	0	0	0	9	0	0	0	0	0	0	0	0	0	23	0	0	0	0	0	0	0	0	0	0	0	0	0	0	0	0	0	0	0	16	0	0	0	0	0	0
Bacteria;Actinobacteria;Coriobacteriia;Coriobacteriales;Coriobacteriaceae;PAC001266_g	PAC001266_g	1	3	4	1	1	3	0	1	0	0	0	1	0	1	3	0	0	0	3	13	32	8	23	7	1	4	2	0	0	1	3	3	1	1	4	4	6	2	0	1	1	4	0	5	0	5	1	4
Bacteria;Firmicutes;Clostridia;Clostridiales;Lachnospiraceae;PAC001270_g	PAC001270_g	6	12	13	8	4	8	7	8	6	4	4	6	0	0	2	1	8	4	6	12	27	14	8	18	2	6	9	0	0	27	6	93	2	4	16	0	12	5	2	2	23	23	65	60	51	6	22	27
Bacteria;Tenericutes;Mollicutes;PAC001057_o;PAC001057_f;PAC001274_g	PAC001274_g	0	0	0	5	0	0	0	0	0	0	2	0	0	0	0	0	0	0	0	0	0	0	0	0	0	0	0	0	2	0	0	0	0	0	0	1	0	0	0	0	0	0	0	0	0	0	2	0
Bacteria;Firmicutes;Clostridia;Clostridiales;Lachnospiraceae;PAC001283_g	PAC001283_g	0	0	0	0	0	0	0	0	0	0	0	0	0	0	0	0	0	0	0	0	0	0	0	2	0	0	0	0	0	0	0	0	1	0	1	0	0	0	0	0	0	0	0	0	0	0	0	0
Bacteria;Firmicutes;Clostridia;Clostridiales;Lachnospiraceae;PAC001287_g	PAC001287_g	10	151	0	0	0	0	0	0	0	0	0	0	0	0	1	0	0	0	5	0	0	0	0	0	0	0	0	0	0	0	0	10	0	0	0	0	0	0	0	0	0	0	0	0	0	0	0	0
Bacteria;Firmicutes;Clostridia;Clostridiales;Lachnospiraceae;PAC001296_g	PAC001296_g	3	12	0	6	26	16	1	22	6	3	5	86	0	0	3	0	24	10	24	19	27	5	5	12	0	6	61	0	3	1	13	57	4	27	59	10	27	0	20	7	13	17	73	29	10	7	7	16
Bacteria;Firmicutes;Clostridia;Clostridiales;Christensenellaceae;PAC001301_g	PAC001301_g	0	0	0	1	0	0	0	0	0	0	0	1	0	0	0	0	0	0	0	0	0	0	0	0	0	0	0	0	0	0	0	0	0	0	0	0	0	0	0	0	0	0	0	0	0	0	0	0
Bacteria;Firmicutes;Clostridia;Clostridiales;Lachnospiraceae;PAC001308_g	PAC001308_g	0	9	57	1	10	21	1	8	3	1	1	1	0	0	1	0	1	10	60	6	19	19	4	4	0	7	29	2	8	5	21	25	3	36	32	3	5	3	1	1	19	4	1	6	0	5	0	3
Bacteria;Firmicutes;Clostridia;Clostridiales;Ruminococcaceae;PAC001313_g	PAC001313_g	0	0	0	0	0	1	0	0	0	0	0	1	0	0	1	0	0	1	0	0	0	0	0	0	0	0	0	0	0	0	0	1	0	0	0	0	0	0	0	0	0	0	0	0	0	0	0	0
Bacteria;Tenericutes;Mollicutes;PAC001057_o;PAC000197_f;PAC001323_g	PAC001323_g	0	16	0	0	0	0	0	5	2	2	0	0	0	0	0	0	6	2	4	1	0	31	16	3	5	0	2	12	4	2	1	0	0	4	12	4	0	0	0	4	5	0	0	17	1	0	0	3
Bacteria;Firmicutes;Clostridia;Clostridiales;Christensenellaceae;PAC001360_g	PAC001360_g	14	37	38	60	0	250	219	180	66	95	0	37	374	7	1	174	30	420	13	42	8	114	69	279	12	22	437	3	49	127	18	184	222	675	299	4	7	11	3	38	476	69	48	872	223	77	23	17
Bacteria;Firmicutes;Erysipelotrichi;Erysipelotrichales;Erysipelotrichaceae;PAC001362_g	PAC001362_g	0	0	1	0	0	0	0	1	2	0	0	0	0	0	0	0	0	0	0	0	0	0	0	0	0	1	82	0	0	0	0	0	0	1	75	1	0	0	0	1	0	0	1	0	2	1	0	0
Bacteria;Firmicutes;Clostridia;Clostridiales;Lachnospiraceae;PAC001372_g	PAC001372_g	2	8	9	9	101	2	18	17	1	9	0	8	1	0	11	0	0	1	249	51	51	6	2	16	0	1	155	3	5	10	5	56	2	10	8	4	120	2	0	2	7	6	4	39	2	2	13	9
Bacteria;Firmicutes;Clostridia;Clostridiales;Lachnospiraceae;PAC001375_g	PAC001375_g	0	0	1	0	0	0	0	0	0	0	0	0	0	0	0	0	0	0	0	1	0	0	0	0	0	0	0	0	0	0	0	0	0	0	0	1	0	0	0	0	0	0	0	0	0	0	0	0
Bacteria;Firmicutes;Clostridia;Clostridiales;Lachnospiraceae;PAC001377_g	PAC001377_g	1	11	0	0	0	2	0	0	2	5	0	1	0	0	1	1	0	3	0	0	0	0	1	2	0	0	0	0	0	0	0	9	0	0	0	4	0	3	0	8	0	0	0	1	0	0	0	3
Bacteria;Firmicutes;Clostridia;Clostridiales;Lachnospiraceae;PAC001385_g	PAC001385_g	2	19	8	31	7	1	7	8	10	2	3	1	0	0	1	1	0	9	5	28	41	40	16	55	1	3	33	1	11	0	7	293	14	66	32	11	17	0	1	11	16	4	31	28	10	31	19	59
Bacteria;Firmicutes;Clostridia;Clostridiales;Lachnospiraceae;PAC001386_g	PAC001386_g	0	0	0	0	1	0	6	1	1	1	0	1	0	0	0	0	0	0	0	0	2	0	1	0	0	1	2	0	0	0	0	0	0	0	2	0	0	0	0	0	0	0	0	0	0	0	0	0
Bacteria;Actinobacteria;Coriobacteriia;Coriobacteriales;Coriobacteriaceae;PAC001389_g	PAC001389_g	1	1	4	1	0	0	0	6	1	1	0	0	0	0	0	0	0	4	0	6	11	0	1	1	3	1	2	0	0	0	5	4	1	4	3	0	0	0	0	1	6	7	9	1	0	0	4	9
Bacteria;Firmicutes;Clostridia;Clostridiales;Lachnospiraceae;PAC001390_g	PAC001390_g	0	0	0	0	0	0	0	0	0	0	0	0	0	0	0	0	0	0	0	0	0	0	0	0	0	0	0	0	0	0	0	0	0	0	0	0	0	0	0	6	0	0	0	0	0	0	0	0
Bacteria;Firmicutes;Clostridia;Clostridiales;Lachnospiraceae;PAC001398_g	PAC001398_g	0	0	0	0	0	0	0	0	0	0	0	0	0	0	0	0	0	0	0	4	0	0	0	0	0	0	0	0	0	0	0	0	0	0	0	0	0	0	0	0	0	0	0	0	0	0	0	0
Bacteria;Firmicutes;Clostridia;Clostridiales;Peptococcaceae;PAC001400_g	PAC001400_g	0	6	14	9	5	2	6	26	1	0	1	8	0	0	1	1	3	5	8	3	8	8	3	3	1	27	52	2	11	15	4	3	8	22	19	2	11	7	1	0	8	5	4	4	0	0	3	1
Bacteria;Firmicutes;Clostridia;Clostridiales;Ruminococcaceae;PAC001402_g	PAC001402_g	2	26	23	30	45	4	13	64	20	12	3	9	0	0	10	3	19	12	34	10	12	11	17	31	5	48	61	23	80	24	26	104	25	57	100	2	68	7	11	13	53	47	19	24	17	33	19	59
Bacteria;Firmicutes;Clostridia;Clostridiales;Lachnospiraceae;PAC001408_g	PAC001408_g	0	0	0	0	2	0	0	0	0	0	0	0	0	0	1	0	0	2	1	64	0	38	0	5	0	0	2	2	0	6	2	6	0	0	0	0	5	0	0	0	3	0	5	9	0	1	1	5
Bacteria;Bacteroidetes;Bacteroidia;Bacteroidales;Prevotellaceae;PAC001421_g	PAC001421_g	1496	2019	1804	1	1	1066	237	0	3035	507	1668	9	560	2056	2278	0	9579	996	6	2703	141	97	778	4	215	1019	4	4541	319	3610	5	6	1564	331	2	726	1	1342	1004	462	5	643	1	1339	2	5	5	1
Bacteria;Firmicutes;Clostridia;Clostridiales;Christensenellaceae;PAC001437_g	PAC001437_g	0	0	1	0	0	0	0	0	0	0	0	0	0	0	0	0	0	0	0	0	0	0	0	0	0	0	0	0	0	0	0	0	0	0	0	0	0	0	0	0	0	0	0	0	0	0	0	0
Bacteria;Firmicutes;Clostridia;Clostridiales;Christensenellaceae;PAC001440_g	PAC001440_g	3	1	0	9	0	0	7	0	10	10	0	16	0	0	1	0	0	9	0	0	0	14	8	0	1	0	15	1	0	6	0	0	4	38	9	0	0	0	1	3	0	28	0	26	3	0	13	0
Bacteria;Firmicutes;Clostridia;Clostridiales;Christensenellaceae;PAC001446_g	PAC001446_g	0	0	0	0	0	0	0	0	0	0	0	0	0	0	0	0	0	0	0	0	0	0	0	0	0	0	0	0	0	0	0	0	0	0	0	0	0	0	0	1	0	0	0	0	0	0	0	0
Bacteria;Firmicutes;Clostridia;Clostridiales;Lachnospiraceae;PAC001452_g	PAC001452_g	1	8	2	1	1	0	1	0	1	11	1	97	0	0	1	0	167	2	1	2	0	0	0	0	28	0	0	0	0	0	0	1	720	0	129	1	1	0	0	0	1	0	0	0	0	0	0	0
Bacteria;Firmicutes;Clostridia;Clostridiales;Lachnospiraceae;PAC001456_g	PAC001456_g	0	1	0	0	23	16	0	0	0	0	0	4	0	0	0	0	0	0	0	0	0	0	0	0	0	68	0	1	0	0	1	4	0	1	0	0	0	0	0	0	0	0	0	0	0	0	0	22
Bacteria;Firmicutes;Clostridia;Clostridiales;Lachnospiraceae;PAC001457_g	PAC001457_g	2	14	19	3	8	11	0	4	1	1	6	8	2	9	3	1	41	13	22	23	8	4	2	12	0	4	3	1	17	18	2	60	1	7	38	2	9	2	0	0	22	8	6	9	0	8	2	6
Bacteria;Firmicutes;Clostridia;Clostridiales;Lachnospiraceae;PAC001458_g	PAC001458_g	0	0	0	0	0	0	0	0	0	0	0	0	0	0	0	0	0	0	1	0	0	0	0	0	0	0	0	0	0	0	0	0	0	0	0	0	0	0	0	0	0	0	0	0	0	0	0	0
Bacteria;Bacteroidetes;Bacteroidia;Bacteroidales;Muribaculaceae;PAC001472_g	PAC001472_g	188	354	2263	422	152	1215	751	970	924	712	64	369	344	484	267	1100	2045	458	28	274	567	138	359	23	265	203	160	805	1082	87	361	1576	335	393	214	203	85	650	254	93	2	524	445	74	157	252	203	1947
Bacteria;Firmicutes;Clostridia;Clostridiales;Lachnospiraceae;PAC001480_g	PAC001480_g	2	0	0	138	145	5	0	169	91	0	0	0	0	0	0	0	0	494	60	0	0	0	192	25	17	43	156	6	44	0	0	0	0	11	96	8	0	0	14	0	0	4	3	0	0	0	0	0
Bacteria;Bacteroidetes;Bacteroidia;Bacteroidales;Muribaculaceae;PAC001485_g	PAC001485_g	66	23	60	56	74	81	447	280	29	51	115	17	21	4	52	2	46	105	27	1	9	291	4	0	11	5	31	440	409	72	1	103	45	204	134	100	0	39	25	0	121	190	131	19	59	83	22	304
Bacteria;Firmicutes;Clostridia;Clostridiales;Peptococcaceae;PAC001500_g	PAC001500_g	0	0	0	0	0	0	0	0	0	0	0	0	1	0	0	0	0	0	0	0	0	0	0	0	0	0	0	0	0	0	0	0	0	0	0	0	0	0	0	0	0	0	0	0	0	0	0	0
Bacteria;Bacteroidetes;Bacteroidia;Bacteroidales;Muribaculaceae;PAC001512_g	PAC001512_g	6	11	17	1710	711	433	1	43	246	226	481	91	11	0	175	745	103	39	734	2	1	28	1	6	1	87	78	195	376	61	0	444	60	7	594	12	255	100	13	94	2	41	42	0	107	51	85	1673
Bacteria;Firmicutes;Clostridia;Clostridiales;Lachnospiraceae;PAC001516_g	PAC001516_g	22	173	60	98	292	77	166	283	259	71	8	51	0	0	5	0	3	172	263	392	283	223	76	230	1	13	131	12	167	43	201	377	1	414	612	28	203	28	13	1	403	113	440	386	31	264	425	1173
Bacteria;Firmicutes;Clostridia;Clostridiales;Lachnospiraceae;PAC001524_g	PAC001524_g	0	25	9	17	3	10	15	26	17	6	2	0	0	20	8	2	2	12	27	65	24	7	2	7	0	63	22	2	9	4	38	57	3	67	37	4	13	7	0	3	46	4	34	25	0	4	4	24
Bacteria;Firmicutes;Clostridia;Clostridiales;Lachnospiraceae;PAC001525_g	PAC001525_g	1	2	3	0	0	0	3	0	2	0	0	1	0	0	0	0	1	0	2	2	1	3	1	2	0	0	0	0	0	0	1	0	0	0	1	0	0	0	0	0	0	0	5	0	3	0	0	2
Bacteria;Firmicutes;Erysipelotrichi;Erysipelotrichales;Erysipelotrichaceae;PAC001528_g	PAC001528_g	0	1	0	0	0	2	0	0	0	0	0	0	0	0	1	5	1	0	4	0	0	0	0	0	1	0	0	0	0	0	0	0	0	2	0	0	0	0	0	0	0	0	0	1	0	0	0	0
Bacteria;Firmicutes;Clostridia;Clostridiales;Lachnospiraceae;PAC001544_g	PAC001544_g	0	0	11	1	7	0	0	0	0	0	0	0	0	0	0	0	0	0	14	0	0	0	0	0	0	0	0	0	0	0	0	0	0	1	3	0	2	0	1	0	0	0	0	0	0	0	0	0
Bacteria;Firmicutes;Clostridia;Clostridiales;Lachnospiraceae;PAC001563_g	PAC001563_g	0	14	0	0	0	0	3	0	0	2	0	0	0	0	0	0	0	0	0	0	3	2	0	0	0	0	0	0	0	2	0	0	3	0	0	0	0	0	0	0	0	0	0	0	0	0	0	0
Bacteria;Firmicutes;Clostridia;Clostridiales;Lachnospiraceae;PAC001572_g	PAC001572_g	0	0	0	0	11	4	0	3	2	0	0	0	0	0	0	0	0	0	0	1	1	87	0	0	0	0	0	0	4	4	0	1	1	0	0	0	0	0	0	1	4	0	12	0	0	2	9	0
Bacteria;Firmicutes;Clostridia;Clostridiales;Mogibacterium_f;PAC001573_g	PAC001573_g	2	15	11	8	9	9	1	5	4	3	0	1	0	2	2	3	16	0	11	10	41	7	1	13	7	0	1	0	0	0	4	9	0	1	5	0	20	2	0	2	50	2	4	2	2	1	3	5
Bacteria;Firmicutes;Clostridia;Clostridiales;Lachnospiraceae;PAC001588_g	PAC001588_g	0	44	3	0	5	9	0	25	5	0	0	1	0	0	0	0	1	23	31	3	8	6	0	60	0	13	4	34	1	2	0	52	0	29	262	4	1	0	0	1	23	7	106	6	0	89	0	0
Bacteria;Firmicutes;Clostridia;Clostridiales;Mogibacterium_f;PAC001609_g	PAC001609_g	3	2	4	0	0	5	0	0	3	0	0	4	1	0	1	1	0	3	7	0	2	25	5	0	3	0	0	0	0	0	0	0	5	2	12	0	0	1	0	0	0	0	0	0	0	0	0	0
Bacteria;Firmicutes;Clostridia;Clostridiales;Mogibacterium_f;PAC001612_g	PAC001612_g	0	0	1	0	0	0	1	1	0	0	0	1	0	0	0	0	0	0	0	0	1	1	0	0	0	1	0	0	1	0	0	1	3	1	20	0	0	0	0	3	2	0	0	0	0	0	0	1
Bacteria;Firmicutes;Clostridia;Clostridiales;Lachnospiraceae;PAC001679_g	PAC001679_g	0	0	0	0	2	0	0	0	0	0	0	0	0	0	0	0	0	0	0	0	0	0	0	0	0	0	0	0	0	0	0	0	0	0	1	0	833	0	0	0	0	0	0	0	0	0	0	0
Bacteria;Firmicutes;Clostridia;Clostridiales;Lachnospiraceae;PAC001681_g	PAC001681_g	7	42	8	108	64	5	6	5	8	5	9	242	0	117	1	0	250	3	20	60	31	21	8	36	0	0	9	0	3	0	2	8	0	1	26	5	2	17	0	18	1	5	8	84	176	28	244	194
Bacteria;Bacteroidetes;Bacteroidia;Bacteroidales;Muribaculaceae;PAC001692_g	PAC001692_g	162	367	463	625	693	159	154	866	254	153	507	179	1	31	204	88	133	728	1316	27	71	187	132	738	398	210	193	360	330	134	91	425	224	237	195	113	783	83	305	109	353	159	148	399	262	756	257	542
Bacteria;Firmicutes;Clostridia;Clostridiales;Lachnospiraceae;PAC001723_g	PAC001723_g	0	0	0	0	0	0	0	0	0	0	0	0	0	0	0	0	0	0	0	0	0	0	0	0	0	0	0	0	0	0	0	0	0	2	0	0	0	0	0	0	0	0	0	0	0	0	0	0
Bacteria;Firmicutes;Clostridia;Clostridiales;Lachnospiraceae;PAC001738_g	PAC001738_g	0	0	2	0	0	5	0	0	0	0	0	0	0	0	0	0	0	0	0	0	0	0	0	0	0	0	0	0	0	0	0	3	0	0	14	0	0	0	0	0	0	10	0	0	2	0	0	0
Bacteria;Firmicutes;Erysipelotrichi;Erysipelotrichales;Erysipelotrichaceae;PAC001762_g	PAC001762_g	0	0	0	0	0	0	0	0	0	0	0	0	1	0	0	0	0	0	0	0	0	0	0	0	0	0	0	0	0	0	0	0	0	0	0	0	0	0	0	1	0	0	0	0	0	0	0	0
Bacteria;Bacteroidetes;Bacteroidia;Bacteroidales;Muribaculaceae;PAC001765_g	PAC001765_g	10	90	55	55	91	21	115	161	12	81	37	46	30	312	228	14	124	332	11	14	40	52	158	11	33	20	56	98	211	138	148	153	63	217	4	35	187	9	77	146	471	131	64	101	23	74	25	131
Bacteria;Firmicutes;Clostridia;Clostridiales;Ruminococcaceae;PAC001778_g	PAC001778_g	2	42	17	22	15	5	6	21	7	4	5	32	0	38	0	2	67	5	27	20	21	29	4	22	0	4	21	22	16	4	4	52	3	14	53	1	11	8	1	2	5	5	5	10	1	1	5	11
Bacteria;Firmicutes;Clostridia;Clostridiales;Lachnospiraceae;PAC002039_g	PAC002039_g	0	0	4	2	18	16	97	39	9	2	2	1	0	0	2	0	0	3	18	0	2	0	0	8	0	40	87	7	22	0	4	25	0	13	11	1	61	15	1	0	16	0	1	62	11	17	2	9
Bacteria;Firmicutes;Clostridia;Clostridiales;Lachnospiraceae;PAC002042_g	PAC002042_g	3	3	7	1	2	1	3	3	0	0	0	0	172	1	1	1	3	1	0	2	2	0	0	0	0	0	1	0	2	2	1	7	0	1	1	1	5	2	1	0	3	0	6	1	0	3	0	6
Bacteria;Firmicutes;Clostridia;Clostridiales;Christensenellaceae;PAC002147_g	PAC002147_g	0	0	0	0	0	0	0	0	0	2	0	5	0	0	0	0	0	0	0	0	0	0	0	0	0	0	0	0	0	0	0	0	0	0	0	0	0	0	0	0	0	0	0	0	0	0	0	0
Bacteria;Firmicutes;Clostridia;Clostridiales;Ruminococcaceae;PAC002148_g	PAC002148_g	0	0	3	0	0	0	0	0	0	0	0	0	0	0	0	0	0	0	0	0	0	0	0	0	15	0	0	0	0	0	0	0	0	0	0	0	0	0	0	2	0	3	0	0	0	0	0	0
Bacteria;Firmicutes;Clostridia;Clostridiales;Lachnospiraceae;PAC002153_g	PAC002153_g	0	0	2	0	0	0	0	0	0	0	0	1	0	0	0	0	0	0	1	0	0	0	0	0	0	0	0	0	0	0	0	0	0	0	0	0	0	0	0	0	0	0	1	1	0	0	0	1
Bacteria;Firmicutes;Clostridia;Clostridiales;Christensenellaceae;PAC002169_g	PAC002169_g	0	9	0	5	0	0	6	0	8	9	0	18	0	0	0	0	0	7	0	13	0	10	3	6	1	0	0	0	0	0	0	0	9	6	3	0	0	0	0	2	9	0	0	2	0	0	2	1
Bacteria;Firmicutes;Clostridia;Clostridiales;Lachnospiraceae;PAC002172_g	PAC002172_g	0	0	0	0	0	0	0	0	1	0	0	0	0	0	0	0	0	0	0	0	0	0	0	0	0	0	0	0	0	0	0	0	0	0	1	0	0	0	0	5	0	0	0	0	0	0	0	0
Bacteria;Firmicutes;Clostridia;Clostridiales;Lachnospiraceae;PAC002178_g	PAC002178_g	0	0	1	0	0	2	0	0	0	0	0	0	0	0	0	0	0	0	1	5	0	2	0	1	0	0	0	0	0	0	0	0	0	0	0	0	0	0	0	0	0	0	0	0	0	0	0	0
Bacteria;Firmicutes;Clostridia;Clostridiales;Ruminococcaceae;PAC002187_g	PAC002187_g	0	0	1	0	0	0	0	0	0	0	0	0	0	0	0	0	0	0	0	0	0	0	0	0	0	0	0	0	0	0	0	0	0	0	0	0	0	0	0	0	0	0	0	0	0	0	0	0
Bacteria;Firmicutes;Clostridia;Clostridiales;Ruminococcaceae;PAC002203_g	PAC002203_g	0	0	2	0	0	0	0	0	0	0	0	0	0	0	0	0	0	0	0	0	0	1	0	0	1	0	0	0	0	0	0	0	0	0	0	0	0	0	0	0	0	0	0	0	0	0	0	0
Bacteria;Firmicutes;Clostridia;Clostridiales;Ruminococcaceae;PAC002360_g	PAC002360_g	0	0	0	0	0	2	0	0	0	0	0	0	0	0	0	0	0	0	0	0	0	0	0	0	0	0	0	0	0	0	0	0	0	0	0	0	2	0	0	0	0	0	0	0	0	0	0	0
Bacteria;Firmicutes;Clostridia;Clostridiales;Lachnospiraceae;PAC002367_g	PAC002367_g	0	0	0	0	0	0	0	0	0	17	102	0	0	0	0	0	0	3	11	11	0	8	107	0	0	0	0	0	0	0	0	0	0	24	268	0	0	0	0	0	0	0	0	0	0	0	0	0
Bacteria;Firmicutes;Clostridia;Clostridiales;Lachnospiraceae;PAC002368_g	PAC002368_g	0	0	13	1	31	0	0	1	2	1	0	0	0	0	1	0	0	1	0	1	0	0	0	1	0	2	0	0	0	2	0	2	0	89	385	0	1	0	0	0	56	1	65	5	0	16	0	0
Bacteria;Firmicutes;Clostridia;Clostridiales;Lachnospiraceae;PAC002375_g	PAC002375_g	0	2	6	11	7	2	0	0	16	4	0	5	0	0	0	0	0	0	10	0	2	0	0	0	0	0	0	3	4	0	21	0	0	1	212	0	18	2	0	63	148	11	65	3	0	0	18	2
Bacteria;Firmicutes;Clostridia;Clostridiales;Dehalobacterium_f;PAC002390_g	PAC002390_g	0	0	0	0	0	0	0	0	0	0	0	1	0	0	0	0	0	0	0	4	0	0	0	0	0	0	0	0	0	0	0	0	0	0	0	0	0	0	0	0	0	0	0	6	0	0	0	0
Bacteria;Bacteroidetes;Bacteroidia;Bacteroidales;Muribaculaceae;PAC002400_g	PAC002400_g	5	635	1063	120	151	3	203	189	8	29	1	15	0	87	285	2	4	0	2	84	13	178	4	324	4	57	197	1	11	121	2	211	73	73	19	21	168	5	234	38	1092	77	6	108	50	18	18	16
Bacteria;Tenericutes;Mollicutes;PAC001057_o;PAC001057_f;PAC002406_g	PAC002406_g	0	0	0	0	0	0	0	0	0	0	0	0	0	0	0	0	0	13	0	0	0	0	0	0	0	0	0	0	0	0	0	0	0	0	0	0	0	0	0	0	0	0	0	0	0	0	0	0
Bacteria;Firmicutes;Clostridia;Clostridiales;Dehalobacterium_f;PAC002423_g	PAC002423_g	0	0	6	0	1	1	0	0	0	0	0	2	0	0	0	0	0	0	1	6	3	1	1	1	1	0	1	0	0	0	0	0	0	1	0	0	1	1	0	0	0	1	0	0	0	0	0	0
Bacteria;Bacteroidetes;Bacteroidia;Bacteroidales;Muribaculaceae;PAC002448_g	PAC002448_g	0	0	6	2	120	11	11	37	5	0	56	0	0	0	0	0	1	49	10	7	0	1	0	6	0	49	30	25	1	229	1	243	113	17	16	0	0	7	20	0	0	167	14	1	8	9	13	87
Bacteria;Firmicutes;Clostridia;Clostridiales;Lachnospiraceae;PAC002454_g	PAC002454_g	2	21	10	13	15	2	2	9	1	2	3	3	0	3	5	0	15	1	7	13	0	20	0	2	1	0	18	1	0	31	8	107	6	6	32	1	0	3	0	1	8	10	1	0	0	15	0	13
Bacteria;Firmicutes;Clostridia;Clostridiales;Lachnospiraceae;PAC002460_g	PAC002460_g	1	25	2	2	20	0	0	4	1	2	0	2	0	2	1	0	2	13	18	42	2	38	3	17	1	2	73	9	20	30	3	107	2	41	14	4	151	32	2	20	1	3	2	3	0	44	3	49
Bacteria;Firmicutes;Clostridia;Clostridiales;Lachnospiraceae;PAC002462_g	PAC002462_g	0	0	0	501	3	1	0	34	16	0	1	0	0	0	0	1	0	1	5	150	31	5	1	78	1	2	22	3	36	0	7	776	1	0	0	0	1	0	0	0	2	6	76	1	0	0	20	646
Bacteria;Firmicutes;Clostridia;Clostridiales;Lachnospiraceae;PAC002471_g	PAC002471_g	0	0	1	3	35	3	58	5	0	9	0	4	0	0	1	0	0	4	2	0	0	3	28	0	0	1	78	0	0	0	4	37	0	1	43	0	0	0	0	0	28	0	0	0	1	5	0	0
Bacteria;Bacteroidetes;Bacteroidia;Bacteroidales;AC160630_f;PAC002482_g	PAC002482_g	65	8	40	348	119	0	35	270	99	56	15	276	33	0	23	32	0	8	304	267	76	0	38	452	11	0	47	119	0	19	162	106	270	107	39	4	285	16	0	82	899	139	164	0	0	0	122	0
Bacteria;Firmicutes;Clostridia;Clostridiales;Christensenellaceae;PAC002510_g	PAC002510_g	0	0	0	0	0	0	0	0	0	0	0	0	0	0	0	2	0	0	0	0	0	0	0	0	0	0	0	0	0	0	0	0	0	0	0	0	0	0	0	0	0	0	0	0	0	0	0	0
Bacteria;Firmicutes;Clostridia;Clostridiales;Christensenellaceae;PAC002522_g	PAC002522_g	0	0	0	0	0	0	0	0	0	0	0	0	0	0	0	6	0	0	0	0	0	0	0	0	0	0	0	0	0	0	0	4	0	0	0	0	0	0	0	0	0	0	0	0	0	0	0	0
Bacteria;Actinobacteria;Coriobacteriia;Coriobacteriales;Coriobacteriaceae;PAC002528_g	PAC002528_g	2	0	4	4	3	2	0	4	2	2	2	0	0	0	0	0	0	0	47	0	5	0	9	2	2	0	0	0	0	0	0	0	0	0	0	0	0	0	0	0	0	0	0	0	0	2	0	0
Bacteria;Actinobacteria;Actinobacteria_c;Micrococcales;Micrococcaceae;Paenarthrobacter	Paenarthrobacter	0	0	0	0	0	0	0	0	0	1	0	0	0	0	0	0	0	0	0	0	0	0	0	0	0	0	0	0	0	0	0	0	0	0	0	0	0	0	0	0	0	0	0	0	0	0	0	0
Bacteria;Firmicutes;Bacilli;Bacillales;Paenibacillaceae;Paenibacillus	Paenibacillus	0	0	0	0	0	0	0	0	0	0	0	0	0	0	0	1	0	1	0	0	0	0	0	0	0	0	0	0	0	0	0	0	0	0	0	0	0	0	0	0	0	0	0	0	0	0	0	0
Bacteria;Firmicutes;Clostridia;Clostridiales;Peptostreptococcaceae;Paeniclostridium	Paeniclostridium	0	0	0	0	0	0	0	0	0	0	18	0	0	0	0	0	0	0	0	0	0	0	0	0	0	0	0	0	0	0	0	0	0	16	0	0	0	0	0	0	0	0	0	0	0	0	0	0
Bacteria;Actinobacteria;Actinobacteria_c;Micrococcales;Micrococcaceae;Paeniglutamicibacter	Paeniglutamicibacter	0	0	0	0	0	0	0	0	0	0	0	0	0	0	0	0	0	0	0	0	0	0	0	1	0	0	0	0	0	0	0	0	0	0	0	0	0	0	0	0	0	0	0	0	0	0	0	0
Bacteria;Firmicutes;Clostridia;Clostridiales;Ruminococcaceae;Paludicola	Paludicola	3	13	1	6	6	2	0	6	3	0	0	4	3	0	6	2	0	23	2	0	1	1	2	3	1	1	0	1	4	3	0	14	1	7	15	0	2	0	0	3	1	1	0	2	34	0	1	13
Bacteria;Bacteroidetes;Bacteroidia;Bacteroidales;Porphyromonadaceae;Parabacteroides	Parabacteroides	121	34	70	126	7	92	34	46	20	42	49	13	362	22	31	114	657	48	96	36	81	9	20	51	179	12	10	6	18	43	4	82	26	20	22	3	0	43	62	63	25	19	5	6	6	0	24	71
Bacteria;Proteobacteria;Betaproteobacteria;Burkholderiales;Burkholderiaceae;Paraburkholderia	Paraburkholderia	0	0	0	0	1	0	0	0	0	0	0	0	0	0	0	1	0	0	0	0	0	0	0	0	0	0	0	0	0	0	0	1	0	0	0	0	0	0	0	0	2	0	0	0	0	0	0	0
Bacteria;Proteobacteria;Alphaproteobacteria;Rickettsiales;Paracaedibacteraceae;Paracaedibacteraceae_uc	Paracaedibacteraceae_uc	48	250	401	0	0	111	584	115	57	46	6	67	0	0	23	18	277	18	26	29	685	1701	1301	220	2	5	54	17	0	32	66	10	0	76	0	0	0	0	0	2	16	0	0	96	1193	0	37	0
Bacteria;Firmicutes;Clostridia;Clostridiales;Peptostreptococcaceae;Paraclostridium	Paraclostridium	0	0	0	0	0	0	0	0	0	0	0	0	0	0	0	0	0	0	0	0	0	0	0	0	1	0	0	0	0	0	0	0	0	0	0	0	0	0	0	0	0	0	0	0	0	0	0	0
Bacteria;Firmicutes;Bacilli;Bacillales;Bacillaceae;Paralkalibacillus	Paralkalibacillus	0	0	0	0	0	0	0	0	0	0	0	0	0	0	0	0	0	0	1	0	0	0	0	0	0	0	0	0	0	0	0	0	0	0	0	0	0	0	0	0	0	0	0	0	0	0	0	0
Bacteria;Bacteroidetes;Bacteroidia;Bacteroidales;Prevotellaceae;Paraprevotella	Paraprevotella	40	29	0	254	0	84	0	0	314	8	123	9	0	1093	405	0	1	7	1	0	892	1	69	1	5	394	747	431	2	1152	3	840	1	458	2	226	0	366	88	249	0	218	52	53	1	226	220	1
Bacteria;Proteobacteria;Betaproteobacteria;Burkholderiales;Sutterellaceae;Parasutterella	Parasutterella	5	0	19	0	0	2	33	526	0	2	87	9	1075	20	7	23	148	7	103	70	127	9	64	103	111	2	3	6	4	3	3	39	155	0	0	0	47	5	1	109	26	28	29	0	17	71	0	35
Bacteria;Actinobacteria;Coriobacteriia;Coriobacteriales;Coriobacteriaceae;Parvibacter	Parvibacter	0	0	1	0	0	0	0	5	0	0	0	0	2	0	3	4	0	0	0	0	5	0	1	1	2	0	1	0	0	2	1	0	0	0	0	0	0	1	0	0	0	0	0	0	0	0	0	0
Bacteria;Proteobacteria;Gammaproteobacteria;Pasteurellales;Pasteurellaceae;Pasteurellaceae_uc	Pasteurellaceae_uc	0	0	0	1	0	0	0	0	0	0	0	0	0	1	0	0	0	0	0	0	0	0	0	0	0	0	0	0	0	0	0	8	1	0	1	0	3	0	0	0	0	0	1	1	10	0	0	0
Bacteria;Proteobacteria;Alphaproteobacteria;Rhizobiales;Devosia_f;Pelagibacterium	Pelagibacterium	0	0	0	0	0	0	0	0	0	0	1	0	0	0	0	0	0	0	0	0	0	0	0	0	0	0	0	0	0	0	0	0	0	0	0	0	0	0	0	0	0	0	0	0	0	0	0	0
Bacteria;Proteobacteria;Betaproteobacteria;Burkholderiales;Comamonadaceae;Pelomonas	Pelomonas	0	0	0	0	0	0	0	0	0	0	0	0	0	0	0	0	0	0	0	0	0	0	0	0	0	0	0	0	0	0	0	1	0	0	0	0	0	0	0	0	0	0	0	0	0	0	0	0
Bacteria;Firmicutes;Clostridia;Clostridiales;Peptostreptococcaceae;Peptostreptococcaceae_uc	Peptostreptococcaceae_uc	0	0	0	0	0	0	0	0	0	0	0	0	0	0	0	0	0	0	0	0	0	0	0	0	27	0	0	0	0	0	0	0	0	0	0	0	0	0	0	0	0	0	0	0	0	0	0	0
Bacteria;Firmicutes;Negativicutes;Acidaminococcales;Acidaminococcaceae;Phascolarctobacterium	Phascolarctobacterium	0	0	0	0	0	0	0	0	0	0	2	0	48	0	0	0	0	0	0	0	0	0	0	0	468	0	0	0	0	0	0	0	0	0	0	0	0	0	0	0	1	0	0	0	0	0	0	0
Bacteria;Firmicutes;Clostridia;Clostridiales;Ruminococcaceae;Phocea	Phocea	19	111	18	28	34	15	23	40	23	13	6	25	0	0	8	0	0	3	36	1	13	126	15	41	1	9	29	5	4	3	0	11	6	31	306	4	14	1	1	26	0	37	37	9	14	2	7	38
Bacteria;Actinobacteria;Actinobacteria_c;Micrococcales;Microbacteriaceae;Plantibacter	Plantibacter	0	0	0	0	0	0	0	0	0	0	0	0	0	0	0	0	0	0	1	0	0	0	0	0	0	0	0	0	0	0	0	0	0	0	0	0	0	0	0	0	0	0	0	0	0	0	0	0
Bacteria;Proteobacteria;Gammaproteobacteria;Enterobacterales;Enterobacteriaceae;Plesiomonas	Plesiomonas	0	0	0	0	0	0	0	0	0	0	0	0	0	0	0	0	0	0	0	0	0	0	0	0	2	0	0	0	0	0	0	0	0	0	0	0	0	0	0	0	0	0	0	0	0	0	0	0
Bacteria;Actinobacteria;Actinobacteria_c;Micrococcales;Jonesiaceae;Populibacterium	Populibacterium	0	0	0	0	0	0	0	0	0	0	0	0	0	0	0	0	0	1	0	0	0	0	0	0	0	0	0	0	0	0	0	0	0	0	0	0	0	0	0	0	0	0	0	0	0	0	0	0
Bacteria;Bacteroidetes;Bacteroidia;Bacteroidales;Porphyromonadaceae;Porphyromonadaceae_uc	Porphyromonadaceae_uc	85	4	127	4	0	576	0	10	241	2	0	0	16	0	2	0	38	0	14	0	3	0	2	0	463	55	0	0	0	2	0	8	0	413	0	0	0	2	2	263	0	0	0	0	0	0	0	0
Bacteria;Bacteroidetes;Bacteroidia;Bacteroidales;Prevotellaceae;Prevotella	Prevotella	610	8092	2854	41	75	901	5992	4	528	241	1381	1818	3	755	154	2	128	1028	3	22	2113	269	2145	1	1300	42	425	889	465	31	0	383	1	100	1	698	0	421	732	5607	3	258	1806	2899	585	19	1607	3
Bacteria;Bacteroidetes;Bacteroidia;Bacteroidales;Prevotellaceae;Prevotellaceae_uc	Prevotellaceae_uc	609	3131	724	175	2	447	1004	0	390	170	352	405	31	1313	73	0	262	458	1269	88	1027	104	3373	2	5409	221	207	393	1260	805	2	22	31	30	0	168	0	855	378	1872	0	34	164	347	127	3	597	0
Bacteria;Actinobacteria;Actinobacteria_c;Micrococcales;Promicromonosporaceae;Promicromonosporaceae_uc	Promicromonosporaceae_uc	0	0	0	0	0	0	0	0	0	0	1	0	0	0	0	0	0	0	0	0	0	0	0	0	0	0	0	0	0	0	0	0	0	0	0	0	0	0	0	0	0	0	0	0	0	0	0	0
Bacteria;Proteobacteria;Gammaproteobacteria;Enterobacterales;Morganellaceae;Proteus	Proteus	0	0	0	0	0	0	0	0	0	0	0	0	0	0	0	0	0	0	4	0	0	0	4	0	0	0	0	0	0	0	0	0	0	0	0	0	0	0	0	0	0	0	0	0	0	0	0	0
Bacteria;Proteobacteria;Gammaproteobacteria;Enterobacterales;Morganellaceae;Providencia	Providencia	0	0	0	0	0	0	0	0	0	0	0	0	0	0	0	0	0	0	0	0	0	0	0	5	0	0	0	0	0	0	0	0	0	0	0	0	0	0	0	0	0	0	0	0	0	0	0	0
Bacteria;Firmicutes;Clostridia;Clostridiales;Ruminococcaceae;Pseudoflavonifractor	Pseudoflavonifractor	86	332	286	274	399	298	61	345	130	86	95	163	74	215	148	95	190	145	224	297	322	311	150	472	306	274	379	101	297	270	241	1149	171	174	659	30	352	160	25	147	340	125	168	514	806	108	122	537
Bacteria;Proteobacteria;Gammaproteobacteria;Pseudomonadales;Pseudomonadaceae;Pseudomonadaceae_uc	Pseudomonadaceae_uc	0	0	0	0	0	0	0	0	0	0	0	0	0	0	0	0	0	0	0	0	0	0	0	0	0	0	0	0	0	0	0	0	0	1	0	0	0	0	0	0	0	0	0	0	0	0	0	0
Bacteria;Proteobacteria;Gammaproteobacteria;Pseudomonadales;Pseudomonadaceae;Pseudomonas	Pseudomonas	1	9	17	9	32	5	4	7	5	1	2	4	7	2	1	30	43	3	12	6	13	9	8	3	3	3	1	2	2	7	3	23	3	7	9	0	10	3	2	4	28	3	2	6	4	11	3	27
Bacteria;Bacteroidetes;Bacteroidia;Bacteroidales;RF16_f;RF16_f_uc	RF16_f_uc	7	0	0	0	0	2	0	0	2	6	6	0	0	0	0	0	0	10	0	0	0	0	0	0	0	0	0	0	0	0	0	0	0	0	0	0	0	0	0	0	0	0	0	0	0	0	0	0
Bacteria;Proteobacteria;Betaproteobacteria;Burkholderiales;Ralstonia_f;Ralstonia	Ralstonia	0	2	1	1	1	1	0	0	0	0	0	3	1	0	1	3	5	1	0	1	2	1	1	2	0	0	0	0	1	0	0	2	0	1	0	0	2	0	0	0	2	0	1	0	2	2	0	4
Bacteria;Proteobacteria;Gammaproteobacteria;Enterobacterales;Enterobacteriaceae;Raoultella	Raoultella	0	0	4	0	0	0	0	0	0	0	0	4	0	0	0	2	0	0	0	0	0	0	0	0	0	0	0	0	0	0	0	0	0	0	0	0	0	0	0	0	0	0	0	0	0	0	0	0
Bacteria;Proteobacteria;Alphaproteobacteria;Rhizobiales;Rhizobiaceae;Rhizobium	Rhizobium	0	0	0	0	0	0	0	0	0	0	0	0	0	0	0	0	0	0	0	0	0	0	0	0	0	0	0	0	0	0	0	0	0	1	0	0	0	0	0	0	0	0	0	0	0	0	0	0
Bacteria;Actinobacteria;Actinobacteria_c;Corynebacteriales;Nocardiaceae;Rhodococcus	Rhodococcus	0	0	0	0	0	0	0	0	0	0	0	0	1	0	0	0	0	0	0	0	0	0	0	0	0	0	0	0	0	0	0	0	0	0	0	0	0	0	0	0	0	0	0	0	0	0	0	0
Bacteria;Proteobacteria;Alphaproteobacteria;Rhodospirillales;Rhodospirillaceae;Rhodospirillaceae_uc	Rhodospirillaceae_uc	0	0	3	0	0	3	0	0	0	0	2	9	0	0	0	0	194	2	27	0	12	0	152	0	13	0	0	0	0	0	0	0	2	0	0	0	0	0	0	0	0	0	0	0	0	0	0	9
Bacteria;Proteobacteria;Gammaproteobacteria;Legionellales;Coxiellaceae;Rickettsiella	Rickettsiella	0	0	0	0	0	0	0	0	0	0	0	0	0	0	0	0	0	0	650	0	1	0	0	1	0	0	0	0	0	0	0	0	0	0	1	0	0	0	0	0	0	0	0	0	0	0	0	0
Bacteria;Bacteroidetes;Bacteroidia;Bacteroidales;Rikenellaceae;Rikenella	Rikenella	0	57	103	0	0	1	20	4	40	17	28	17	0	3	0	3	1	35	0	1	3	17	4	35	5	0	10	0	22	80	0	6	0	71	1	69	0	0	99	5	2	2	3	0	469	163	9	143
Bacteria;Bacteroidetes;Bacteroidia;Bacteroidales;Rikenellaceae;Rikenellaceae_uc	Rikenellaceae_uc	15	45	23	2	0	20	90	0	16	2	2	7	2	18	6	4	27	6	10	4	0	0	10	2	0	0	0	0	2	2	96	2	0	11	7	29	2	0	2	0	60	2	6	3	20	6	0	45
Bacteria;Firmicutes;Clostridia;Clostridiales;Lachnospiraceae;Robinsoniella	Robinsoniella	0	0	0	0	0	0	0	0	0	0	0	0	1	0	0	0	0	0	0	0	0	0	0	0	0	0	0	0	0	0	0	0	0	0	0	0	0	0	0	0	0	0	0	0	0	0	0	0
Bacteria;Proteobacteria;Gammaproteobacteria;Pasteurellales;Pasteurellaceae;Rodentibacter	Rodentibacter	0	0	1	0	0	1	0	0	1	2	0	9	1	0	0	0	0	0	5	0	0	0	0	0	0	0	1	0	1	0	0	3	0	0	0	0	7	0	0	7	0	0	0	0	1	2	0	1
Bacteria;Firmicutes;Clostridia;Clostridiales;Peptostreptococcaceae;Romboutsia	Romboutsia	0	0	0	0	0	0	0	0	2	0	6	0	1	0	0	0	0	7	0	0	0	0	0	0	22	0	0	0	0	0	0	0	0	0	0	0	0	0	0	0	0	0	0	0	0	0	0	0
Bacteria;Firmicutes;Clostridia;Clostridiales;Lachnospiraceae;Roseburia	Roseburia	2	0	5	24	103	82	1	22	5	1	8	29	0	0	0	1	12	57	24	61	0	19	12	45	0	0	47	274	20	59	0	138	5	7	139	82	31	6	83	18	48	36	250	1	1	114	36	979
Bacteria;Proteobacteria;Gammaproteobacteria;Enterobacterales;Enterobacteriaceae;Rosenbergiella	Rosenbergiella	0	0	0	1	0	0	1	0	0	0	0	0	0	0	0	0	0	0	0	12	0	0	0	1	0	0	0	0	0	0	0	0	0	0	0	0	0	0	0	0	0	0	0	0	0	0	0	0
Bacteria;Actinobacteria;Actinobacteria_c;Micrococcales;Micrococcaceae;Rothia	Rothia	0	0	0	1	0	0	0	0	0	0	0	0	0	0	0	0	0	0	0	0	0	0	0	0	0	0	0	0	0	0	1	0	0	0	0	0	4	0	0	0	0	0	1	0	0	0	0	0
Bacteria;Firmicutes;Clostridia;Clostridiales;Ruminococcaceae;Ruminococcaceae_uc	Ruminococcaceae_uc	8	11	24	7	7	1	23	15	2	2	4	18	2	2	7	0	8	1	47	70	9	24	13	3	12	15	7	10	10	16	0	25	4	0	20	6	8	5	9	5	28	16	1	9	11	3	7	21
Bacteria;Firmicutes;Clostridia;Clostridiales;Ruminococcaceae;Ruminococcus	Ruminococcus	9	0	11	202	1	39	0	284	36	58	14	124	0	0	0	0	0	16	215	274	0	16	105	336	61	37	62	88	262	7	0	2	38	43	104	234	11	96	29	334	25	12	35	53	34	0	34	87
Bacteria;Firmicutes;Clostridia;Clostridiales;Ruminococcaceae;Ruminococcus_g2	Ruminococcus_g2	0	0	0	0	0	0	0	0	0	0	0	0	0	0	0	0	0	0	0	0	0	0	0	0	0	0	0	0	0	0	0	0	0	0	0	0	0	0	0	6	0	0	0	16	0	0	0	0
Bacteria;Firmicutes;Clostridia;Clostridiales;Lachnospiraceae;Ruminococcus_g4	Ruminococcus_g4	0	0	0	0	0	0	0	0	0	0	0	3	114	0	0	0	0	0	0	2	0	0	0	0	4	0	0	0	0	0	0	0	0	0	0	3	0	0	0	0	0	0	0	0	0	0	0	0
Bacteria;Firmicutes;Clostridia;Clostridiales;Lachnospiraceae;Ruminococcus_g5	Ruminococcus_g5	0	1	0	0	0	0	0	7	0	0	0	0	0	0	0	0	0	0	0	2	0	0	0	0	0	0	0	0	0	0	2	5	0	0	0	0	2	0	0	0	0	0	0	6	0	0	0	0
Bacteria;Firmicutes;Clostridia;Clostridiales;Ruminococcaceae;Ruthenibacterium	Ruthenibacterium	0	0	0	1	0	0	0	0	0	1	2	0	8	0	0	0	0	0	2	0	3	5	0	1	1	0	0	0	0	0	0	0	0	0	0	0	0	0	0	0	0	0	0	0	0	0	0	1
Bacteria;Saccharibacteria_TM7;Saccharimonas_c;Saccharimonas_o;Saccharimonas_f;Saccharimonas	Saccharimonas	0	0	0	0	0	0	0	0	0	0	1	0	0	0	0	0	0	5	0	0	0	0	0	0	0	0	0	0	0	0	0	0	0	0	0	0	0	0	0	0	0	0	0	0	0	0	0	0
Bacteria;Saccharibacteria_TM7;Saccharimonas_c;Saccharimonas_o;Saccharimonas_f;Saccharimonas_f_uc	Saccharimonas_f_uc	0	0	0	0	0	0	0	0	0	0	0	0	0	0	0	0	0	2	0	0	0	0	0	0	0	0	0	0	0	0	0	0	0	0	0	0	0	0	0	0	0	0	0	0	0	0	0	0
Bacteria;Actinobacteria;Actinobacteria_c;Micrococcales;Sanguibacteraceae;Sanguibacter	Sanguibacter	0	0	0	0	0	0	0	0	0	0	49	0	0	0	0	0	0	0	3	0	0	0	0	0	0	0	0	0	0	0	0	0	0	0	0	0	0	0	0	0	0	0	0	0	0	0	0	0
Bacteria;Firmicutes;Negativicutes;Selenomonadales;Selenomonadaceae;Selenomonadaceae_uc	Selenomonadaceae_uc	2	14	5	2	0	5	2	14	4	3	2	0	0	0	10	0	7	18	0	0	44	0	5	0	0	0	0	0	0	0	0	0	0	0	0	0	0	0	0	2	0	0	0	5	0	0	0	0
Bacteria;Firmicutes;Clostridia;Clostridiales;Lachnospiraceae;Sellimonas	Sellimonas	0	0	0	0	0	0	0	0	0	0	0	0	0	0	0	0	0	0	0	0	0	0	0	0	1	0	0	0	0	0	0	1	0	0	0	0	0	0	0	0	0	0	0	0	0	0	0	2
Bacteria;Proteobacteria;Gammaproteobacteria;Enterobacterales;Yersiniaceae;Serratia	Serratia	0	1	260	1	0	0	1	1	0	1	0	229	1	0	0	0	0	2	24	2	0	0	0	0	1	0	0	0	0	0	0	0	1	1	0	2	2	0	0	0	0	0	0	1	0	0	0	0
Bacteria;Firmicutes;Clostridia;Clostridiales;Lachnospiraceae;Shuttleworthia	Shuttleworthia	0	0	0	0	0	0	0	0	0	0	0	0	0	0	0	0	0	0	1	24	0	0	0	0	0	0	0	0	0	0	0	0	0	1	1	0	0	0	0	0	0	0	0	0	0	0	0	0
Bacteria;Proteobacteria;Alphaproteobacteria;Rhodobacterales;Rhodobacteraceae;Sinorhodobacter	Sinorhodobacter	0	0	0	0	0	0	0	0	0	0	0	0	0	0	0	0	0	1	0	0	0	0	0	0	0	0	0	0	0	0	0	0	0	0	0	0	0	0	0	0	0	0	0	0	0	0	0	0
Bacteria;Spirochaetes;Spirochaetia;Spirochaetales;Spirochaetaceae;Spirochaetaceae_uc	Spirochaetaceae_uc	45	2	5	0	0	77	59	0	241	47	162	0	0	0	2	0	0	762	0	0	17	81	12	8	3	0	58	4	19	22	0	0	0	17	0	2	0	71	4	11	0	7	103	0	243	626	786	0
Bacteria;Firmicutes;Clostridia;Clostridiales;Ruminococcaceae;Sporobacter	Sporobacter	34	11	104	10	9	12	52	8	14	17	8	15	4	0	2	0	1	12	16	4	19	13	14	11	49	37	19	23	36	19	0	7	10	24	53	7	8	53	1	47	8	9	34	44	29	0	1	26
Bacteria;Firmicutes;Bacilli;Bacillales;Staphylococcaceae;Staphylococcus	Staphylococcus	0	0	0	0	0	1	0	0	0	0	0	0	1	0	0	0	0	0	0	0	0	0	0	0	0	0	0	0	0	0	0	0	0	0	3	0	0	0	0	0	0	0	1	1	0	0	0	1
Bacteria;Proteobacteria;Gammaproteobacteria;Xanthomonadales;Xanthomonadaceae;Stenotrophomonas	Stenotrophomonas	1	6	5	6	14	4	0	2	0	0	1	5	2	2	1	6	14	5	12	1	7	0	3	2	0	1	2	0	0	3	2	5	1	2	1	0	1	0	0	0	8	1	0	4	1	4	1	5
Bacteria;Firmicutes;Bacilli;Lactobacillales;Streptococcaceae;Streptococcus	Streptococcus	4	30	34	5	11	46	1	55	24	44	5	2	10	2	23	17	15	6	21	2	8	0	6	19	30	77	11	1	9	19	7	53	4	52	39	15	31	21	12	3	7	16	20	9	18	14	19	12
Bacteria;Actinobacteria;Actinobacteria_c;Streptomycetales;Streptomycetaceae;Streptomyces	Streptomyces	0	0	0	0	0	0	0	0	0	0	0	0	0	0	0	0	0	0	0	0	1	0	0	0	0	0	0	0	0	0	0	0	0	0	0	0	0	0	0	0	0	0	0	0	0	0	0	0
Bacteria;Proteobacteria;Betaproteobacteria;Burkholderiales;Sutterellaceae;Sutterella	Sutterella	0	1	0	0	0	0	0	0	0	0	0	0	0	1	0	0	0	0	0	0	0	0	0	0	0	0	0	0	0	0	0	0	0	0	0	0	0	0	0	0	0	0	0	0	0	0	0	0
Bacteria;Proteobacteria;Betaproteobacteria;Burkholderiales;Sutterellaceae;Sutterellaceae_uc	Sutterellaceae_uc	0	0	0	0	0	0	0	2	0	0	0	2	12	0	0	0	0	0	0	0	0	0	0	2	0	0	0	0	0	0	0	0	0	0	0	0	0	0	0	0	0	0	0	0	0	0	0	0
Bacteria;Firmicutes;Clostridia;Clostridiales;Lachnospiraceae;Syntrophococcus	Syntrophococcus	0	2	0	0	0	3	0	2	0	1	0	0	0	0	0	44	0	1	1	0	0	0	0	0	3	0	1	0	0	0	0	0	0	8	0	0	0	1	0	0	0	0	0	0	0	0	0	0
Bacteria;Firmicutes;Clostridia;Clostridiales;Peptostreptococcaceae;Terrisporobacter	Terrisporobacter	0	0	0	0	0	0	0	0	0	0	0	0	5	0	0	0	0	0	0	0	0	0	0	0	0	0	0	0	0	0	0	0	0	0	0	0	0	0	0	0	0	0	0	0	0	0	0	0
Bacteria;Spirochaetes;Spirochaetia;Spirochaetales;Spirochaetaceae;Treponema	Treponema	830	9	641	0	5	2090	328	0	1	3064	407	1	1	2	1	1	0	2396	2	2	1494	5269	2636	1	2	7	2716	784	1945	4	1	1	0	2589	1	1	4	1	0	158	3	3	3	3	6754	3	0	1
Bacteria;Firmicutes;Erysipelotrichi;Erysipelotrichales;Erysipelotrichaceae;Turicibacter	Turicibacter	0	0	0	0	0	0	0	0	0	0	16	0	1	1	0	0	0	0	0	0	0	0	0	0	0	0	0	0	0	0	0	0	169	0	1	0	0	1	7	25	1	0	0	0	0	0	0	0
Bacteria;Proteobacteria;Betaproteobacteria;Burkholderiales;Sutterellaceae;Turicimonas	Turicimonas	0	0	0	0	0	0	0	0	0	0	0	0	0	0	0	120	0	0	0	0	0	0	0	0	0	0	0	0	0	0	0	0	0	0	0	0	0	0	0	0	0	0	0	0	0	0	0	1
Bacteria;Firmicutes;Bacilli;Lactobacillales;Enterococcaceae;Vagococcus	Vagococcus	0	0	0	0	0	0	0	0	0	0	4	0	0	0	0	0	0	0	1	0	0	0	2	0	0	0	0	0	0	0	0	0	0	0	0	0	0	0	0	0	0	0	0	0	0	0	0	0
Bacteria;Firmicutes;Negativicutes;Veillonellales;Veillonellaceae;Veillonella	Veillonella	1	0	0	1	0	0	0	4	6	12	0	3	27	0	0	70	1	0	0	0	3	0	0	0	2	15	0	0	2	11	2	14	2	0	0	0	7	0	1	1	0	11	1	2	2	0	0	6
Bacteria;Firmicutes;Negativicutes;Veillonellales;Veillonellaceae;Veillonellaceae_uc	Veillonellaceae_uc	0	0	0	0	0	0	0	0	0	0	0	0	0	0	0	0	0	0	0	0	0	0	0	0	0	0	0	0	0	2	0	0	0	0	0	0	0	0	0	0	0	0	0	0	0	0	0	0
Bacteria;Actinobacteria;Actinobacteria_c;Corynebacteriales;Nocardiaceae;Williamsia	Williamsia	0	0	0	0	0	0	0	0	0	0	0	0	0	0	0	0	0	0	1	0	0	0	0	0	0	0	0	0	0	0	0	0	0	0	0	0	0	0	0	0	0	0	0	0	0	0	0	0
Bacteria;Proteobacteria;Gammaproteobacteria;Enterobacterales;Yersiniaceae;Yersinia	Yersinia	0	0	0	0	0	0	0	0	0	0	1	0	0	0	0	0	0	0	0	0	0	0	1	0	2	0	0	0	0	0	0	0	0	0	0	0	0	0	0	0	0	0	0	0	0	0	0	0
Unclassified in higher taxonomic rank	Unclassified in higher taxonomic rank	2	5	50	8	0	16	7	15	0	0	5	4	7	72	2	2	7	12	13	1	67	20	297	9	26	0	4	0	1	2	2	4	2	1	4	3	3	4	2	48	105	5	22	2	5	4	20	2
[truncated: 48 more columns]

## Sheet: species
species
		Count
Taxonomy	Taxon Name	S1	S2	S3	S4	S5	S6	S7	S8	S9	S10	S11	S12	S13	S14	S15	S16	S17	S18	S19	S20	S21	S22	S23	S24	S25	S26	S27	S28	S29	S30	S31	S32	S33	S34	S35	S36	S37	S38	S39	S40	S41	S42	S43	S44	S45	S46	S47	S48
Bacteria;Proteobacteria;Gammaproteobacteria;Legionellales;Coxiellaceae;Coxiella;AB001519_s	AB001519_s	0	0	0	0	0	0	0	1	0	0	0	0	0	0	0	0	0	0	0	0	0	0	0	0	0	0	0	0	0	0	0	0	0	0	0	0	0	0	0	0	0	0	0	0	0	0	0	0
Bacteria;Proteobacteria;Alphaproteobacteria;Rickettsiales;Paracaedibacteraceae;AB089089_g;AB089089_g_uc	AB089089_g_uc	0	35	90	0	0	4	173	0	23	23	11	2	0	3	3	0	1228	98	0	0	477	44	0	403	19	67	27	0	0	13	25	0	0	130	0	0	0	6	0	7	0	0	0	155	3	0	13	0
Bacteria;Proteobacteria;Alphaproteobacteria;Rhodospirillales;Rhodospirillaceae;AB270041_g;AB185560_s group	AB185560_s group	0	0	0	0	0	2	0	0	0	1	0	0	0	0	0	0	0	0	0	0	0	0	4	0	2	0	0	0	0	0	0	0	1	0	0	0	0	0	0	0	0	0	0	1	0	0	0	0
Bacteria;Firmicutes;Clostridia;Clostridiales;Ruminococcaceae;PAC000661_g;AB185622_s	AB185622_s	0	2	0	1	0	0	0	0	0	0	0	0	0	0	0	0	0	6	1	0	0	1	0	0	0	1	4	0	8	1	0	0	5	1	14	0	0	1	0	1	0	0	3	2	0	0	0	2
Bacteria;Firmicutes;Clostridia;Clostridiales;Ruminococcaceae;PAC000661_g;AB185678_s	AB185678_s	0	0	0	0	0	0	0	0	0	0	0	0	0	0	0	0	0	0	1	0	0	0	0	0	0	0	0	0	0	0	0	0	0	0	0	0	0	0	0	0	0	0	0	0	0	0	0	0
Bacteria;Firmicutes;Clostridia;Clostridiales;Lachnospiraceae;AB185775_g;AB185775_g_uc	AB185775_g_uc	0	0	11	0	0	5	0	0	50	0	0	7	0	0	0	0	0	0	0	5	0	17	0	119	0	0	0	0	4	0	0	0	2	9	191	0	0	0	0	0	0	11	3	37	0	0	0	0
Bacteria;Proteobacteria;Alphaproteobacteria;Rickettsiales;Paracaedibacteraceae;AB198590_g;AB198590_g_uc	AB198590_g_uc	0	183	0	0	0	9	0	0	0	3	0	19	0	0	0	0	21	0	9	0	0	0	0	0	5	2	0	8	0	4	0	46	0	3	0	0	0	0	0	3	49	0	0	2	0	0	0	0
Bacteria;Firmicutes;Clostridia;Clostridiales;Ruminococcaceae;AB218327_g;AB218327_g_uc	AB218327_g_uc	0	0	0	0	0	0	0	0	0	0	0	0	0	0	0	0	0	0	0	0	0	0	0	0	0	0	0	0	0	0	0	0	0	2	0	0	0	0	0	0	0	0	0	0	0	0	0	0
Bacteria;Proteobacteria;Alphaproteobacteria;Rhodospirillales;Rhodospirillaceae;AB270041_g;AB270041_g_uc	AB270041_g_uc	0	0	0	0	0	0	0	0	0	0	0	0	0	0	0	0	0	0	1	0	0	0	2	0	5	0	0	0	0	0	0	0	0	0	0	0	0	0	0	0	0	0	0	1	0	0	2	0
Bacteria;Bacteroidetes;Bacteroidia;Bacteroidales;Rikenellaceae;Alistipes;AB288900_s	AB288900_s	0	0	4	0	0	0	0	2	1	0	0	9	0	1	0	0	1	0	0	0	0	1	0	2	0	0	1	0	1	0	1	2	0	0	11	0	0	1	0	0	0	0	6	0	1	0	0	0
Bacteria;Verrucomicrobia;Opitutae;Puniceicoccales;FN377789_f;AB522156_g;AB299565_s	AB299565_s	40	136	143	0	0	245	340	74	23	17	3	39	0	17	7	0	1	11	0	0	212	58	148	48	2	62	189	23	4	44	9	8	1	43	0	12	0	0	29	165	0	0	0	45	154	0	0	0
Bacteria;Bacteroidetes;Bacteroidia;Bacteroidales;AC160630_f;AB494828_g;AB494828_g_uc	AB494828_g_uc	0	0	0	0	0	0	0	0	0	0	0	0	0	0	0	0	0	0	0	0	0	0	0	0	0	0	0	0	0	0	0	0	0	0	0	0	0	0	0	5	0	0	0	0	0	0	0	0
Bacteria;Firmicutes;Clostridia;Clostridiales;Lachnospiraceae;AB494769_g;AB494849_s	AB494849_s	0	0	0	0	0	0	0	0	0	0	0	0	0	0	0	0	0	0	0	0	0	0	0	0	0	0	0	0	0	0	0	0	0	1	0	0	0	0	0	0	0	0	0	0	0	0	0	0
Bacteria;Firmicutes;Clostridia;Clostridiales;Lachnospiraceae;FMWZ_g;AB494929_s	AB494929_s	0	0	0	0	0	0	0	0	0	0	0	0	0	0	0	0	0	0	0	6	0	0	0	0	0	0	0	0	0	0	0	0	0	0	0	0	0	0	0	0	0	0	0	0	0	0	0	0
Bacteria;Cyanobacteria;Vampirovibrio_c;FR888536_o;FR888536_f;FR888536_g;AB506276_s	AB506276_s	1	0	0	0	0	0	0	0	0	0	0	0	0	0	0	0	0	0	0	0	1	0	0	0	1	0	0	0	0	0	0	0	0	0	0	0	0	0	0	0	0	0	0	0	0	0	0	0
Bacteria;Firmicutes;Clostridia;Clostridiales;Lachnospiraceae;AB506319_g;AB506319_s	AB506319_s	0	0	0	0	0	0	0	0	0	0	0	0	0	0	0	0	0	0	0	0	0	0	0	0	0	0	0	0	0	0	0	0	0	0	1	0	0	0	0	0	0	0	0	0	0	0	0	0
Bacteria;Firmicutes;Clostridia;Clostridiales;Ruminococcaceae;AB506348_g;AB506348_g_uc	AB506348_g_uc	0	0	0	0	36	0	0	0	0	6	0	0	0	0	0	0	0	0	0	0	30	39	0	0	0	0	0	0	0	0	0	0	0	15	111	0	0	0	0	0	0	0	2	0	0	0	0	0
Bacteria;Firmicutes;Clostridia;Clostridiales;Ruminococcaceae;EU791177_g;AB506361_s	AB506361_s	3	23	98	0	0	32	22	73	5	17	0	18	0	0	4	0	0	2	32	0	11	22	21	0	1	425	43	10	1	18	0	1	0	7	1	0	0	15	0	0	0	0	0	6	1	0	8	0
Bacteria;Firmicutes;Clostridia;Clostridiales;Lachnospiraceae;PAC001043_g;AB506430_s group	AB506430_s group	0	0	0	0	0	0	0	0	0	0	0	0	0	0	0	0	0	0	0	0	1	0	0	0	0	0	0	0	0	1	0	0	0	0	0	0	0	0	0	0	0	0	0	0	0	0	0	0
Bacteria;Verrucomicrobia;Opitutae;Puniceicoccales;FN377789_f;AB522156_g;AB522156_g_uc	AB522156_g_uc	0	11	9	0	0	12	27	8	0	2	0	2	0	0	0	0	0	0	0	0	140	7	26	2	0	0	17	2	0	0	0	0	0	2	0	2	0	0	2	5	0	0	0	63	6	0	0	0
Bacteria;Bacteroidetes;Bacteroidia;Bacteroidales;Bacteroidaceae;Bacteroides;AB599946_s	AB599946_s	0	0	0	0	0	0	0	0	0	0	0	0	1	0	0	0	0	0	0	0	0	0	0	0	0	0	0	0	0	0	0	0	0	0	0	0	0	0	0	0	0	0	0	0	0	0	0	0
Bacteria;Firmicutes;Clostridia;Clostridiales;Ruminococcaceae;Ruminococcus;AB606236_s	AB606236_s	0	0	0	0	0	5	0	0	0	0	0	0	0	0	0	0	0	0	0	0	0	0	0	0	0	0	0	0	0	0	0	0	0	0	0	0	0	0	0	0	0	0	0	0	0	0	0	0
Bacteria;Firmicutes;Clostridia;Clostridiales;Lachnospiraceae;PAC000664_g;AB606242_s	AB606242_s	0	1	0	0	0	1	0	0	0	1	0	0	0	0	0	0	0	1	0	2	3	20	0	2	0	14	1	1	0	0	0	0	37	8	50	0	0	1	0	1	13	4	0	5	0	1	0	0
Bacteria;Bacteroidetes;Bacteroidia;Bacteroidales;Muribaculaceae;PAC001692_g;AB606248_s	AB606248_s	0	41	1	0	0	0	2	0	0	0	3	0	0	0	0	0	79	0	235	0	12	0	14	1	179	7	1	2	0	0	0	0	48	34	47	16	0	0	10	9	0	40	11	4	0	107	16	185
Bacteria;Firmicutes;Clostridia;Clostridiales;Lachnospiraceae;PAC001457_g;AB606250_s	AB606250_s	0	0	17	0	0	0	0	0	0	0	0	0	0	0	0	0	0	0	4	0	0	0	0	0	0	0	0	0	0	0	0	0	0	0	1	1	0	0	0	0	3	0	0	0	0	0	0	0
Bacteria;Firmicutes;Clostridia;Clostridiales;Lachnospiraceae;Kineothrix;AB606257_s	AB606257_s	0	0	0	0	0	0	0	0	0	0	1	0	0	0	0	0	0	0	0	0	0	0	0	0	0	0	0	0	0	0	0	14	0	2	0	0	0	0	0	0	0	0	0	0	0	0	0	0
Bacteria;Firmicutes;Clostridia;Clostridiales;Lachnospiraceae;PAC001212_g;AB606267_s	AB606267_s	74	0	0	0	0	1	0	0	0	0	0	0	0	0	0	0	0	0	0	0	0	0	0	0	0	0	0	0	0	0	0	0	34	37	129	0	0	0	1	238	0	0	0	0	0	0	7	0
Bacteria;Firmicutes;Clostridia;Clostridiales;Lachnospiraceae;AB606281_g;AB606281_g_uc	AB606281_g_uc	0	0	4	0	0	0	0	0	0	0	0	0	0	0	0	0	0	0	0	5	0	0	0	0	0	0	0	0	2	0	0	0	0	0	0	0	0	0	0	2	0	0	0	0	0	0	0	0
Bacteria;Firmicutes;Clostridia;Clostridiales;Lachnospiraceae;AB606281_g;AB606281_s	AB606281_s	1	0	0	0	0	0	0	0	0	1	0	0	0	0	0	0	0	0	0	2	0	0	0	0	0	0	0	0	0	1	0	1	4	0	2	0	0	0	0	0	0	0	0	0	0	0	0	0
Bacteria;Firmicutes;Clostridia;Clostridiales;Lachnospiraceae;PAC001105_g;AB606285_s	AB606285_s	0	3	4	0	0	0	58	0	0	0	0	0	0	0	0	0	0	0	11	0	30	0	10	0	0	0	0	0	0	28	0	0	0	0	0	0	0	0	0	0	0	0	0	0	0	0	0	0
Bacteria;Firmicutes;Clostridia;Clostridiales;Lachnospiraceae;AB606290_g;AB606290_g_uc	AB606290_g_uc	0	0	0	0	0	2	0	0	6	0	0	0	0	0	0	0	0	0	0	9	0	0	0	0	0	0	0	0	0	0	0	0	0	0	0	0	0	0	0	0	0	0	0	0	0	0	0	0
Bacteria;Firmicutes;Clostridia;Clostridiales;Lachnospiraceae;AB606290_g;AB606290_s	AB606290_s	0	3	0	0	0	108	0	0	154	0	0	9	0	0	0	0	0	3	0	290	16	6	0	0	14	0	0	0	0	3	0	0	1	0	25	0	0	0	0	0	0	3	0	0	1	0	0	1
Bacteria;Tenericutes;Mollicutes;Acholeplasmatales;Acholeplasmataceae;Acholeplasma_g2;AB606300_s	AB606300_s	0	0	0	0	0	0	0	0	0	0	0	0	0	0	0	0	0	0	3	0	0	0	0	6	0	0	0	0	0	0	0	0	0	0	0	0	0	0	0	0	0	0	0	0	0	0	0	0
Bacteria;Firmicutes;Clostridia;Clostridiales;Lachnospiraceae;Roseburia;AB606301_s	AB606301_s	0	0	0	1	0	7	0	0	0	0	0	0	0	0	0	0	0	0	0	0	0	0	0	31	0	0	0	0	0	0	0	0	2	5	13	0	0	0	5	0	48	0	0	0	0	0	0	0
Bacteria;Firmicutes;Clostridia;Clostridiales;Lachnospiraceae;LLKB_g;AB606340_s	AB606340_s	0	0	0	0	47	0	0	0	0	1	0	1	0	0	0	0	0	0	0	0	0	0	0	0	0	0	35	0	0	0	1	0	0	0	5	17	0	1	0	0	0	2	1268	1	0	0	11	1
Bacteria;Firmicutes;Clostridia;Clostridiales;Lachnospiraceae;PAC001308_g;AB606342_s	AB606342_s	0	0	1	0	0	0	0	0	0	0	0	0	0	0	0	0	0	0	0	0	1	1	0	0	0	0	0	0	0	0	1	0	0	1	0	0	0	0	0	1	0	0	0	0	0	0	0	0
Bacteria;Firmicutes;Clostridia;Clostridiales;Lachnospiraceae;Acetatifactor;AB606349_s	AB606349_s	0	0	0	17	6	0	0	20	1	0	0	0	0	0	4	0	0	0	8	0	0	0	10	6	0	0	94	0	0	0	0	57	0	10	53	0	15	1	1	0	0	7	11	37	0	0	0	1
Bacteria;Firmicutes;Clostridia;Clostridiales;Lachnospiraceae;PAC001097_g;AB606350_s	AB606350_s	0	0	0	0	0	0	0	0	0	0	0	0	0	0	0	0	0	0	0	0	1	0	0	0	0	0	0	0	0	0	0	0	3	0	0	0	0	0	0	0	0	0	0	0	0	0	0	0
Bacteria;Firmicutes;Clostridia;Clostridiales;Ruminococcaceae;PAC000661_g;AB606366_s	AB606366_s	0	0	0	0	0	0	0	0	0	0	0	0	0	0	0	0	0	0	0	0	0	0	0	0	0	0	0	0	0	0	0	0	0	0	0	0	0	0	0	2	0	0	0	0	0	0	0	0
Bacteria;Firmicutes;Clostridia;Clostridiales;Ruminococcaceae;PAC000661_g;AB606378_s	AB606378_s	0	0	0	0	0	0	0	0	0	0	0	0	0	0	0	0	0	0	0	0	0	0	0	0	0	0	0	0	0	0	0	0	0	4	0	0	0	0	0	0	0	0	0	0	0	1	0	0
Bacteria;Bacteroidetes;Bacteroidia;Bacteroidales;Muribaculaceae;PAC002448_g;AB606390_s	AB606390_s	0	0	1	0	0	0	0	0	0	0	0	0	0	0	0	0	0	0	0	0	0	0	0	0	0	0	0	0	0	1	0	2	0	1	1	0	0	0	0	0	0	0	0	0	0	0	0	0
Bacteria;Firmicutes;Erysipelotrichi;Erysipelotrichales;Erysipelotrichaceae;Coprobacillus;AB606401_s	AB606401_s	0	0	0	0	0	0	0	0	0	0	0	0	2	0	0	0	0	0	0	0	0	0	0	0	0	0	0	0	0	0	0	0	0	0	0	0	0	0	0	0	0	0	0	0	0	0	0	0
Bacteria;Firmicutes;Clostridia;Clostridiales;Lachnospiraceae;PAC002368_g;AB606403_s	AB606403_s	0	0	13	0	15	0	0	0	0	0	0	0	0	0	0	0	0	0	0	0	0	0	0	0	0	0	0	0	0	0	0	0	0	70	159	0	0	0	0	0	0	1	0	0	0	0	0	0
Bacteria;Firmicutes;Clostridia;Clostridiales;Ruminococcaceae;Pseudoflavonifractor;AB622833_s	AB622833_s	9	32	7	8	16	19	5	6	10	4	3	1	0	43	2	4	17	12	7	23	15	10	3	160	0	59	11	7	6	71	7	64	4	3	111	1	6	2	0	1	25	3	14	69	407	15	1	26
Bacteria;Firmicutes;Clostridia;Clostridiales;Lachnospiraceae;PAC001296_g;AB626898_s	AB626898_s	0	0	0	0	0	0	0	0	0	0	0	0	0	0	1	0	0	0	1	0	1	0	0	0	0	0	0	0	0	0	0	1	0	0	1	0	0	0	0	0	0	0	0	0	0	0	0	0
Bacteria;Tenericutes;Mollicutes;PAC001057_o;PAC001057_f;PAC001109_g;AB626901_s	AB626901_s	16	1	0	0	0	0	0	0	0	0	0	0	0	0	0	0	0	1	3	0	0	0	5	0	0	0	0	0	0	1	0	0	0	0	1	0	0	0	0	0	0	0	0	0	0	0	0	0
Bacteria;Firmicutes;Clostridia;Clostridiales;Lachnospiraceae;AF349416_g;AB626913_s	AB626913_s	0	0	1	0	0	0	0	30	0	10	0	0	0	0	0	0	0	0	0	0	0	1	0	0	51	0	1	0	0	170	0	0	67	0	0	0	0	0	0	0	0	0	0	0	0	0	0	0
Bacteria;Firmicutes;Clostridia;Clostridiales;Lachnospiraceae;PAC001228_g;AB626924_s	AB626924_s	0	0	0	0	3	0	0	0	0	0	0	0	0	0	0	0	0	0	0	0	0	0	0	0	0	0	0	0	0	0	0	0	0	0	0	0	0	0	0	0	0	0	0	0	0	0	0	0
Bacteria;Firmicutes;Clostridia;Clostridiales;Lachnospiraceae;KE159628_g;AB626926_s	AB626926_s	0	0	0	0	0	0	0	0	0	0	5	0	0	0	0	0	0	0	0	0	0	2	0	0	0	0	0	0	0	0	0	0	0	0	1	0	0	0	0	0	0	0	0	0	0	0	0	0
Bacteria;Bacteroidetes;Bacteroidia;Bacteroidales;Muribaculaceae;AB626927_g;AB626927_g_uc	AB626927_g_uc	0	0	0	0	0	0	0	0	0	0	0	0	0	0	0	0	0	0	0	0	0	0	0	0	0	3	0	0	0	0	0	0	0	0	0	0	0	0	0	0	0	0	0	0	0	0	0	0
Bacteria;Firmicutes;Clostridia;Clostridiales;Lachnospiraceae;LLKB_g;AB626939_s	AB626939_s	0	4	4	0	80	0	672	0	3	0	0	6	0	0	0	0	382	0	8	0	0	392	3	0	0	96	0	0	0	85	0	0	1	18	0	12	0	2	57	116	95	0	0	28	0	0	462	1
Bacteria;Firmicutes;Clostridia;Clostridiales;Ruminococcaceae;Oscillibacter;AB626948_s	AB626948_s	0	50	3	18	2	2	51	19	1	2	2	6	0	0	0	0	0	23	0	1	22	38	10	3	0	0	19	10	26	16	6	50	14	14	46	1	7	5	0	0	31	1	8	3	5	8	38	7
Bacteria;Firmicutes;Clostridia;Clostridiales;Lachnospiraceae;PAC001296_g;AB626952_s	AB626952_s	0	3	0	0	20	3	0	1	1	0	2	3	0	0	0	0	24	3	13	0	0	0	0	1	0	0	0	0	0	0	2	15	0	1	5	0	0	0	0	0	1	0	7	0	0	0	0	1
Bacteria;Firmicutes;Clostridia;Clostridiales;Lachnospiraceae;PAC000664_g;AB626958_s	AB626958_s	3	0	5	52	36	0	1	44	0	0	1	0	0	0	0	0	0	0	37	0	0	0	0	0	0	1	0	0	0	4	23	117	1	0	1	0	169	0	0	0	38	0	93	0	3	0	0	2
Bacteria;Actinobacteria;Rubrobacteria;Gaiellales;PAC000669_f;PAC000669_g;AB696207_s	AB696207_s	0	0	0	0	0	0	0	0	0	0	0	0	0	0	0	0	0	0	0	0	1	0	0	0	0	0	0	0	0	0	0	0	0	0	0	0	0	0	0	0	0	0	0	0	0	0	0	0
Bacteria;Bacteroidetes;Bacteroidia;Bacteroidales;Prevotellaceae;Prevotella;AB702765_s	AB702765_s	0	5	2	0	0	0	2	0	0	0	1	3	0	0	0	0	0	0	0	0	1	0	1	0	0	0	0	0	0	0	0	0	0	0	0	1	0	0	0	0	0	1	0	0	0	0	0	0
Bacteria;Bacteroidetes;Bacteroidia;Bacteroidales;Rikenellaceae;Alistipes;AB702773_s	AB702773_s	1	3	0	1	1	0	0	0	1	4	0	2	0	0	0	0	5	1	0	4	11	0	3	1	0	0	0	0	0	4	0	0	0	5	9	1	0	1	0	0	0	0	2	2	0	3	3	0
Bacteria;Firmicutes;Clostridia;Clostridiales;Lachnospiraceae;PAC000664_g;AB702805_s	AB702805_s	0	0	0	0	0	0	0	0	0	0	0	0	0	0	0	0	0	0	0	0	0	2	0	0	0	0	1	0	0	0	0	0	0	0	0	0	2	0	0	0	0	1	1	0	0	0	1	0
Bacteria;Tenericutes;Mollicutes;PAC001057_o;PAC000197_f;PAC001323_g;AB702926_s	AB702926_s	0	0	0	0	0	0	0	0	0	0	0	0	0	0	0	0	0	0	0	0	0	1	0	0	0	0	0	0	0	0	0	0	0	0	0	0	0	0	0	0	0	0	0	0	0	0	0	0
Bacteria;Firmicutes;Clostridia;Clostridiales;Lachnospiraceae;AB730688_g;AB730688_g_uc	AB730688_g_uc	0	0	0	0	0	0	0	0	0	0	0	0	0	0	0	0	0	0	0	0	0	0	0	0	0	0	0	0	0	0	0	0	0	2	0	0	0	0	0	0	0	0	0	0	0	0	0	0
Bacteria;Firmicutes;Clostridia;Clostridiales;Lachnospiraceae;Clostridium_g24;ACFX_s	ACFX_s	0	1	2	2	0	0	2	0	1	2	1	0	0	0	2	3	1	1	4	11	3	0	0	3	0	1	11	0	0	7	0	1	1	5	14	0	6	0	2	1	0	3	1	5	0	3	0	1
Bacteria;Tenericutes;Mollicutes;PAC001057_o;PAC000197_f;ADGC01005571_g;ADGC01005571_s	ADGC01005571_s	0	0	1	1	0	0	0	0	0	4	0	3	0	0	0	0	0	4	0	0	0	0	0	0	0	0	0	0	0	1	0	0	1	0	0	0	0	0	0	0	0	0	0	0	0	0	0	0
Bacteria;Firmicutes;Clostridia;Clostridiales;Ruminococcaceae;PAC000683_g;AF018558_s group	AF018558_s group	0	0	0	0	0	0	0	0	0	0	0	1	0	0	0	0	0	0	0	0	0	0	0	0	0	0	0	0	0	0	0	0	0	0	0	0	0	0	0	0	0	0	0	0	0	0	0	0
Bacteria;Firmicutes;Clostridia;Clostridiales;Ruminococcaceae;AF050581_g;AF050581_g_uc	AF050581_g_uc	0	0	4	0	2	0	0	0	0	0	0	0	0	0	0	0	0	0	0	0	0	5	0	0	0	0	0	0	0	0	0	0	0	0	0	0	0	0	0	0	0	0	0	0	0	0	0	0
Bacteria;Firmicutes;Clostridia;Clostridiales;Lachnospiraceae;Anaerotignum;AF157052_s	AF157052_s	0	0	1	5	0	2	1	16	1	2	0	1	0	0	0	0	82	4	45	1	0	3	7	4	3	1	0	2	1	108	44	0	0	0	4	0	3	1	1	0	12	0	0	0	3	37	1	3
Bacteria;Spirochaetes;Spirochaetia;Spirochaetales;Spirochaetaceae;AF166259_g;AF166259_g_uc	AF166259_g_uc	0	0	0	0	0	0	0	0	0	0	0	0	0	0	0	0	0	0	0	0	2	0	0	0	0	0	0	0	0	0	0	0	0	0	0	0	0	0	0	0	0	0	0	0	0	0	0	0
Bacteria;Firmicutes;Clostridia;Clostridiales;Lachnospiraceae;AF349416_g;AF349416_g_uc	AF349416_g_uc	0	0	0	0	0	0	0	0	0	0	0	0	0	0	0	0	0	0	0	0	0	0	0	0	0	0	0	0	0	3	0	0	0	0	0	0	0	0	0	0	0	0	0	0	0	0	0	0
Bacteria;Firmicutes;Clostridia;Clostridiales;Lachnospiraceae;Blautia;AF349417_s group	AF349417_s group	0	0	0	0	0	0	0	0	0	0	0	0	18	0	0	0	0	0	0	0	0	0	0	0	0	0	0	0	0	0	0	0	0	0	0	0	0	0	0	0	0	0	0	0	0	0	0	0
Bacteria;Firmicutes;Clostridia;Clostridiales;Lachnospiraceae;PAC001200_g;AF371556_s	AF371556_s	0	0	0	0	0	0	0	0	0	0	0	0	1	0	0	0	0	0	0	0	0	0	0	0	0	0	0	0	0	0	0	0	0	0	0	0	0	0	0	0	0	0	0	0	0	0	0	0
Bacteria;Firmicutes;Clostridia;Clostridiales;Lachnospiraceae;Clostridium_g24;AF371567_s	AF371567_s	0	0	0	0	2	53	22	21	0	1	0	0	0	0	50	1	0	0	0	2	0	0	2	8	2	12	0	0	0	0	9	2	0	0	0	0	26	0	0	0	18	1	5	0	11	10	0	26
Bacteria;Firmicutes;Clostridia;Clostridiales;Lachnospiraceae;PAC001212_g;AF371599_s	AF371599_s	0	0	1	0	0	0	0	0	0	0	0	0	0	0	0	0	0	0	0	0	1	0	0	0	0	0	0	0	0	0	0	0	0	0	0	0	0	0	0	0	0	0	0	0	0	0	0	0
Bacteria;Firmicutes;Clostridia;Clostridiales;Lachnospiraceae;AF371618_g;AF371618_s	AF371618_s	0	0	0	0	0	0	0	0	0	0	0	0	0	0	0	0	0	0	0	0	0	0	0	0	0	0	0	0	0	0	1	0	0	0	0	0	0	0	0	0	0	0	0	0	0	2	0	0
Bacteria;Firmicutes;Clostridia;Clostridiales;Lachnospiraceae;GU324393_g;AF371666_s	AF371666_s	0	0	0	0	0	0	0	0	0	0	0	0	0	0	0	0	0	0	0	0	0	0	0	0	0	0	0	0	0	0	0	0	1	0	0	0	0	0	0	0	0	0	0	0	0	0	0	0
Bacteria;Firmicutes;Clostridia;Clostridiales;Lachnospiraceae;LLKB_g;AF371669_s	AF371669_s	0	0	0	0	0	0	0	0	0	0	0	0	0	0	0	0	0	0	0	0	0	0	0	0	0	0	0	0	0	0	0	0	0	1	0	0	0	0	0	0	0	0	0	0	0	0	0	0
Bacteria;Firmicutes;Clostridia;Clostridiales;Lachnospiraceae;LLKB_g;AF371672_s	AF371672_s	0	0	0	0	0	0	0	0	0	0	0	0	27	0	0	0	0	0	0	0	0	0	0	0	0	0	1	0	0	0	0	0	0	0	0	0	0	0	0	0	0	0	0	0	0	0	0	0
Bacteria;Firmicutes;Clostridia;Clostridiales;Ruminococcaceae;FTRU_g;AF371738_s	AF371738_s	0	0	0	0	0	0	0	0	0	0	0	0	0	0	0	0	0	0	0	0	0	0	0	0	0	0	0	0	0	0	0	0	0	0	0	0	0	0	0	15	0	0	0	0	0	0	0	0
Bacteria;Firmicutes;Clostridia;Clostridiales;Ruminococcaceae;Ruminococcus;AF371745_s	AF371745_s	0	0	0	0	0	0	0	0	0	0	0	0	0	0	0	0	0	0	0	0	0	0	0	181	0	0	0	2	0	0	0	0	0	0	0	0	0	0	0	1	0	0	0	0	0	0	0	0
Bacteria;Proteobacteria;Deltaproteobacteria;Desulfovibrionales;Desulfovibrionaceae;Desulfovibrio;AF371871_s	AF371871_s	0	0	0	0	0	0	0	0	0	0	0	0	3	0	0	0	2	0	0	0	0	0	0	0	0	0	0	0	0	0	0	0	0	0	0	0	0	0	0	0	0	0	0	0	0	0	0	0
Bacteria;Tenericutes;Mollicutes;Mycoplasmatales;Mycoplasmataceae;Mycoplasma_g10;AF412984_s	AF412984_s	0	0	0	0	0	0	0	0	0	0	0	0	0	0	0	0	0	0	0	0	0	0	0	0	8	0	0	0	0	0	0	0	0	0	0	0	0	0	0	0	0	0	0	0	0	0	0	0
Bacteria;Firmicutes;Clostridia;Clostridiales;Ruminococcaceae;PAC000748_g;AM183003_s	AM183003_s	0	0	0	0	0	0	0	0	0	0	0	12	0	0	0	0	0	0	0	0	0	0	0	0	0	0	0	0	0	0	0	0	0	0	0	0	0	0	0	0	0	0	0	0	0	0	0	0
Bacteria;Bacteroidetes;Bacteroidia;Bacteroidales;Muribaculaceae;PAC001765_g;AM265433_s	AM265433_s	0	0	0	0	0	0	0	0	0	0	0	0	0	0	0	0	0	0	0	0	0	0	0	0	0	0	0	0	0	0	0	0	0	0	0	0	0	0	0	19	0	0	0	0	0	0	0	0
Bacteria;Bacteroidetes;Bacteroidia;Bacteroidales;Muribaculaceae;PAC001692_g;AM265449_s	AM265449_s	0	0	26	0	2	77	11	1	20	21	59	2	0	29	21	0	26	84	1	16	31	3	6	0	0	7	4	13	11	14	0	0	14	0	0	0	0	6	0	2	0	22	0	5	29	99	36	14
Bacteria;Cyanobacteria;Vampirovibrio_c;FR888536_o;FR888536_f;FR888536_g;AM500751_s	AM500751_s	0	0	0	0	0	0	0	0	0	0	0	0	0	0	0	0	0	0	2	0	0	0	0	0	1	0	0	0	0	0	0	0	0	0	0	0	0	0	0	0	0	0	0	0	0	0	0	0
Bacteria;Tenericutes;Mollicutes;PAC001057_o;PAC001057_f;PAC001274_g;AM500844_s	AM500844_s	0	0	0	5	0	0	0	0	0	0	2	0	0	0	0	0	0	0	0	0	0	0	0	0	0	0	0	0	2	0	0	0	0	0	0	1	0	0	0	0	0	0	0	0	0	0	2	0
Bacteria;Firmicutes;Clostridia;Clostridiales;Ruminococcaceae;Ruminococcus;AM697462_s	AM697462_s	0	0	0	0	0	0	0	0	0	1	0	0	0	0	0	0	0	0	0	0	0	0	0	0	0	37	47	0	0	3	0	0	0	0	0	0	0	0	0	0	0	12	30	0	0	0	34	0
Bacteria;Firmicutes;Clostridia;Clostridiales;Lachnospiraceae;AM932595_g;AM932595_g_uc	AM932595_g_uc	0	0	0	0	0	0	0	0	0	0	0	0	0	0	0	0	0	0	0	0	0	0	0	0	0	0	0	0	3	0	0	0	0	0	0	0	0	0	0	0	0	0	0	0	0	0	0	0
Bacteria;Firmicutes;Clostridia;Clostridiales;Lachnospiraceae;AM932595_g;AM932595_s	AM932595_s	0	0	0	0	0	0	0	0	0	0	0	0	0	0	0	0	0	1	0	0	0	0	0	0	0	0	0	0	0	0	0	0	29	0	0	0	0	0	0	0	0	0	0	0	0	0	0	0
Bacteria;Tenericutes;Mollicutes;Acholeplasmatales;Acholeplasmataceae;Acholeplasma_g2;AMCI01001288_s	AMCI01001288_s	0	0	0	0	0	0	0	0	0	0	0	0	0	0	0	0	0	0	0	0	0	1	0	0	0	0	0	0	0	0	0	0	0	0	0	0	0	0	0	0	0	0	0	0	0	0	0	0
Bacteria;Firmicutes;Clostridia;Clostridiales;Clostridiaceae;Arthromitus;AP012202_s group	AP012202_s group	0	3	0	78	5	3	0	1	8	1	0	1	0	1	4	16	41	10	18	23	0	10	20	9	0	2	7	4	1	0	0	5	0	0	10	1	0	0	4	2	0	0	5	2	7	16	2	3
Bacteria;Firmicutes;Clostridia;Clostridiales;Lachnospiraceae;Eubacterium_g21;AP012212_s	AP012212_s	0	0	0	0	0	0	1	0	0	0	0	0	0	0	0	0	0	0	0	0	0	0	0	0	0	0	0	0	0	0	0	0	0	0	0	0	0	0	0	0	0	1	0	0	0	0	0	0
Bacteria;Firmicutes;Erysipelotrichi;Erysipelotrichales;Erysipelotrichaceae;ASTB_g;ASTB_s	ASTB_s	0	0	4	0	0	0	0	41	0	0	5	0	9	0	31	3	0	0	2	0	49	0	0	1	6	0	0	0	0	0	0	0	67	0	0	0	0	0	0	2	0	0	0	0	0	0	0	0
Bacteria;Firmicutes;Clostridia;Clostridiales;Lachnospiraceae;AY212760_g;AY212760_s	AY212760_s	0	0	0	0	0	0	0	0	0	0	0	0	0	0	0	0	0	0	0	0	0	0	0	0	0	0	2	0	0	0	0	0	0	0	0	0	0	0	0	0	0	0	0	0	0	0	0	0
Bacteria;Proteobacteria;Alphaproteobacteria;Rhodospirillales;Rhodospirillaceae;AY234741_g;AY234741_s	AY234741_s	0	0	0	0	0	0	0	0	0	0	0	0	0	0	0	0	0	0	0	0	1	0	0	0	0	0	0	0	0	0	0	0	0	0	0	0	0	0	0	0	0	0	0	0	0	0	0	0
Bacteria;Bacteroidetes;Bacteroidia;Bacteroidales;Muribaculaceae;Muribaculum;AY239412_s	AY239412_s	0	0	0	0	0	0	0	0	0	0	0	0	0	0	0	0	0	0	0	0	0	0	0	0	0	0	0	1	0	0	0	0	0	0	0	0	0	0	0	0	0	0	0	0	0	0	0	0
Bacteria;Firmicutes;Clostridia;Clostridiales;Ruminococcaceae;Agathobaculum;AY239438_s	AY239438_s	0	0	0	15	22	39	0	0	1	3	2	1	0	0	0	0	0	0	26	0	9	5	21	0	0	0	19	0	0	2	0	0	0	2	4	0	7	0	0	0	0	0	1	45	4	6	0	5
Bacteria;Proteobacteria;Alphaproteobacteria;Rickettsiales;AY571491_f;AY571491_g;AY571491_g_uc	AY571491_g_uc	0	2	5	0	359	0	0	4	0	2	0	0	0	0	5	7	56	0	0	0	0	0	131	8	0	0	0	0	0	0	0	4	0	11	12	0	0	4	0	7	307	13	0	0	0	0	2	0
Bacteria;Firmicutes;Clostridia;Clostridiales;Ruminococcaceae;PAC000661_g;AY854369_s	AY854369_s	0	0	0	0	0	0	0	0	0	0	0	0	0	0	0	0	0	0	0	0	0	0	0	0	0	0	0	0	0	0	0	0	0	0	0	0	0	0	0	0	0	0	0	0	0	0	0	2
Bacteria;Firmicutes;Clostridia;Clostridiales;Ruminococcaceae;Agathobaculum;AY858529_s	AY858529_s	0	0	1	0	0	0	8	0	1	0	0	0	0	0	0	0	0	0	0	1	6	3	2	0	0	0	0	0	0	0	0	0	0	0	0	0	0	0	0	0	0	0	0	0	0	0	0	0
Bacteria;Proteobacteria;Alphaproteobacteria;Rhodobacterales;Rhodobacteraceae;Sinorhodobacter;AY914074_s	AY914074_s	0	0	0	0	0	0	0	0	0	0	0	0	0	0	0	0	0	1	0	0	0	0	0	0	0	0	0	0	0	0	0	0	0	0	0	0	0	0	0	0	0	0	0	0	0	0	0	0
Bacteria;Firmicutes;Clostridia;Clostridiales;Ruminococcaceae;PAC000661_g;AY916208_s	AY916208_s	0	0	0	0	0	0	0	0	0	0	0	1	0	0	0	0	0	0	0	0	0	0	0	0	0	0	0	0	0	0	0	0	0	0	0	0	0	0	0	0	0	0	0	0	0	0	0	0
Bacteria;Firmicutes;Clostridia;Clostridiales;Christensenellaceae;PAC001219_g;AY916298_s	AY916298_s	0	0	0	1	0	0	0	5	0	0	0	0	0	0	0	0	0	0	0	0	0	5	3	0	0	0	0	0	0	0	0	0	0	0	0	0	0	1	0	0	4	0	0	0	0	0	0	0
Bacteria;Tenericutes;Mollicutes;PAC001057_o;PAC001057_f;PAC001109_g;AY916325_s	AY916325_s	0	0	0	1	0	0	0	0	0	0	0	0	0	0	0	0	0	0	0	0	0	0	0	0	0	0	0	0	0	0	0	0	0	0	0	0	0	0	0	0	0	0	0	0	0	1	0	0
Bacteria;Proteobacteria;Alphaproteobacteria;Rhodospirillales;Rhodospirillaceae;LARJ_g;AY916388_s	AY916388_s	0	0	0	0	0	0	0	0	0	0	11	7	0	0	0	0	0	0	0	0	2	0	0	0	7	0	0	0	0	0	0	0	0	0	0	0	0	0	0	0	0	0	0	0	0	0	0	0
Bacteria;Firmicutes;Clostridia;Clostridiales;Lachnospiraceae;Anaerostipes;AY960568_s	AY960568_s	0	0	0	0	0	0	0	0	0	0	0	0	0	0	0	3	0	0	0	0	0	0	0	0	0	0	0	0	0	0	0	0	0	0	0	0	0	0	0	0	0	0	0	0	0	0	0	0
Bacteria;Firmicutes;Clostridia;Clostridiales;Lachnospiraceae;Syntrophococcus;AY960569_s	AY960569_s	0	0	0	0	0	0	0	0	0	0	0	0	0	0	0	44	0	1	0	0	0	0	0	0	3	0	0	0	0	0	0	0	0	8	0	0	0	0	0	0	0	0	0	0	0	0	0	0
Bacteria;Firmicutes;Clostridia;Clostridiales;Lachnospiraceae;Acetatifactor;Acetatifactor_uc	Acetatifactor_uc	11	221	101	14	12	5	18	39	69	16	9	111	0	51	5	0	113	42	42	209	67	304	32	197	1	20	176	10	359	106	39	172	45	320	389	17	282	30	1	13	208	35	71	224	40	34	77	23
Bacteria;Firmicutes;Clostridia;Clostridiales;Lachnospiraceae;Acetitomaculum;Acetitomaculum_uc	Acetitomaculum_uc	0	0	0	0	7	0	0	2	0	0	0	0	0	0	0	0	0	19	0	59	0	0	0	2	0	0	0	0	0	0	0	0	0	0	0	0	0	0	0	0	6	0	4	0	0	0	2	0
Bacteria;Tenericutes;Mollicutes;Acholeplasmatales;Acholeplasmataceae;Acholeplasma_g2;Acholeplasma_g2_uc	Acholeplasma_g2_uc	4	4	0	30	0	0	0	0	2	2	0	0	0	0	0	0	0	50	0	15	0	102	0	87	8	0	0	0	0	3	0	0	82	5	31	0	0	0	0	0	24	31	0	0	0	0	0	0
Bacteria;Actinobacteria;Actinobacteria_c;Actinomycetales;Actinomycetaceae;Actinobaculum;Actinobaculum timonae	Actinobaculum timonae	0	0	0	0	0	0	0	0	0	0	0	0	0	0	0	0	0	0	0	0	0	0	0	0	0	1	0	0	0	0	0	1	0	0	0	0	0	0	0	0	0	0	0	0	0	0	0	0
Bacteria;Actinobacteria;Actinobacteria_c;Actinomycetales;Actinomycetaceae;Actinomyces;Actinomyces bovis group	Actinomyces bovis group	0	0	2	0	0	0	0	0	0	0	1	0	2	0	0	0	0	0	0	0	1	0	0	0	1	0	0	0	0	0	0	0	0	0	0	0	0	0	1	1	0	0	0	0	0	0	0	0
Bacteria;Firmicutes;Clostridia;Clostridiales;Ruminococcaceae;Acutalibacter;Acutalibacter muris	Acutalibacter muris	0	0	1	0	0	0	0	0	0	0	0	0	0	0	0	0	0	0	0	0	1	0	0	0	0	0	0	0	0	0	0	0	0	0	0	0	0	0	0	0	0	1	0	0	0	0	0	1
Bacteria;Firmicutes;Clostridia;Clostridiales;Ruminococcaceae;Acutalibacter;Acutalibacter_uc	Acutalibacter_uc	0	5	2	0	5	0	0	2	0	2	0	1	0	0	3	0	0	0	0	0	1	0	1	2	0	11	0	0	0	0	0	3	0	3	0	0	0	0	0	0	0	0	7	3	0	0	0	2
Bacteria;Actinobacteria;Coriobacteriia;Coriobacteriales;Coriobacteriaceae;Adlercreutzia;Adlercreutzia equolifaciens group	Adlercreutzia equolifaciens group	5	15	10	9	3	19	8	5	0	2	0	2	10	0	0	3	0	0	11	0	3	0	51	0	2	0	0	0	0	0	0	0	0	0	0	0	0	0	0	0	0	0	35	0	0	0	0	0
Bacteria;Actinobacteria;Coriobacteriia;Coriobacteriales;Coriobacteriaceae;Adlercreutzia;Adlercreutzia_uc	Adlercreutzia_uc	0	0	0	0	0	0	0	0	0	0	0	0	0	0	0	0	0	0	0	0	2	0	4	0	0	0	0	0	0	0	0	0	0	0	0	0	0	0	0	0	0	0	0	0	0	0	0	0
Bacteria;Actinobacteria;Actinobacteria_c;Propionibacteriales;Nocardioidaceae;Aeromicrobium;Aeromicrobium erythreum group	Aeromicrobium erythreum group	0	0	0	0	0	0	0	0	0	0	1	0	0	0	0	0	0	0	0	0	0	0	0	0	0	0	0	0	0	0	0	0	0	0	0	0	0	0	0	0	0	0	0	0	0	0	0	0
Bacteria;Proteobacteria;Gammaproteobacteria;Aeromonadales;Aeromonadaceae;Aeromonas;Aeromonas hydrophila group	Aeromonas hydrophila group	0	0	0	0	0	0	0	0	0	0	0	0	0	0	0	0	1	0	0	0	0	0	0	0	0	0	0	0	0	0	0	0	0	0	0	0	0	0	0	0	0	0	0	0	0	0	0	0
Bacteria;Firmicutes;Clostridia;Clostridiales;Lachnospiraceae;Agathobacter;Agathobacter ruminis	Agathobacter ruminis	0	0	0	0	2	0	0	0	0	0	0	0	0	0	0	0	0	0	0	0	0	0	0	0	0	0	0	0	0	0	0	0	0	0	0	0	0	0	0	0	0	0	0	0	0	0	0	0
Bacteria;Firmicutes;Clostridia;Clostridiales;Lachnospiraceae;Agathobacter;Agathobacter_uc	Agathobacter_uc	0	0	0	0	4	0	0	0	0	0	0	0	0	0	0	0	0	0	0	0	0	0	0	0	0	0	0	4	0	0	0	0	0	2	7	0	0	0	0	0	0	0	0	0	0	0	0	2
Bacteria;Firmicutes;Clostridia;Clostridiales;Ruminococcaceae;Agathobaculum;Agathobaculum_uc	Agathobaculum_uc	0	0	0	2	0	0	0	0	0	2	0	0	0	0	0	0	0	0	0	0	0	0	0	0	0	0	0	0	0	0	0	0	0	1	7	0	1	0	0	0	0	0	0	0	0	0	0	0
Bacteria;Verrucomicrobia;Verrucomicrobiae;Verrucomicrobiales;Akkermansiaceae;Akkermansia;Akkermansia muciniphila	Akkermansia muciniphila	3	0	0	0	0	0	1	1	3	0	0	0	13	1	164	611	926	0	0	1	0	0	0	0	2600	1	1	0	2	0	3	1	3	0	0	0	1	1137	0	805	3	0	0	0	0	0	0	0
Bacteria;Verrucomicrobia;Verrucomicrobiae;Verrucomicrobiales;Akkermansiaceae;Akkermansia;Akkermansia_uc	Akkermansia_uc	0	0	0	0	0	0	0	0	0	0	0	0	0	0	0	0	7	0	0	0	0	0	0	0	41	0	0	0	0	0	0	0	0	0	0	0	0	15	0	6	0	0	0	0	0	0	0	0
Bacteria;Bacteroidetes;Bacteroidia;Bacteroidales;Rikenellaceae;Alistipes;Alistipes finegoldii	Alistipes finegoldii	0	0	2	6	28	0	0	0	0	0	3	6	1	9	5	4	0	1	36	1	4	19	5	0	11	3	0	0	0	2	0	7	0	0	0	1	0	7	1	3	0	0	0	3	3	5	3	13
Bacteria;Bacteroidetes;Bacteroidia;Bacteroidales;Rikenellaceae;Alistipes;Alistipes obesi	Alistipes obesi	1	0	0	3	1	1	0	0	0	1	0	6	0	0	0	0	0	0	0	0	0	0	0	0	0	0	0	0	0	0	0	0	0	0	5	0	0	0	0	0	0	1	0	0	0	0	1	0
Bacteria;Bacteroidetes;Bacteroidia;Bacteroidales;Rikenellaceae;Alistipes;Alistipes senegalensis group	Alistipes senegalensis group	0	0	2	0	0	0	0	0	0	0	0	0	0	0	0	0	0	0	0	0	1	0	0	0	0	0	0	0	0	0	0	1	0	0	0	0	0	0	0	0	1	0	0	0	0	0	0	0
Bacteria;Bacteroidetes;Bacteroidia;Bacteroidales;Rikenellaceae;Alistipes;Alistipes shahii	Alistipes shahii	0	0	0	0	0	0	0	0	0	0	0	0	0	0	0	0	0	0	0	0	0	0	0	0	0	1	0	0	0	0	0	0	0	0	0	0	0	0	0	0	0	0	0	0	0	0	0	0
Bacteria;Bacteroidetes;Bacteroidia;Bacteroidales;Rikenellaceae;Alistipes;Alistipes_uc	Alistipes_uc	11	187	107	11	33	42	3	11	59	40	30	33	31	76	44	44	262	26	89	102	29	50	43	34	10	8	12	32	64	94	18	50	6	54	61	9	44	17	32	10	281	60	15	30	18	55	16	138
Bacteria;Bacteroidetes;Bacteroidia;Bacteroidales;Prevotellaceae;Alloprevotella;Alloprevotella_uc	Alloprevotella_uc	37	3	0	2033	0	22	2	0	0	822	576	374	0	0	0	2	0	319	0	0	89	0	2	0	0	1298	596	3	0	1324	3	0	0	2	0	0	0	876	3	163	3	2	0	0	0	4	2946	0
Bacteria;Firmicutes;Clostridia;Clostridiales;Lachnospiraceae;Anaerocolumna;Anaerocolumna_uc	Anaerocolumna_uc	0	0	0	0	0	0	0	0	0	0	0	25	0	0	0	0	0	0	0	0	0	0	0	0	0	11	0	0	0	0	0	0	0	0	0	0	0	0	0	0	0	0	0	0	0	0	0	0
Bacteria;Firmicutes;Clostridia;Clostridiales;Lachnospiraceae;Anaerostipes;Anaerostipes caccae group	Anaerostipes caccae group	0	0	0	0	0	0	0	0	0	0	0	0	0	0	0	0	2	0	0	0	0	0	0	0	0	0	0	0	0	0	0	0	0	0	0	0	0	0	0	0	0	0	0	0	0	0	0	0
Bacteria;Firmicutes;Clostridia;Clostridiales;Lachnospiraceae;Anaerostipes;Anaerostipes_uc	Anaerostipes_uc	0	0	0	0	0	0	0	0	0	0	0	0	0	0	0	2	0	0	0	0	0	0	0	0	0	0	0	0	0	0	0	0	0	0	0	0	0	0	0	0	0	0	0	0	0	0	0	0
Bacteria;Firmicutes;Clostridia;Clostridiales;Lachnospiraceae;Anaerotaenia;Anaerotaenia torta	Anaerotaenia torta	0	0	1	0	0	0	0	0	0	0	0	0	0	0	0	0	0	1	0	0	0	0	0	0	0	0	0	0	0	0	0	0	0	0	0	0	0	0	0	0	0	0	0	0	0	0	0	0
Bacteria;Firmicutes;Clostridia;Clostridiales;Lachnospiraceae;Anaerotignum;Anaerotignum lactatifermentans	Anaerotignum lactatifermentans	0	0	0	0	0	0	0	0	0	0	0	0	0	0	0	0	0	0	0	0	0	0	0	0	0	0	1	0	0	0	0	0	0	0	0	0	0	0	0	0	0	0	0	0	0	0	0	0
Bacteria;Firmicutes;Clostridia;Clostridiales;Lachnospiraceae;Anaerotignum;Anaerotignum_uc	Anaerotignum_uc	0	0	3	3	0	3	0	0	0	2	0	1	2	0	0	0	0	1	3	2	2	2	0	1	0	2	33	0	0	0	2	8	1	3	7	0	14	0	0	0	0	0	0	0	0	1	0	3
Bacteria;Firmicutes;Clostridia;Clostridiales;Ruminococcaceae;Anaerotruncus;Anaerotruncus colihominis	Anaerotruncus colihominis	0	0	0	0	0	0	0	0	0	0	0	0	9	0	0	0	0	0	0	0	0	0	0	0	0	0	0	0	0	0	0	0	0	0	0	0	0	0	0	0	0	0	0	0	0	0	0	0
Bacteria;Proteobacteria;Epsilonproteobacteria;Campylobacterales;Campylobacteraceae;Arcobacter;Arcobacter butzleri	Arcobacter butzleri	0	0	0	0	0	0	0	0	0	0	0	0	0	0	0	0	0	0	0	0	0	0	0	0	0	0	0	0	0	0	0	0	0	0	0	0	0	0	0	0	0	0	1	0	0	0	0	0
Bacteria;Firmicutes;Clostridia;Clostridiales;Clostridiaceae;Arthromitus;Arthromitus_uc	Arthromitus_uc	0	0	0	2	0	0	0	0	0	0	0	0	0	0	0	0	4	0	0	2	0	0	0	0	0	0	0	0	0	0	0	0	0	0	0	0	0	0	0	0	0	0	0	0	0	0	0	0
Bacteria;Actinobacteria;Coriobacteriia;Coriobacteriales;Coriobacteriaceae;Atopobium;Atopobium parvulum	Atopobium parvulum	0	0	0	0	0	0	0	0	0	0	0	0	0	0	0	0	0	0	0	0	0	0	0	0	1	0	0	0	0	0	0	0	0	0	0	0	0	0	0	0	0	0	0	0	0	0	0	0
Bacteria;Firmicutes;Bacilli;Bacillales;Bacillaceae;Bacillus;Bacillus cereus group	Bacillus cereus group	0	0	0	0	0	0	0	0	0	0	0	0	0	0	0	0	0	0	14	1	1	0	0	0	0	0	0	0	0	0	0	0	0	0	0	0	0	0	0	0	0	0	0	0	0	0	0	0
Bacteria;Firmicutes;Bacilli;Bacillales;Bacillaceae;Bacillus;Bacillus hisashii group	Bacillus hisashii group	0	0	0	0	0	0	0	0	0	0	0	0	0	9	0	0	0	0	0	0	0	0	0	0	0	0	0	0	0	0	0	0	0	0	0	0	0	0	0	0	0	0	0	0	0	0	0	0
Bacteria;Firmicutes;Bacilli;Bacillales;Bacillaceae;Bacillus;Bacillus indicus group	Bacillus indicus group	0	0	0	0	0	0	0	0	0	0	0	0	0	5	0	0	0	0	0	0	0	0	0	0	0	0	0	0	0	0	0	0	0	0	0	0	0	0	0	0	0	0	0	0	0	0	0	0
Bacteria;Firmicutes;Bacilli;Bacillales;Bacillaceae;Paralkalibacillus;Bacillus murimartini	Bacillus murimartini	0	0	0	0	0	0	0	0	0	0	0	0	0	0	0	0	0	0	1	0	0	0	0	0	0	0	0	0	0	0	0	0	0	0	0	0	0	0	0	0	0	0	0	0	0	0	0	0
Bacteria;Firmicutes;Bacilli;Bacillales;Bacillaceae;Bacillus;Bacillus subtilis group	Bacillus subtilis group	0	0	0	0	0	0	0	0	0	0	0	0	0	5	0	0	0	0	0	0	0	0	0	0	0	0	0	0	0	0	0	0	0	0	0	0	0	0	0	0	0	0	0	0	0	0	0	0
Bacteria;Bacteroidetes;Bacteroidia;Bacteroidales;Bacteroidaceae;Bacteroides;Bacteroides acidifaciens group	Bacteroides acidifaciens group	17	80	94	633	65	59	1227	143	73	208	69	267	121	1	86	49	23	220	1684	73	81	64	44	66	12	352	17	8	9	27	1144	0	539	645	306	84	1124	65	537	21	1267	386	207	0	273	216	117	0
Bacteria;Bacteroidetes;Bacteroidia;Bacteroidales;Bacteroidaceae;Bacteroides;Bacteroides caccae	Bacteroides caccae	0	0	0	0	0	0	0	0	0	0	0	0	0	1	0	0	1	0	1	0	0	0	0	0	0	0	0	0	0	0	0	0	0	6	0	0	0	1	0	0	0	0	0	0	0	0	0	0
Bacteria;Bacteroidetes;Bacteroidia;Bacteroidales;Bacteroidaceae;Bacteroides;Bacteroides caecigallinarum	Bacteroides caecigallinarum	0	1	0	0	0	0	0	0	0	0	0	0	0	0	0	0	0	0	0	0	0	0	0	0	0	0	0	0	0	0	0	0	0	0	0	0	0	0	0	0	0	0	0	0	0	0	0	0
Bacteria;Bacteroidetes;Bacteroidia;Bacteroidales;Bacteroidaceae;Bacteroides;Bacteroides cellulosilyticus group	Bacteroides cellulosilyticus group	0	0	0	0	0	6	0	0	0	0	0	0	0	0	0	0	0	0	0	0	0	0	0	0	0	0	0	0	0	0	0	0	0	0	0	0	0	0	0	0	0	0	0	0	0	0	0	0
Bacteria;Bacteroidetes;Bacteroidia;Bacteroidales;Bacteroidaceae;Bacteroides;Bacteroides clarus	Bacteroides clarus	0	0	0	0	0	0	0	0	0	0	0	0	0	0	0	0	0	0	0	0	0	0	0	2	2	0	0	0	0	0	0	0	0	0	0	0	0	0	0	0	0	0	0	0	0	0	0	0
Bacteria;Bacteroidetes;Bacteroidia;Bacteroidales;Bacteroidaceae;Bacteroides;Bacteroides coprocola	Bacteroides coprocola	0	2	0	0	0	0	0	0	0	0	0	0	0	0	0	0	0	0	0	0	0	0	0	0	0	0	0	0	0	0	0	0	0	0	0	0	0	0	0	1	0	0	0	0	0	0	0	0
Bacteria;Bacteroidetes;Bacteroidia;Bacteroidales;Bacteroidaceae;Bacteroides;Bacteroides dorei	Bacteroides dorei	0	0	0	0	0	0	0	0	0	0	0	0	0	0	0	0	4	0	0	0	0	0	0	0	0	0	0	0	0	0	0	0	0	0	0	0	0	0	0	0	0	0	0	0	0	0	0	0
Bacteria;Bacteroidetes;Bacteroidia;Bacteroidales;Bacteroidaceae;Bacteroides;Bacteroides eggerthii	Bacteroides eggerthii	0	0	0	0	0	0	0	0	0	0	0	0	1	0	0	0	0	0	0	0	0	0	0	0	15	0	0	0	0	0	0	0	0	0	0	0	0	0	0	0	0	0	0	0	0	0	0	0
Bacteria;Bacteroidetes;Bacteroidia;Bacteroidales;Bacteroidaceae;Bacteroides;Bacteroides fluxus	Bacteroides fluxus	0	0	0	2	0	0	0	0	0	0	0	0	0	0	0	0	1	0	0	0	0	0	0	0	2	0	0	0	0	0	0	0	0	0	1	0	0	0	0	0	0	0	0	0	0	0	0	0
Bacteria;Bacteroidetes;Bacteroidia;Bacteroidales;Bacteroidaceae;Bacteroides;Bacteroides intestinalis	Bacteroides intestinalis	0	0	0	2	0	83	0	0	0	0	0	0	4	1	1	0	0	0	10	0	1	0	0	0	0	1	0	0	0	0	5	0	0	1	0	0	0	0	1	0	1	3	0	0	0	1	0	1
Bacteria;Bacteroidetes;Bacteroidia;Bacteroidales;Bacteroidaceae;Bacteroides;Bacteroides massiliensis group	Bacteroides massiliensis group	0	0	0	0	0	0	0	0	0	0	0	0	0	0	0	0	0	0	0	0	0	0	0	0	2	0	0	0	0	0	0	0	0	0	0	0	0	2	0	0	0	0	0	0	0	0	0	0
Bacteria;Bacteroidetes;Bacteroidia;Bacteroidales;Bacteroidaceae;Bacteroides;Bacteroides nordii	Bacteroides nordii	0	0	0	0	0	0	0	0	0	0	0	0	13	0	0	0	0	3	0	0	0	0	0	0	1	0	0	0	0	0	0	0	0	0	0	0	0	0	0	0	0	0	0	0	0	0	0	0
Bacteria;Bacteroidetes;Bacteroidia;Bacteroidales;Bacteroidaceae;Bacteroides;Bacteroides oleiciplenus group	Bacteroides oleiciplenus group	15	129	24	225	3	102	10	10	15	4	0	23	76	91	22	1	135	50	275	96	366	6	4	105	151	14	2	4	1	54	136	188	50	35	8	3	0	71	21	12	28	50	35	283	18	22	9	439
Bacteria;Bacteroidetes;Bacteroidia;Bacteroidales;Bacteroidaceae;Bacteroides;Bacteroides ovatus group	Bacteroides ovatus group	0	78	2	2	0	21	98	41	1	1	0	0	907	9	322	0	1677	10	52	0	19	3	3	1	42	3	1	0	1	0	0	206	1	2	0	0	312	3	40	7	128	1	0	0	3	1	1	93
Bacteria;Bacteroidetes;Bacteroidia;Bacteroidales;Bacteroidaceae;Bacteroides;Bacteroides plebeius	Bacteroides plebeius	0	1	0	0	1	0	0	0	0	0	0	0	0	0	0	0	0	0	0	0	0	0	0	0	0	0	0	0	0	0	0	0	0	0	0	0	0	0	0	0	0	0	0	0	0	0	0	0
Bacteria;Bacteroidetes;Bacteroidia;Bacteroidales;Bacteroidaceae;Bacteroides;Bacteroides rodentium	Bacteroides rodentium	0	0	0	2	0	0	0	0	0	0	0	0	17	0	0	0	0	0	0	0	0	0	0	0	23	0	0	0	0	0	0	0	0	0	0	0	0	0	0	0	0	0	0	0	0	0	0	0
Bacteria;Bacteroidetes;Bacteroidia;Bacteroidales;Bacteroidaceae;Bacteroides;Bacteroides salyersiae	Bacteroides salyersiae	0	0	0	0	0	0	0	0	0	0	0	0	0	0	0	0	0	0	0	0	0	0	0	0	39	0	0	0	0	0	0	0	0	0	0	0	0	0	0	0	0	0	0	0	0	0	0	0
Bacteria;Bacteroidetes;Bacteroidia;Bacteroidales;Bacteroidaceae;Bacteroides;Bacteroides sartorii	Bacteroides sartorii	0	0	0	0	1	0	0	0	0	0	0	0	241	0	0	0	122	0	0	0	0	0	0	1	131	720	0	0	0	0	0	0	0	1	0	0	2	294	0	333	1	0	0	0	0	0	0	0
Bacteria;Bacteroidetes;Bacteroidia;Bacteroidales;Bacteroidaceae;Bacteroides;Bacteroides stercoris	Bacteroides stercoris	0	0	0	0	0	0	0	0	0	0	0	0	0	0	0	0	0	0	0	0	0	0	0	0	0	0	0	0	0	0	0	0	0	0	0	0	0	1	0	0	0	0	0	0	0	0	0	0
Bacteria;Bacteroidetes;Bacteroidia;Bacteroidales;Bacteroidaceae;Bacteroides;Bacteroides thetaiotaomicron group	Bacteroides thetaiotaomicron group	0	0	0	0	0	0	0	0	0	0	0	0	0	0	0	0	0	0	1	0	0	0	0	0	39	0	0	0	0	0	0	0	0	0	0	0	2	0	0	0	0	0	0	0	0	0	0	0
Bacteria;Bacteroidetes;Bacteroidia;Bacteroidales;Bacteroidaceae;Bacteroides;Bacteroides uniformis	Bacteroides uniformis	44	2	15	2	0	11	0	1	7	0	0	1	504	0	0	0	2	0	5	2	1	0	0	1	30	23	0	0	0	1	3	5	0	0	0	0	0	1	0	112	0	2	2	1	0	0	0	3
Bacteria;Bacteroidetes;Bacteroidia;Bacteroidales;Bacteroidaceae;Bacteroides;Bacteroides vulgatus	Bacteroides vulgatus	0	0	0	0	0	0	0	0	0	0	0	0	0	0	0	0	82	0	0	0	0	0	0	0	2	0	0	0	0	0	0	0	0	0	0	0	0	0	0	0	0	0	0	0	0	0	0	0
Bacteria;Bacteroidetes;Bacteroidia;Bacteroidales;Bacteroidaceae;Bacteroides;Bacteroides_uc	Bacteroides_uc	20	150	101	440	51	392	54	22	7	27	90	26	281	268	175	39	2524	455	292	135	215	21	92	396	188	69	2	7	15	27	355	193	149	97	116	15	54	74	19	120	70	61	21	155	22	569	105	344
Bacteria;Bacteroidetes;Bacteroidia;Bacteroidales;Barnesiellaceae;Barnesiella;Barnesiella_uc	Barnesiella_uc	0	0	0	0	0	44	0	0	0	0	0	0	0	0	0	10	0	0	0	0	0	9	0	0	0	0	0	0	0	0	0	7	0	0	0	0	0	7	0	6	0	0	0	0	0	0	0	0
Bacteria;Proteobacteria;Betaproteobacteria;Burkholderiales;Alcaligenaceae;Basilea;Basilea psittacipulmonis	Basilea psittacipulmonis	0	0	0	2	0	0	0	0	0	0	0	0	0	0	0	0	0	0	0	0	0	0	0	0	0	0	0	0	0	0	0	0	0	0	0	0	0	0	0	0	0	0	0	0	0	0	0	0
Bacteria;Actinobacteria;Actinobacteria_c;Bifidobacteriales;Bifidobacteriaceae;Bifidobacterium;Bifidobacterium pseudolongum group	Bifidobacterium pseudolongum group	0	0	0	0	0	0	0	0	0	0	3	0	0	0	0	0	0	0	0	0	0	0	0	0	0	0	1	0	0	0	0	0	0	0	0	0	0	0	0	0	0	0	0	0	0	0	0	0
Bacteria;Proteobacteria;Deltaproteobacteria;Desulfovibrionales;Desulfovibrionaceae;Bilophila;Bilophila_uc	Bilophila_uc	0	0	0	0	0	0	0	0	0	0	0	0	0	0	0	0	0	0	0	0	0	0	0	0	0	0	0	0	0	0	0	0	0	0	2	0	0	0	0	0	0	0	0	0	0	0	0	0
Bacteria;Firmicutes;Clostridia;Clostridiales;Lachnospiraceae;Blautia;Blautia coccoides group	Blautia coccoides group	0	0	0	0	0	0	0	0	0	0	0	0	49	0	0	0	0	0	0	0	0	0	0	0	0	0	0	0	1	0	0	0	0	0	0	0	0	0	0	0	0	0	0	0	0	0	0	0
Bacteria;Firmicutes;Clostridia;Clostridiales;Lachnospiraceae;Blautia;Blautia glucerasea	Blautia glucerasea	1	1	0	0	1	0	0	0	0	0	0	0	52	0	0	0	0	0	0	0	0	0	0	0	51	0	0	0	2	0	0	0	0	0	0	0	0	0	0	0	0	0	0	0	0	0	0	0
Bacteria;Firmicutes;Clostridia;Clostridiales;Lachnospiraceae;Blautia;Blautia_uc	Blautia_uc	0	0	0	0	0	0	0	0	0	0	0	0	3	0	0	4	0	0	0	0	0	0	0	0	64	0	0	0	0	0	0	0	0	2	0	9	0	0	0	1	0	3	0	0	0	0	0	0
Bacteria;Spirochaetes;Spirochaetia;Brachyspirales;Brachyspiraceae;Brachyspira;Brachyspira innocens group	Brachyspira innocens group	231	0	119	0	0	376	0	0	10	99	89	0	38	1	0	1177	10	744	1206	0	37	1309	1330	747	225	0	147	55	119	293	0	0	0	57	0	1	0	41	12	63	2954	1	0	0	0	2	2	3
Bacteria;Spirochaetes;Spirochaetia;Brachyspirales;Brachyspiraceae;Brachyspira;Brachyspira pilosicoli	Brachyspira pilosicoli	0	0	0	1	796	0	155	0	0	0	0	0	0	0	0	0	0	0	0	0	1	0	0	0	0	0	0	0	0	0	0	0	0	0	0	0	0	0	0	0	0	0	0	0	0	0	0	0
Bacteria;Spirochaetes;Spirochaetia;Brachyspirales;Brachyspiraceae;Brachyspira;Brachyspira_uc	Brachyspira_uc	0	0	3	0	19	7	3	0	0	4	0	0	2	0	0	44	0	23	41	0	0	44	34	20	6	0	2	0	0	10	0	0	0	0	0	0	0	0	0	0	69	0	0	0	0	0	0	0
Bacteria;Spirochaetes;Spirochaetia;Brevinematales;Brevinemataceae;Brevinema;Brevinema andersonii	Brevinema andersonii	0	0	0	0	0	0	0	0	0	0	0	0	2	0	0	0	0	0	0	0	0	0	0	0	0	0	0	0	0	0	0	0	0	0	0	0	0	0	0	0	0	0	0	0	0	0	0	0
Bacteria;Proteobacteria;Alphaproteobacteria;Caulobacterales;Caulobacteraceae;Brevundimonas;Brevundimonas diminuta group	Brevundimonas diminuta group	0	0	0	0	0	0	0	0	0	0	0	0	0	0	0	0	0	0	2	0	0	0	0	0	0	0	0	0	0	0	0	0	0	0	0	0	0	0	0	0	0	0	0	0	0	0	0	0
Bacteria;Proteobacteria;Alphaproteobacteria;Rhizobiales;Brucellaceae;Brucellaceae_g;Brucellaceae group	Brucellaceae group	0	0	0	0	0	0	0	0	0	0	0	0	0	0	0	0	0	0	1	0	0	0	0	0	0	0	0	0	0	0	0	0	0	0	0	0	0	0	0	0	0	0	0	0	0	0	0	0
Bacteria;Proteobacteria;Gammaproteobacteria;Enterobacterales;Enterobacteriaceae;Buttiauxella;Buttiauxella gaviniae	Buttiauxella gaviniae	0	0	0	0	0	0	0	0	0	0	0	0	0	0	0	0	0	1	0	0	0	0	0	0	0	0	0	0	0	0	0	0	0	0	0	0	0	0	0	0	0	0	0	0	0	0	0	0
Bacteria;Bacteroidetes;Bacteroidia;Bacteroidales;Odoribacteraceae;Butyricimonas;Butyricimonas paravirosa group	Butyricimonas paravirosa group	0	0	0	0	0	0	0	0	0	0	0	0	0	0	0	0	0	2	0	0	0	0	0	0	0	0	0	0	0	0	0	0	0	0	0	0	0	0	0	0	0	0	0	0	0	0	0	0
Bacteria;Bacteroidetes;Bacteroidia;Bacteroidales;Odoribacteraceae;Butyricimonas;Butyricimonas synergistica	Butyricimonas synergistica	0	0	14	0	0	40	0	0	0	0	0	0	64	0	0	0	0	131	24	0	40	4	0	34	26	8	0	0	70	0	0	0	0	7	0	0	0	27	0	8	0	6	0	0	0	0	22	0
Bacteria;Bacteroidetes;Bacteroidia;Bacteroidales;Odoribacteraceae;Butyricimonas;Butyricimonas virosa group	Butyricimonas virosa group	0	0	0	0	0	0	0	0	0	0	0	0	42	0	0	0	0	0	0	0	0	0	0	0	0	0	0	0	0	0	0	0	0	0	0	0	0	0	0	0	0	0	0	0	0	0	0	0
Bacteria;Bacteroidetes;Bacteroidia;Bacteroidales;Odoribacteraceae;Butyricimonas;Butyricimonas_uc	Butyricimonas_uc	0	0	0	0	1	20	0	0	0	0	0	0	11	0	0	0	0	33	0	0	23	2	0	23	28	0	0	0	0	0	0	0	0	2	0	0	0	26	0	6	0	0	0	0	0	0	0	0
Bacteria;Firmicutes;Clostridia;Clostridiales;Clostridiaceae;Clostridium;CCFI_s	CCFI_s	0	0	0	0	0	0	0	0	0	1	0	0	0	0	0	0	0	0	0	0	0	0	0	0	0	0	0	0	0	0	0	0	0	0	0	0	0	0	0	0	0	0	0	0	0	0	0	0
Bacteria;Firmicutes;Clostridia;Clostridiales;Ruminococcaceae;CCYH_g;CCYH_s	CCYH_s	0	0	2	0	0	2	0	0	0	0	0	0	0	0	0	0	0	3	0	1	0	8	0	2	0	0	0	0	1	1	0	0	0	0	1	0	0	0	0	1	0	0	0	0	0	0	0	0
Bacteria;Saccharibacteria_TM7;Saccharimonas_c;Saccharimonas_o;Saccharimonas_f;Saccharimonas;CP011211_s group	CP011211_s group	0	0	0	0	0	0	0	0	0	0	1	0	0	0	0	0	0	0	0	0	0	0	0	0	0	0	0	0	0	0	0	0	0	0	0	0	0	0	0	0	0	0	0	0	0	0	0	0
Bacteria;Firmicutes;Clostridia;Clostridiales;Eubacteriaceae;Eubacterium;CP011914_s	CP011914_s	0	0	0	0	0	0	0	0	0	0	0	0	0	0	0	0	0	0	0	0	0	0	0	0	17	0	0	0	0	0	0	0	0	0	0	0	0	0	0	0	0	0	0	0	0	0	0	0
Bacteria;Cyanobacteria;Vampirovibrio_c;FR888536_o;FR888536_f;FR888536_g;CP017245_s	CP017245_s	0	0	6	3	0	0	0	0	1	0	200	2	0	8	0	0	0	0	74	2	23	1	0	0	10	15	0	0	11	0	0	0	9	0	0	0	0	0	0	0	0	0	1	0	0	0	0	0
Bacteria;Proteobacteria;Alphaproteobacteria;Rhizobiales;Bartonellaceae;Bartonella;CP017315_s	CP017315_s	0	0	0	0	0	0	0	0	0	0	0	0	0	0	0	2	0	0	0	0	0	0	0	0	0	0	0	0	0	0	0	0	0	0	0	0	0	0	0	0	0	0	0	0	0	0	0	0
Bacteria;Firmicutes;Clostridia;Clostridiales;Ruminococcaceae;Caproiciproducens;Caproiciproducens_uc	Caproiciproducens_uc	0	0	0	0	0	0	0	0	2	0	0	2	0	0	0	0	0	0	0	0	0	0	0	8	0	0	0	0	0	0	0	0	0	0	0	0	0	0	0	0	0	0	0	2	0	0	0	0
Bacteria;Firmicutes;Bacilli;Lactobacillales;Carnobacteriaceae;Carnobacterium;Carnobacterium inhibens group	Carnobacterium inhibens group	0	0	0	0	0	0	0	0	0	0	2	0	0	0	0	0	0	0	1	0	0	0	1	2	0	0	0	0	0	0	0	0	0	0	0	0	0	0	0	0	0	0	0	0	0	0	0	0
Bacteria;Firmicutes;Bacilli;Lactobacillales;Carnobacteriaceae;Carnobacterium;Carnobacterium_uc	Carnobacterium_uc	0	2	0	0	0	0	0	0	0	0	0	0	0	0	0	0	0	0	0	0	0	0	0	0	0	0	0	0	0	0	0	0	0	0	0	0	0	0	0	0	0	0	0	0	0	0	0	0
Bacteria;Firmicutes;Clostridia;Clostridiales;Christensenellaceae;Christensenella;Christensenella minuta	Christensenella minuta	0	0	0	0	0	0	0	0	0	0	0	0	0	0	0	0	0	0	0	0	0	0	0	0	1	0	0	0	0	0	0	0	0	0	0	0	0	0	0	0	0	0	0	0	0	0	0	0
Bacteria;Proteobacteria;Gammaproteobacteria;Enterobacterales;Enterobacteriaceae;Citrobacter;Citrobacter koseri	Citrobacter koseri	0	0	0	0	0	0	3	0	0	0	0	0	0	0	0	0	0	0	0	0	0	0	0	0	0	0	0	0	0	0	0	1	0	0	0	0	0	0	0	0	0	0	0	0	0	0	0	0
Bacteria;Firmicutes;Clostridia;Clostridiales;Peptostreptococcaceae;Clostridioides;Clostridioides difficile group	Clostridioides difficile group	0	0	0	0	0	0	0	0	0	0	0	0	2	0	0	0	0	0	0	0	0	0	0	0	0	0	0	0	0	0	0	0	0	0	0	0	0	0	0	0	0	0	0	0	0	0	0	0
Bacteria;Firmicutes;Clostridia;Clostridiales;Lachnospiraceae;Clostridium_g34;Clostridium aerotolerans group	Clostridium aerotolerans group	0	0	0	0	0	0	0	0	0	0	0	0	0	0	0	0	0	0	0	0	0	0	1	1	0	0	0	0	0	0	0	0	0	0	0	0	0	0	0	0	0	0	0	0	0	0	0	0
Bacteria;Firmicutes;Clostridia;Clostridiales;Lachnospiraceae;Clostridium_g24;Clostridium aldenense	Clostridium aldenense	0	0	0	0	0	0	0	0	0	0	0	0	70	0	0	0	0	0	0	0	0	0	0	0	0	0	0	0	0	0	0	0	1	0	1	0	0	0	0	0	0	0	2	0	0	0	1	0
Bacteria;Firmicutes;Clostridia;Clostridiales;Lachnospiraceae;Clostridium_g24;Clostridium asparagiforme group	Clostridium asparagiforme group	0	0	0	0	0	0	0	0	0	0	0	0	0	0	0	0	0	0	0	0	0	0	0	0	0	0	1	0	0	0	0	0	0	0	1	0	0	0	0	0	0	0	0	0	0	0	0	0
Bacteria;Firmicutes;Clostridia;Clostridiales;Clostridiaceae;Clostridium;Clostridium beijerinckii group	Clostridium beijerinckii group	0	0	0	0	0	0	0	0	0	0	0	0	0	0	0	0	0	0	0	0	0	0	0	0	13	0	0	0	0	0	0	0	0	0	0	0	0	0	0	0	0	0	0	0	0	0	0	0
Bacteria;Firmicutes;Clostridia;Clostridiales;Clostridiaceae;Clostridium;Clostridium celatum group	Clostridium celatum group	0	0	0	0	1	0	0	0	0	0	148	0	827	0	0	0	0	10	1	0	1	0	48	0	0	0	0	0	1	0	0	0	0	0	0	0	3	0	0	0	0	0	1	0	0	0	7	0
Bacteria;Firmicutes;Clostridia;Clostridiales;Lachnospiraceae;Clostridium_g24;Clostridium clostridioforme group	Clostridium clostridioforme group	0	0	0	0	0	0	0	0	0	0	0	0	8	0	0	0	0	0	0	0	0	0	0	0	0	0	0	0	0	0	0	0	0	0	0	0	0	0	0	0	0	0	0	0	0	0	0	0
Bacteria;Firmicutes;Erysipelotrichi;Erysipelotrichales;Erysipelotrichaceae;Clostridium_g6;Clostridium cocleatum	Clostridium cocleatum	2	0	0	0	0	0	0	0	0	0	0	25	4	0	0	127	0	0	0	1	0	0	0	2	0	0	0	0	0	0	0	0	0	0	0	0	0	6	0	0	0	0	0	0	0	0	0	1
Bacteria;Firmicutes;Clostridia;Clostridiales;Lachnospiraceae;Clostridium_g8;Clostridium colinum	Clostridium colinum	3	107	212	948	596	0	92	71	18	17	42	691	50	5	211	61	1951	322	174	1	135	431	208	895	32	293	28	8	56	69	342	218	3	112	2449	3	188	11	52	2	673	548	1091	667	139	128	140	275
Bacteria;Firmicutes;Clostridia;Clostridiales;Lachnospiraceae;Ruminococcus_g4;Clostridium glycyrrhizinilyticum	Clostridium glycyrrhizinilyticum	0	0	0	0	0	0	0	0	0	0	0	0	106	0	0	0	0	0	0	0	0	0	0	0	0	0	0	0	0	0	0	0	0	0	0	0	0	0	0	0	0	0	0	0	0	0	0	0
Bacteria;Firmicutes;Clostridia;Clostridiales;Lachnospiraceae;Clostridium_g34;Clostridium indolis group	Clostridium indolis group	0	0	0	0	1	0	0	0	1	0	0	0	0	0	0	0	0	0	1	0	0	1	0	0	0	0	0	0	0	0	0	0	0	1	1	0	0	0	0	0	0	0	0	0	0	0	0	0
Bacteria;Firmicutes;Erysipelotrichi;Erysipelotrichales;Erysipelotrichaceae;Longicatena;Clostridium innocuum group	Clostridium innocuum group	0	0	0	0	0	0	0	0	0	0	0	0	43	0	0	27	0	0	0	0	0	0	0	0	0	0	0	0	0	0	0	0	0	0	0	0	0	0	0	0	0	0	0	0	0	0	0	0
Bacteria;Firmicutes;Clostridia;Clostridiales;Clostridiaceae;Clostridium;Clostridium perfringens	Clostridium perfringens	0	0	0	0	0	0	0	0	0	0	0	0	0	0	0	0	0	0	0	0	0	0	0	0	0	0	0	0	0	0	0	0	0	41	0	0	0	0	0	0	0	0	0	0	0	0	0	0
Bacteria;Firmicutes;Erysipelotrichi;Erysipelotrichales;Erysipelotrichaceae;Clostridium_g6;Clostridium ramosum	Clostridium ramosum	0	0	0	0	0	0	0	0	0	0	0	0	9	0	0	32	0	0	0	0	0	0	0	0	0	0	0	0	0	0	0	0	0	0	0	0	0	0	0	0	0	0	0	0	0	0	0	0
Bacteria;Firmicutes;Erysipelotrichi;Erysipelotrichales;Erysipelotrichaceae;Clostridium_g6;Clostridium saccharogumia group	Clostridium saccharogumia group	0	0	0	0	0	0	0	0	0	0	0	0	17	0	0	0	0	0	0	0	0	0	0	0	0	0	0	0	0	0	0	0	0	0	0	0	0	0	0	0	0	0	0	0	0	0	0	0
Bacteria;Firmicutes;Clostridia;Clostridiales;Clostridiaceae;Clostridium;Clostridium sardiniense group	Clostridium sardiniense group	0	2	0	0	0	0	0	0	0	0	0	0	3	0	0	0	0	0	0	0	0	0	0	0	0	0	0	0	0	0	0	0	0	0	0	0	0	0	0	0	0	0	0	0	0	0	0	0
Bacteria;Firmicutes;Clostridia;Clostridiales;Lachnospiraceae;Clostridium_g21;Clostridium scindens group	Clostridium scindens group	1	50	53	4	6	2	1	20	1	0	11	0	0	0	0	0	0	9	1	9	82	2	4	1	0	15	55	0	3	0	0	9	0	13	14	0	1	0	4	2	1	2	13	148	2	4	0	45
Bacteria;Firmicutes;Clostridia;Clostridiales;Clostridiaceae;Clostridium;Clostridium septicum group	Clostridium septicum group	0	0	0	33	0	0	0	0	13	1	71	0	1	0	0	977	26	287	0	8	0	6	0	2	5	37	0	0	0	0	0	176	18	0	102	0	0	0	3	1	0	0	0	0	12	0	0	0
Bacteria;Firmicutes;Clostridia;Clostridiales;Lachnospiraceae;Clostridium_g35;Clostridium symbiosum	Clostridium symbiosum	0	0	0	0	0	0	0	0	0	0	0	0	41	0	0	0	0	0	0	0	0	0	0	0	0	0	0	0	0	0	0	0	0	0	0	0	0	0	0	0	0	0	0	0	0	0	0	0
Bacteria;Firmicutes;Clostridia;Clostridiales;Clostridiaceae;Clostridium;Clostridium tertium group	Clostridium tertium group	0	0	0	0	0	0	0	0	0	0	1	0	4	0	0	0	0	0	0	0	0	0	0	0	0	0	0	0	0	0	0	0	0	0	0	0	0	0	0	0	0	0	0	0	0	0	0	0
Bacteria;Firmicutes;Clostridia;Clostridiales;Lachnospiraceae;Clostridium_g21;Clostridium_g21_uc	Clostridium_g21_uc	7	7	8	24	45	101	3	523	71	12	29	10	0	11	13	0	0	17	17	27	20	2	7	7	3	0	7	4	2	40	12	338	0	11	13	4	85	4	5	32	86	32	26	187	89	3	58	76
Bacteria;Firmicutes;Clostridia;Clostridiales;Lachnospiraceae;Clostridium_g24;Clostridium_g24_uc	Clostridium_g24_uc	0	8	0	9	4	15	4	8	2	0	9	0	3	0	8	2	11	9	17	14	6	0	0	12	0	82	40	0	0	6	0	241	0	39	53	8	10	0	0	8	2	4	25	3	0	13	0	13
Bacteria;Firmicutes;Clostridia;Clostridiales;Lachnospiraceae;Clostridium_g34;Clostridium_g34_uc	Clostridium_g34_uc	0	0	0	0	0	0	0	0	0	0	0	0	0	0	0	0	0	4	1	1	0	0	0	0	4	0	0	0	0	0	0	0	0	2	10	0	0	0	0	0	0	0	0	0	0	0	0	2
Bacteria;Firmicutes;Clostridia;Clostridiales;Lachnospiraceae;Clostridium_g35;Clostridium_g35_uc	Clostridium_g35_uc	0	0	2	0	0	2	0	0	0	0	0	0	0	0	0	0	4	0	0	0	2	0	0	0	0	0	0	0	0	4	0	0	0	0	0	0	0	0	0	0	0	0	0	0	2	0	0	0
Bacteria;Firmicutes;Erysipelotrichi;Erysipelotrichales;Erysipelotrichaceae;Clostridium_g6;Clostridium_g6_uc	Clostridium_g6_uc	0	0	0	0	0	0	0	0	0	0	0	0	0	0	0	7	0	0	0	0	0	0	0	0	0	0	0	0	0	0	0	0	0	0	0	0	0	0	0	0	0	0	0	0	0	0	0	0
Bacteria;Firmicutes;Clostridia;Clostridiales;Lachnospiraceae;Clostridium_g8;Clostridium_g8_uc	Clostridium_g8_uc	0	0	2	37	12	0	2	0	0	0	0	12	0	0	2	0	42	2	0	0	4	13	0	25	0	0	0	0	0	0	4	2	0	0	80	0	4	0	0	0	13	9	33	7	0	0	2	0
Bacteria;Firmicutes;Clostridia;Clostridiales;Clostridiaceae;Clostridium;Clostridium_uc	Clostridium_uc	0	0	0	0	1	0	0	0	0	0	10	0	34	0	1	29	1	18	0	0	0	0	0	0	38	0	0	0	0	0	0	2	0	1	11	0	0	0	0	0	0	0	0	0	0	0	0	0
Bacteria;Actinobacteria;Coriobacteriia;Coriobacteriales;Coriobacteriaceae;Collinsella;Collinsella intestinalis group	Collinsella intestinalis group	0	0	0	0	0	0	0	0	0	0	0	0	1	0	0	0	0	0	0	0	0	0	0	0	0	0	0	0	0	0	0	0	0	0	0	0	0	0	0	0	0	0	0	0	0	0	0	0
Bacteria;Firmicutes;Erysipelotrichi;Erysipelotrichales;Erysipelotrichaceae;Coprobacillus;Coprobacillus cateniformis group	Coprobacillus cateniformis group	0	0	0	0	0	0	0	0	0	0	0	0	4	0	0	0	0	0	0	0	0	0	0	0	0	0	0	0	0	0	0	0	0	0	0	0	0	0	0	0	0	0	0	0	0	0	0	0
Bacteria;Firmicutes;Clostridia;Clostridiales;Lachnospiraceae;Coprococcus_g2;Coprococcus_g2_uc	Coprococcus_g2_uc	0	3	0	2	0	2	0	0	0	0	0	0	0	0	0	0	0	0	0	2	0	0	0	0	0	0	0	0	0	0	0	0	0	0	0	0	0	0	0	0	0	0	0	0	0	0	0	2
Bacteria;Actinobacteria;Actinobacteria_c;Corynebacteriales;Corynebacteriaceae;Corynebacterium;Corynebacterium doosanense	Corynebacterium doosanense	0	0	0	0	0	0	0	0	0	0	0	0	0	0	0	0	0	0	0	0	0	0	0	0	0	0	0	0	0	0	0	0	0	0	0	0	0	0	0	0	0	0	0	0	0	0	0	1
Bacteria;Actinobacteria;Actinobacteria_c;Corynebacteriales;Corynebacteriaceae;Corynebacterium;Corynebacterium mastitidis group	Corynebacterium mastitidis group	0	0	0	1	0	0	0	0	0	0	0	0	0	0	0	0	1	0	0	0	0	0	0	0	0	0	0	0	0	0	0	0	0	0	0	0	1	0	0	0	0	0	0	0	0	0	0	0
Bacteria;Firmicutes;Clostridia;Clostridiales;Lachnospiraceae;Cuneatibacter;Cuneatibacter caecimuris	Cuneatibacter caecimuris	0	0	0	0	0	0	0	0	0	0	1	0	2	0	0	0	0	0	0	0	0	0	0	0	0	0	0	0	0	0	0	0	0	0	0	0	0	0	0	0	0	1	0	0	0	0	0	0
Bacteria;Firmicutes;Clostridia;Clostridiales;Lachnospiraceae;Cuneatibacter;Cuneatibacter_uc	Cuneatibacter_uc	0	0	0	0	0	0	0	0	0	0	2	0	0	0	0	0	0	0	0	0	0	0	0	0	0	0	0	0	0	0	0	0	0	0	0	0	0	0	0	0	0	0	0	0	0	0	0	0
Bacteria;Actinobacteria;Actinobacteria_c;Micrococcales;Microbacteriaceae;Curtobacterium;Curtobacterium citreum group	Curtobacterium citreum group	0	0	0	0	0	0	0	0	0	0	1	0	0	0	0	0	0	0	0	0	0	0	0	0	0	0	0	0	0	0	0	0	0	0	0	0	0	0	0	0	0	0	0	0	0	0	0	0
Bacteria;Actinobacteria;Actinobacteria_c;Propionibacteriales;Propionibacteriaceae;Cutibacterium;Cutibacterium acnes group	Cutibacterium acnes group	0	1	0	0	0	0	0	0	0	0	0	0	0	0	0	0	0	0	0	0	0	0	0	0	0	0	0	0	0	0	0	0	0	0	0	0	0	0	0	0	0	0	0	0	0	0	0	0
Bacteria;Firmicutes;Clostridia;Clostridiales;Ruminococcaceae;Pseudoflavonifractor;DQ057415_s	DQ057415_s	0	0	0	0	0	0	0	0	0	0	0	0	1	0	0	0	0	0	0	0	0	0	0	0	0	0	0	0	0	0	0	0	0	0	0	0	0	0	0	0	0	0	0	0	0	0	0	0
Bacteria;Firmicutes;Clostridia;Clostridiales;Ruminococcaceae;PAC000661_g;DQ071456_s	DQ071456_s	0	0	0	0	0	0	0	0	0	0	1	0	0	0	0	0	0	0	0	0	0	0	0	0	0	0	0	0	0	0	0	0	0	0	0	0	0	0	0	0	0	0	0	0	0	0	0	0
Bacteria;Firmicutes;Clostridia;Clostridiales;Lachnospiraceae;DQ071540_g;DQ071540_g_uc	DQ071540_g_uc	0	0	0	0	0	0	0	0	0	0	0	0	0	0	0	0	0	0	0	0	3	0	0	0	0	0	0	0	0	0	0	0	0	0	0	0	0	0	0	0	0	0	0	0	0	0	0	0
Bacteria;Firmicutes;Clostridia;Clostridiales;Lachnospiraceae;DQ071540_g;DQ071540_s	DQ071540_s	0	0	0	0	0	0	0	0	0	0	0	0	0	0	0	0	0	0	0	0	0	0	0	0	0	0	0	0	0	0	0	0	0	1	2	0	1	0	0	0	0	0	0	0	0	0	0	0
Bacteria;Bacteroidetes;Bacteroidia;Bacteroidales;Bacteroidaceae;Bacteroides;DQ113685_s	DQ113685_s	0	0	0	0	0	0	0	0	0	0	0	0	0	1	0	0	0	0	0	0	0	0	0	0	0	0	0	0	0	0	0	0	0	0	0	0	0	0	0	0	0	0	0	0	0	0	0	0
Bacteria;Firmicutes;Clostridia;Clostridiales;Lachnospiraceae;DQ115988_g;DQ115988_s	DQ115988_s	0	0	0	0	0	0	0	0	0	0	0	0	13	0	0	0	0	0	0	0	0	0	0	0	0	0	0	0	0	0	0	0	0	0	0	0	0	0	0	0	0	0	0	0	0	0	0	0
Bacteria;Firmicutes;Clostridia;Clostridiales;Lachnospiraceae;Lactonifactor;DQ342330_s	DQ342330_s	0	0	0	0	0	0	0	0	0	0	0	0	0	0	0	0	0	0	0	0	0	0	0	0	4	0	0	0	0	0	0	0	0	0	0	0	0	0	0	1	0	0	0	0	0	0	0	0
Bacteria;Proteobacteria;Gammaproteobacteria;Chromatiales;EF157132_f;DQ378269_g;DQ378269_s	DQ378269_s	0	0	0	0	0	0	0	0	0	0	0	0	0	0	0	0	0	0	0	0	0	0	0	0	0	0	1	0	0	0	0	0	0	0	0	0	0	0	0	0	0	0	0	0	0	0	0	0
Bacteria;Firmicutes;Clostridia;Clostridiales;Lachnospiraceae;Eisenbergiella;DQ455918_s	DQ455918_s	0	0	2	0	1	0	0	1	0	0	0	0	0	0	0	0	0	0	0	1	1	0	0	0	0	0	0	0	0	0	0	6	0	0	2	0	0	0	0	0	0	1	0	0	0	0	0	2
Bacteria;Firmicutes;Clostridia;Clostridiales;Ruminococcaceae;PAC000683_g;DQ456342_s	DQ456342_s	0	0	0	0	0	0	0	0	0	0	0	2	0	0	0	0	0	0	0	0	0	0	0	0	0	0	0	0	0	0	0	0	0	0	0	0	0	0	0	0	0	0	0	0	0	0	0	0
Bacteria;Firmicutes;Clostridia;Clostridiales;Lachnospiraceae;Blautia;DQ456377_s	DQ456377_s	0	0	0	0	0	0	0	0	0	0	0	0	0	0	0	0	0	0	0	0	0	0	0	0	1	0	0	0	0	0	0	0	0	0	0	0	0	0	0	0	0	0	0	0	0	0	0	0
Bacteria;Firmicutes;Clostridia;Clostridiales;Ruminococcaceae;PAC000661_g;DQ673475_s	DQ673475_s	0	0	0	0	0	0	0	0	0	0	0	0	0	0	0	0	0	0	0	0	0	0	0	0	0	0	0	0	0	0	0	0	0	0	1	0	0	0	0	0	0	0	0	0	0	0	0	0
Bacteria;Firmicutes;Clostridia;Clostridiales;Lachnospiraceae;DQ673521_g;DQ673521_g_uc	DQ673521_g_uc	0	0	0	0	0	0	0	0	0	0	0	0	0	0	0	0	0	0	0	0	0	0	0	0	0	5	0	0	0	0	0	0	0	0	2	0	0	0	0	0	0	0	0	0	0	0	0	0
Bacteria;Firmicutes;Clostridia;Clostridiales;Lachnospiraceae;DQ673521_g;DQ673521_s	DQ673521_s	0	0	0	0	0	0	0	0	0	0	0	0	0	0	0	0	0	0	0	0	0	0	0	0	0	0	0	0	0	0	0	0	0	0	1	0	0	0	0	0	0	0	0	0	0	0	0	0
Bacteria;Firmicutes;Clostridia;Clostridiales;Ruminococcaceae;DQ777889_g;DQ777889_s	DQ777889_s	0	0	0	0	0	0	0	0	0	0	0	1	0	0	0	0	0	0	0	0	0	0	0	0	0	0	0	0	0	0	0	0	0	0	0	0	0	0	0	0	0	0	0	0	0	0	0	0
Bacteria;Firmicutes;Clostridia;Clostridiales;Ruminococcaceae;Caproiciproducens;DQ777923_s	DQ777923_s	0	1	2	0	0	0	0	0	0	0	4	0	0	0	0	0	17	1	6	7	0	1	0	1	0	0	0	0	0	24	0	6	0	0	0	0	0	0	0	0	0	0	0	2	0	0	0	3
Bacteria;Firmicutes;Clostridia;Clostridiales;Lachnospiraceae;PAC001199_g;DQ777929_s	DQ777929_s	11	0	12	14	59	19	3	10	11	8	5	4	0	0	1	0	0	51	58	56	101	46	28	72	0	0	37	5	6	1	5	8	5	20	80	5	84	31	2	0	0	14	2	48	59	0	5	0
Bacteria;Firmicutes;Clostridia;Clostridiales;Ruminococcaceae;Ruminococcus;DQ777947_s	DQ777947_s	0	0	0	0	0	0	0	0	0	0	0	0	0	0	0	0	0	0	0	0	0	0	0	0	0	0	0	0	0	0	0	0	0	0	0	0	0	0	0	270	0	0	0	0	0	0	0	0
Bacteria;Bacteroidetes;Bacteroidia;Bacteroidales;Bacteroidaceae;Bacteroides;DQ799039_s	DQ799039_s	0	0	0	0	0	0	0	0	0	0	0	0	0	0	0	0	0	0	2	0	0	0	0	0	1	1	0	0	0	0	0	0	0	1	0	0	0	0	0	0	0	0	0	0	0	1	0	0
Bacteria;Firmicutes;Clostridia;Clostridiales;Lachnospiraceae;PAC001043_g;DQ801664_s	DQ801664_s	0	0	0	0	0	0	0	0	0	0	0	0	0	0	0	0	0	1	0	0	5	0	0	0	0	0	0	0	0	0	0	0	0	0	0	0	0	0	0	0	0	0	0	0	0	0	0	0
Bacteria;Firmicutes;Clostridia;Clostridiales;Lachnospiraceae;Blautia;DQ804478_s	DQ804478_s	0	0	0	0	0	0	0	0	0	0	0	0	1	0	0	0	0	0	0	0	0	0	0	0	0	0	0	0	0	0	0	0	0	0	0	0	0	0	0	0	0	0	0	0	0	0	0	0
Bacteria;Firmicutes;Clostridia;Clostridiales;Ruminococcaceae;Oscillibacter;DQ805440_s	DQ805440_s	9	5	7	4	10	4	28	9	0	1	5	0	0	0	0	1	0	0	8	0	20	23	8	7	0	3	20	9	5	0	0	8	3	0	6	1	3	2	1	0	2	1	1	0	0	0	1	2
Bacteria;Bacteroidetes;Bacteroidia;Bacteroidales;Barnesiellaceae;Barnesiella;DQ809192_s	DQ809192_s	11	0	3	0	0	127	0	0	0	0	0	0	1	0	0	40	0	0	0	0	6	34	1	0	0	1	0	0	0	0	0	15	6	2	0	0	0	52	0	29	0	0	0	0	0	0	0	0
Bacteria;Firmicutes;Clostridia;Clostridiales;Lachnospiraceae;KE159571_g;DQ815468_s	DQ815468_s	13	0	7	2	19	123	22	7	2	48	0	2	0	0	7	0	0	10	10	1	0	0	4	1	0	24	11	0	0	37	147	5	0	0	5	0	23	0	3	0	6	1	58	0	2	445	3	145
Bacteria;Firmicutes;Clostridia;Clostridiales;Lachnospiraceae;PAC001308_g;DQ815557_s	DQ815557_s	0	9	53	0	7	19	1	5	2	0	1	1	0	0	1	0	0	10	56	6	18	4	4	4	0	7	28	2	7	5	19	24	2	34	29	1	2	3	1	0	10	4	1	6	0	5	0	3
Bacteria;Firmicutes;Clostridia;Clostridiales;Lachnospiraceae;KE159571_g;DQ815665_s	DQ815665_s	0	0	0	0	0	1	0	0	0	0	0	0	0	0	0	0	0	0	0	0	0	0	0	0	0	0	0	0	0	0	1	3	0	0	0	0	0	0	1	0	0	0	0	0	0	0	0	6
Bacteria;Firmicutes;Clostridia;Clostridiales;Lachnospiraceae;DQ815728_g;DQ815728_g_uc	DQ815728_g_uc	0	0	0	0	0	0	0	0	0	0	0	0	0	0	0	0	0	0	0	200	0	0	0	0	0	0	0	0	0	0	0	0	0	0	0	0	0	0	0	0	0	0	0	0	0	0	0	0
Bacteria;Firmicutes;Clostridia;Clostridiales;Ruminococcaceae;Phocea;DQ815738_s	DQ815738_s	11	1	8	27	26	13	21	38	18	6	0	2	0	0	4	0	0	0	33	0	0	76	15	41	0	0	0	0	3	2	0	0	0	11	177	1	13	0	1	26	0	2	0	0	1	1	1	11
Bacteria;Firmicutes;Clostridia;Clostridiales;Lachnospiraceae;PAC001228_g;DQ815773_s	DQ815773_s	0	0	0	0	0	3	0	0	1	0	0	0	0	0	0	0	0	0	0	0	0	0	0	0	0	0	0	0	0	0	0	0	0	0	35	0	0	0	0	0	0	0	0	0	0	0	0	0
Bacteria;Firmicutes;Clostridia;Clostridiales;Lachnospiraceae;KE159571_g;DQ815838_s	DQ815838_s	0	0	0	0	0	0	0	1	0	0	0	0	0	0	0	0	0	0	0	0	0	0	0	0	0	0	1	0	0	0	0	0	0	0	0	0	0	0	0	1	1	1	3	0	0	0	0	0
Bacteria;Firmicutes;Clostridia;Clostridiales;Lachnospiraceae;KE159571_g;DQ815878_s	DQ815878_s	0	0	0	0	0	2	0	0	0	0	0	0	0	0	0	0	0	0	0	0	0	0	0	0	0	0	0	0	0	0	1	1	0	0	0	0	0	0	0	0	0	0	0	0	0	0	0	2
Bacteria;Proteobacteria;Deltaproteobacteria;Desulfovibrionales;Desulfovibrionaceae;LT706945_g;DQ815907_s	DQ815907_s	0	0	0	0	0	0	0	0	0	0	0	0	0	0	0	1	0	0	0	0	0	0	0	0	0	0	0	0	0	0	0	0	0	0	0	0	0	3	0	3	0	0	0	0	0	0	0	0
Bacteria;Bacteroidetes;Bacteroidia;Bacteroidales;Muribaculaceae;DQ824211_g;DQ824211_g_uc	DQ824211_g_uc	0	0	0	0	0	0	0	0	0	0	0	0	0	0	0	0	0	2	0	0	0	0	0	0	0	0	0	0	0	2	0	4	0	0	0	0	0	0	0	0	0	0	0	0	0	0	0	0
Bacteria;Bacteroidetes;Bacteroidia;Bacteroidales;Muribaculaceae;DQ824211_g;DQ824211_s	DQ824211_s	0	0	0	0	0	0	0	0	0	0	0	0	0	0	0	0	0	9	0	0	0	0	0	0	0	0	0	0	0	0	0	0	0	0	0	0	0	0	0	0	0	0	0	0	0	0	0	0
Bacteria;Bacteroidetes;Bacteroidia;Bacteroidales;Bacteroidaceae;Bacteroides;DQ824385_s	DQ824385_s	0	0	0	0	0	0	0	0	0	0	0	0	0	0	0	0	0	0	1	0	0	0	1	0	0	0	0	0	0	0	0	0	0	0	0	0	0	0	0	0	0	0	0	0	0	0	0	0
Bacteria;Firmicutes;Clostridia;Clostridiales;Lachnospiraceae;Clostridium_g24;DS990270_s	DS990270_s	1	2	1	39	12	108	3	28	8	5	38	26	0	3	1	0	10	30	5	15	6	25	2	48	0	343	33	0	2	0	6	1743	0	237	84	8	70	0	3	9	32	3	4	0	10	50	14	28
Bacteria;Proteobacteria;Deltaproteobacteria;Desulfovibrionales;Desulfovibrionaceae;Desulfovibrio;Desulfovibrio fairfieldensis	Desulfovibrio fairfieldensis	0	2	1	3	0	2	0	0	0	0	1	1	0	0	1	3	0	0	0	0	3	0	0	0	1	3	0	0	0	0	0	2	1	1	5	0	0	3	0	0	0	0	0	0	0	0	1	0
Bacteria;Proteobacteria;Deltaproteobacteria;Desulfovibrionales;Desulfovibrionaceae;Desulfovibrio;Desulfovibrio_uc	Desulfovibrio_uc	3	6	9	12	20	0	2	2	4	0	5	2	0	0	4	0	60	0	2	15	688	25	8	11	0	0	0	0	0	3	5	0	0	0	0	0	0	0	0	0	0	2	0	12	20	0	3	0
Bacteria;Proteobacteria;Alphaproteobacteria;Rhizobiales;Devosia_f;Devosia;Devosia_uc	Devosia_uc	0	0	0	0	0	0	0	0	0	1	2	0	0	0	0	0	0	0	1	0	0	0	0	0	0	0	0	0	0	0	0	0	0	0	0	0	0	0	0	0	0	0	0	0	0	0	0	0
Bacteria;Firmicutes;Clostridia;Clostridiales;Lachnospiraceae;Dorea;Dorea longicatena	Dorea longicatena	0	0	0	0	0	0	0	0	0	0	0	0	0	0	0	0	0	0	0	0	0	0	0	0	0	0	0	0	0	0	0	0	0	0	0	0	2	0	0	0	0	0	0	0	0	0	0	0
Bacteria;Firmicutes;Clostridia;Clostridiales;Lachnospiraceae;Dorea;Dorea massiliensis	Dorea massiliensis	0	0	0	0	0	0	0	0	0	0	0	0	82	0	0	0	0	0	0	0	0	0	0	0	0	0	0	0	0	0	0	0	0	0	0	0	0	0	0	0	0	0	0	0	0	0	0	0
Bacteria;Firmicutes;Clostridia;Clostridiales;Lachnospiraceae;Dorea;Dorea_uc	Dorea_uc	0	0	0	0	0	0	0	0	0	0	0	0	0	0	0	0	0	0	0	0	0	0	0	2	0	0	0	0	0	0	0	0	0	0	2	0	0	0	0	0	0	0	0	0	0	0	0	0
Bacteria;Firmicutes;Clostridia;Clostridiales;Lachnospiraceae;EF025282_g;EF025282_s	EF025282_s	0	0	0	0	0	0	0	0	0	0	0	0	2	0	0	0	0	0	0	0	0	0	0	0	0	0	0	0	0	0	0	0	0	0	0	0	0	0	0	0	0	0	0	0	0	0	0	0
Bacteria;Bacteroidetes;Bacteroidia;Bacteroidales;Rikenellaceae;Alistipes;EF096138_s	EF096138_s	0	0	0	0	0	0	1	0	0	0	0	0	0	0	0	0	0	0	1	0	0	0	0	0	0	0	0	0	0	0	0	0	0	0	0	0	0	0	0	0	0	0	0	0	0	0	0	0
Bacteria;Firmicutes;Erysipelotrichi;Erysipelotrichales;Erysipelotrichaceae;PAC001762_g;EF096150_s	EF096150_s	0	0	0	0	0	0	0	0	0	0	0	0	0	0	0	0	0	0	0	0	0	0	0	0	0	0	0	0	0	0	0	0	0	0	0	0	0	0	0	1	0	0	0	0	0	0	0	0
Bacteria;Bacteroidetes;Bacteroidia;Bacteroidales;Muribaculaceae;HM124200_g;EF096297_s	EF096297_s	16	0	142	0	0	0	0	1	83	100	0	143	0	0	0	0	0	0	0	1	2	31	0	1	119	0	0	0	0	0	0	0	0	0	0	14	0	0	0	130	0	1	0	0	0	0	0	0
Bacteria;Bacteroidetes;Bacteroidia;Bacteroidales;Odoribacteraceae;Odoribacter;EF096435_s	EF096435_s	1	64	53	0	0	0	2	10	24	5	1	2	0	25	0	0	0	0	0	0	10	7	14	0	0	0	10	0	22	0	8	0	2	50	0	1	0	0	41	0	0	4	64	0	88	49	33	16
Bacteria;Bacteroidetes;Bacteroidia;Bacteroidales;Rikenellaceae;Alistipes;EF097057_s	EF097057_s	1	0	2	3	86	0	0	0	23	2	2	33	1	182	0	0	0	0	8	0	0	37	13	0	0	0	6	17	102	6	41	0	0	38	217	80	0	0	0	0	8	0	0	0	32	1	99	123
Bacteria;Bacteroidetes;Bacteroidia;Bacteroidales;Muribaculaceae;PAC001068_g;EF097112_s	EF097112_s	52	322	140	308	74	249	185	277	361	97	126	65	35	365	660	196	2808	326	178	372	146	282	26	1056	33	123	283	105	260	57	46	1982	1092	266	186	91	440	76	64	46	111	390	336	364	158	383	154	1517
Bacteria;Firmicutes;Clostridia;Clostridiales;Lachnospiraceae;KE159538_g;EF097676_s	EF097676_s	0	0	0	1	0	0	0	0	0	0	0	0	0	0	0	0	0	0	0	0	0	0	0	0	0	0	0	0	0	0	0	2	0	0	0	0	0	0	0	0	0	0	0	0	0	2	0	0
Bacteria;Firmicutes;Clostridia;Clostridiales;Ruminococcaceae;Oscillibacter;EF098020_s	EF098020_s	1	29	5	20	2	9	29	39	11	8	5	12	0	3	0	1	0	3	0	1	2	10	0	8	0	23	3	1	9	8	0	69	5	8	17	2	15	0	1	0	43	1	0	0	6	2	8	10
Bacteria;Bacteroidetes;Bacteroidia;Bacteroidales;Muribaculaceae;EF099021_g;EF099021_s	EF099021_s	0	0	0	0	0	0	0	0	0	0	0	0	0	0	0	0	0	0	0	1	0	0	0	0	0	0	0	0	0	0	0	0	0	0	0	0	0	0	0	0	0	0	0	0	0	0	0	0
Bacteria;Bacteroidetes;Bacteroidia;Bacteroidales;Muribaculaceae;EF099060_g;EF099060_g_uc	EF099060_g_uc	0	0	14	4	6	0	0	4	0	0	0	0	0	0	0	0	0	8	58	0	0	0	0	0	0	0	17	0	0	46	0	0	6	133	0	0	0	0	0	0	0	4	12	14	0	0	6	18
Bacteria;Bacteroidetes;Bacteroidia;Bacteroidales;Muribaculaceae;EF099060_g;EF099060_s	EF099060_s	1	2	62	75	49	2	5	99	48	4	3	4	0	1	0	0	0	87	237	2	0	21	0	0	17	7	122	6	5	203	0	8	62	687	2	4	31	1	3	1	0	79	128	163	11	0	46	150
Bacteria;Bacteroidetes;Bacteroidia;Bacteroidales;Muribaculaceae;PAC001068_g;EF099318_s	EF099318_s	0	0	0	0	0	0	0	0	0	0	0	0	0	0	0	0	0	0	0	0	1	0	0	0	0	0	0	0	0	0	0	0	0	0	0	0	0	0	0	0	0	0	0	0	0	0	0	0
Bacteria;Bacteroidetes;Bacteroidia;Bacteroidales;Muribaculaceae;PAC001472_g;EF099479_s	EF099479_s	2	8	22	106	68	22	21	73	13	33	30	7	2	159	196	167	113	91	13	25	20	19	9	2	70	17	19	21	42	57	2	113	55	27	8	4	66	53	18	16	0	57	44	31	7	15	86	214
Bacteria;Bacteroidetes;Bacteroidia;Bacteroidales;Muribaculaceae;PAC001067_g;EF099670_s	EF099670_s	0	0	0	0	1	0	0	0	0	0	0	0	0	0	0	0	0	1	0	0	0	0	0	0	0	1	0	0	0	1	0	0	0	1	0	0	1	0	1	0	0	0	1	0	0	1	1	1
Bacteria;Bacteroidetes;Bacteroidia;Bacteroidales;Muribaculaceae;PAC001068_g;EF099765_s	EF099765_s	0	0	0	0	0	0	3	3	0	0	1	0	1	0	0	1	0	0	1	0	2	0	0	1	0	1	0	1	0	0	0	3	0	0	2	0	0	0	0	0	0	0	0	1	0	1	0	0
Bacteria;Bacteroidetes;Bacteroidia;Bacteroidales;Muribaculaceae;EF099956_g;EF099956_g_uc	EF099956_g_uc	5	0	0	0	0	0	0	0	0	0	0	0	0	0	0	0	0	0	0	0	0	0	0	0	0	0	0	0	0	0	0	0	0	0	0	0	0	0	0	0	0	0	0	0	0	0	0	0
Bacteria;Bacteroidetes;Bacteroidia;Bacteroidales;Muribaculaceae;EF099956_g;EF099956_s	EF099956_s	1	0	3	0	0	0	0	0	0	0	0	0	0	0	0	0	0	0	0	0	0	0	0	0	1	0	0	0	0	0	0	0	0	0	0	0	0	0	0	0	0	0	0	0	0	0	0	0
Bacteria;Bacteroidetes;Bacteroidia;Bacteroidales;Rikenellaceae;Alistipes;EF100039_s	EF100039_s	2	3	1	0	0	1	1	0	1	2	0	9	0	2	0	0	5	1	12	0	1	6	2	0	0	0	0	2	1	0	0	3	0	0	0	0	0	3	0	0	0	0	0	1	0	6	0	0
Bacteria;Proteobacteria;Alphaproteobacteria;Rhodospirillales;Rhodospirillaceae;DQ984631_g;EF173340_s	EF173340_s	0	0	0	0	0	0	0	0	0	0	0	0	0	0	0	0	0	0	0	0	0	0	0	0	0	0	0	0	0	0	0	0	0	0	0	0	0	0	0	0	0	0	0	0	0	0	0	1
Bacteria;Firmicutes;Clostridia;Clostridiales;Lachnospiraceae;Blautia;EF399598_s group	EF399598_s group	0	0	0	0	0	0	0	0	0	0	0	0	0	0	0	0	0	0	0	0	0	0	0	0	1	0	0	0	0	0	0	0	0	0	0	0	0	0	0	0	0	0	0	0	0	0	0	0
Bacteria;Firmicutes;Clostridia;Clostridiales;Ruminococcaceae;EF404387_g;EF404387_g_uc	EF404387_g_uc	0	0	0	0	0	0	0	0	0	0	0	0	0	0	0	0	0	0	0	0	0	0	0	0	2	0	0	0	0	0	0	0	0	0	0	0	0	0	0	0	0	0	0	0	0	0	0	0
Bacteria;Bacteroidetes;Bacteroidia;Bacteroidales;Bacteroidaceae;Bacteroides;EF405084_s	EF405084_s	0	2	0	0	0	0	0	0	0	0	0	0	0	2	0	0	0	0	0	0	0	0	0	0	0	0	0	0	0	0	0	0	0	0	0	0	0	0	0	0	0	0	0	0	0	0	0	0
Bacteria;Bacteroidetes;Bacteroidia;Bacteroidales;Prevotellaceae;Prevotella;EF405107_s	EF405107_s	0	0	0	0	1	0	0	0	0	2	0	0	0	0	1	0	0	0	0	0	0	0	0	0	0	0	0	0	0	0	0	0	0	0	0	0	0	0	0	0	0	0	0	0	0	0	0	0
Bacteria;Firmicutes;Clostridia;Clostridiales;Lachnospiraceae;Frisingicoccus;EF409953_s	EF409953_s	0	0	0	0	0	0	0	0	0	0	0	0	0	0	0	0	0	0	0	0	1	0	0	1	0	0	0	0	0	0	1	2	0	0	1	0	1	0	0	0	2	1	0	0	0	0	0	0
Bacteria;Firmicutes;Clostridia;Clostridiales;Ruminococcaceae;PAC000661_g;EF434365_s	EF434365_s	1	9	1	0	0	0	0	1	0	0	0	0	0	0	0	0	0	0	0	0	0	0	0	0	0	0	0	0	12	0	0	0	0	2	1	0	0	0	0	0	0	0	6	0	0	1	2	1
Bacteria;Firmicutes;Clostridia;Clostridiales;Lachnospiraceae;PAC001588_g;EF445182_s	EF445182_s	0	0	0	0	0	0	0	0	0	0	0	0	0	0	0	0	0	0	1	0	0	0	0	0	0	0	0	0	0	0	0	0	0	0	0	0	0	0	0	0	0	0	0	0	0	0	0	0
Bacteria;Firmicutes;Clostridia;Clostridiales;Ruminococcaceae;PAC000661_g;EF445202_s	EF445202_s	0	0	0	0	0	0	0	0	0	0	0	0	0	0	0	0	0	4	0	0	0	0	0	0	0	0	0	0	0	0	0	0	0	0	0	0	0	0	0	0	0	0	0	0	0	0	0	0
Bacteria;Firmicutes;Clostridia;Clostridiales;Lachnospiraceae;GU324393_g;EF445208_s	EF445208_s	1	10	3	2	0	5	5	5	3	0	0	1	0	0	0	0	0	0	0	2	3	0	6	0	0	0	5	2	0	0	0	3	0	29	52	0	0	0	2	3	0	1	30	0	0	0	0	0
Bacteria;Firmicutes;Clostridia;Clostridiales;Ruminococcaceae;PAC000661_g;EF445209_s	EF445209_s	0	0	0	0	0	0	0	0	0	0	0	0	0	0	0	0	0	0	0	0	0	0	0	0	0	0	0	0	0	4	0	0	0	0	0	0	0	0	0	0	0	0	0	0	0	0	0	0
Bacteria;Firmicutes;Clostridia;Clostridiales;Christensenellaceae;PAC001219_g;EF602805_s	EF602805_s	0	17	0	10	0	3	5	73	31	5	0	14	0	24	0	0	6	15	0	5	0	9	10	18	0	0	13	1	14	1	0	0	6	24	12	0	0	8	0	5	40	2	4	5	0	0	2	11
Bacteria;Firmicutes;Clostridia;Clostridiales;Ruminococcaceae;Ruminococcus;EF602869_s	EF602869_s	0	0	0	0	0	0	0	0	0	0	0	0	0	0	0	0	0	14	0	0	0	0	0	0	0	0	0	0	0	0	0	0	0	0	0	0	0	0	0	0	0	0	0	0	0	0	0	0
Bacteria;Firmicutes;Clostridia;Clostridiales;Ruminococcaceae;Pseudoflavonifractor;EF602939_s	EF602939_s	0	3	0	0	0	0	0	0	6	0	0	0	0	0	0	0	0	0	3	0	0	0	0	2	0	0	0	0	0	0	0	2	0	0	2	0	0	0	1	0	1	0	0	6	0	0	0	2
Bacteria;Firmicutes;Clostridia;Clostridiales;Christensenellaceae;PAC001219_g;EF603174_s	EF603174_s	0	0	0	0	0	1	0	14	3	0	0	0	0	0	0	0	0	0	0	0	0	1	0	4	0	0	0	0	0	0	0	0	0	0	0	0	0	0	0	1	0	0	0	0	0	0	0	0
Bacteria;Bacteroidetes;Bacteroidia;Bacteroidales;Odoribacteraceae;Odoribacter;EF603194_s	EF603194_s	0	0	0	0	0	0	0	0	0	0	0	0	0	0	0	0	0	0	0	0	0	0	0	0	0	0	0	0	0	0	1	0	0	0	0	0	0	0	0	0	0	0	0	0	0	0	0	0
Bacteria;Bacteroidetes;Bacteroidia;Bacteroidales;AC160630_f;PAC002482_g;EF603735_s	EF603735_s	0	0	0	0	0	0	0	1	0	0	0	1	1	0	1	0	0	0	2	0	1	0	0	1	0	0	1	1	0	0	0	0	0	1	1	0	1	0	0	0	4	0	0	0	0	0	1	0
Bacteria;Firmicutes;Clostridia;Clostridiales;Christensenellaceae;PAC001141_g;EF603776_s	EF603776_s	0	3	1	2	0	0	0	0	31	0	0	0	0	0	0	0	0	38	0	2	0	0	0	2	0	0	0	0	0	0	0	0	4	0	10	0	0	0	0	0	0	0	0	0	0	0	0	0
Bacteria;Firmicutes;Clostridia;Clostridiales;Lachnospiraceae;Coprococcus_g2;EF640143_s	EF640143_s	0	0	0	0	0	0	0	0	0	0	0	0	7	0	0	0	0	0	0	0	0	0	0	0	0	0	0	0	0	0	0	0	0	0	0	0	0	0	0	4	0	0	0	0	0	0	0	0
Bacteria;Deferribacteres;Deferribacteres_c;Deferribacterales;Deferribacteraceae;Mucispirillum;EU009760_s group	EU009760_s group	0	0	0	1	4	0	0	0	0	3	0	1	0	0	0	0	0	0	0	23	0	1	0	0	2	4	1	0	0	3	0	0	0	7	10	0	9	4	0	3	0	1	2	0	0	0	0	0
Bacteria;Firmicutes;Clostridia;Clostridiales;Ruminococcaceae;Oscillibacter;EU137434_s	EU137434_s	1	2	7	1	7	3	4	18	55	1	4	2	0	0	0	0	1	3	1	2	8	132	0	1	0	95	32	13	1	2	1	4	1	4	0	11	0	0	2	1	84	0	46	1	4	0	1	7
Bacteria;Firmicutes;Clostridia;Clostridiales;Lachnospiraceae;EU137610_g;EU137610_g_uc	EU137610_g_uc	0	0	0	0	0	0	0	0	0	0	0	0	1	0	0	0	0	0	0	0	0	0	0	0	0	0	0	0	0	0	0	2	0	0	0	0	0	0	0	0	0	0	0	0	0	0	0	0
Bacteria;Firmicutes;Clostridia;Clostridiales;Lachnospiraceae;EU137610_g;EU137610_s	EU137610_s	0	0	0	0	0	0	0	0	0	0	0	0	0	0	0	0	1	0	0	0	0	0	0	0	0	0	0	0	0	0	0	0	0	0	0	0	0	0	0	0	0	0	0	0	0	0	0	0
Bacteria;Firmicutes;Clostridia;Clostridiales;Ruminococcaceae;Eubacterium_g23;EU259421_s group	EU259421_s group	1	0	0	0	0	0	0	0	0	0	101	0	0	0	0	0	0	0	0	1	0	20	0	0	68	0	1	729	0	19	0	0	0	0	0	1	0	15	0	8	0	0	0	2	0	0	0	0
Bacteria;Proteobacteria;Alphaproteobacteria;Rickettsiales;AY571491_f;EU259443_g;EU259443_g_uc	EU259443_g_uc	12	38	57	0	0	259	64	10	5	14	15	35	0	8	3	30	0	31	0	0	297	67	181	0	5	34	61	41	0	30	7	0	0	66	0	0	121	38	0	2	0	0	0	54	171	0	0	11
Bacteria;Proteobacteria;Alphaproteobacteria;Rickettsiales;AY571491_f;EU259443_g;EU259443_s	EU259443_s	0	2	0	0	0	0	0	1	0	0	0	0	0	0	0	0	0	0	0	0	0	0	0	0	0	0	0	0	0	0	2	0	0	3	0	0	0	1	0	0	0	0	0	0	0	0	0	0
Bacteria;Tenericutes;Mollicutes;PAC001057_o;PAC001057_f;PAC001109_g;EU381473_s	EU381473_s	0	0	0	0	0	0	0	0	0	0	0	0	0	0	0	0	0	0	0	0	0	0	0	0	0	0	0	0	0	1	0	0	0	0	0	0	0	0	0	0	0	0	0	0	0	0	0	0
Bacteria;Firmicutes;Clostridia;Clostridiales;Ruminococcaceae;PAC000661_g;EU381725_s	EU381725_s	1	0	0	0	0	0	0	0	0	0	0	0	0	0	0	0	0	0	0	0	0	0	0	0	0	0	0	0	0	0	0	0	0	0	0	0	0	0	0	0	0	0	0	0	0	0	0	0
Bacteria;Firmicutes;Clostridia;Clostridiales;Ruminococcaceae;Oscillibacter;EU454374_s	EU454374_s	0	0	0	0	3	2	1	0	0	0	0	0	0	5	0	0	10	0	1	0	0	1	0	0	0	1	0	0	10	0	0	7	1	0	0	0	1	4	0	0	0	0	2	0	1	1	0	5
Bacteria;Firmicutes;Clostridia;Clostridiales;Lachnospiraceae;Clostridium_g21;EU455375_s	EU455375_s	0	0	0	0	1	0	0	0	0	0	0	0	0	0	0	0	0	0	0	0	0	0	0	0	0	0	0	0	0	0	0	0	0	0	0	0	0	0	0	0	0	0	0	0	0	0	0	0
Bacteria;Firmicutes;Clostridia;Clostridiales;Lachnospiraceae;PAC001516_g;EU456367_s	EU456367_s	0	1	2	7	8	0	10	2	0	0	1	2	0	0	0	0	0	0	18	1	0	3	0	0	0	0	0	0	0	0	0	0	0	0	2	0	0	0	2	0	11	0	1	0	0	0	7	0
Bacteria;Firmicutes;Clostridia;Clostridiales;Ruminococcaceae;Oscillibacter;EU456461_s	EU456461_s	1	46	8	83	10	2	98	27	7	22	4	8	0	0	1	1	4	17	9	32	0	82	13	88	0	23	56	2	69	36	19	230	7	21	251	8	1	23	7	0	34	3	53	18	21	4	190	5
Bacteria;Actinobacteria;Coriobacteriia;Coriobacteriales;Coriobacteriaceae;EU456594_g;EU456594_s	EU456594_s	0	0	2	0	1	0	0	22	4	0	0	0	0	0	0	0	0	0	6	0	0	0	0	7	0	4	0	4	0	1	0	0	0	0	2	0	1	0	0	3	0	0	0	0	4	0	0	25
Bacteria;Bacteroidetes;Bacteroidia;Bacteroidales;Muribaculaceae;PAC001068_g;EU459504_s group	EU459504_s group	6	0	42	72	112	68	1	73	15	27	0	9	9	0	42	0	14	0	0	0	3	0	0	0	18	11	2	30	50	8	0	8	6	18	0	2	0	19	7	0	0	23	13	0	0	0	9	13
Bacteria;Cyanobacteria;Vampirovibrio_c;FR888536_o;FR888536_f;FR888536_g;EU459550_s	EU459550_s	0	0	0	0	0	1	0	0	0	0	0	0	0	0	0	0	0	0	0	0	0	0	0	0	0	0	0	0	0	3	0	0	0	0	0	0	0	0	0	0	0	0	0	0	0	0	0	0
Bacteria;Cyanobacteria;Vampirovibrio_c;FR888536_o;FR888536_f;FR888536_g;EU459585_s	EU459585_s	0	0	0	0	0	2	0	0	0	0	3	0	0	0	0	29	0	0	0	62	27	1	0	0	2	1	0	0	0	0	0	0	0	0	0	3	0	0	0	0	0	0	0	0	0	0	0	9
Bacteria;Firmicutes;Clostridia;Clostridiales;Lachnospiraceae;Eisenbergiella;EU459701_s	EU459701_s	0	0	0	0	0	0	0	0	0	0	0	0	0	0	0	0	0	0	0	0	0	0	0	0	80	0	0	0	0	0	0	0	0	0	0	0	0	0	0	0	0	0	0	0	0	0	0	0
Bacteria;Bacteroidetes;Bacteroidia;Bacteroidales;Prevotellaceae;Prevotella;EU459830_s	EU459830_s	1	1	0	0	0	0	0	0	0	0	0	0	0	0	0	2	1	0	0	0	0	0	0	1	1004	39	0	0	0	0	0	1	1	2	0	0	0	0	1	4431	0	0	1	0	0	0	0	1
Bacteria;Bacteroidetes;Bacteroidia;Bacteroidales;RF16_f;GU303877_g;EU459955_s	EU459955_s	0	0	0	0	0	0	0	0	0	0	0	0	0	0	0	0	0	1	0	0	0	0	0	0	0	0	0	0	0	0	0	0	0	0	0	0	0	0	0	0	0	0	0	0	0	0	0	0
Bacteria;Cyanobacteria;Vampirovibrio_c;FR888536_o;FR888536_f;FR888536_g;EU460038_s	EU460038_s	0	3	149	22	0	1	0	1	0	0	1	0	0	0	15	145	12	3	5	8	3	0	2	0	3	0	0	1	0	0	0	0	0	0	0	0	0	0	0	0	0	0	0	0	0	0	0	0
Bacteria;Firmicutes;Clostridia;Clostridiales;Ruminococcaceae;Ruminococcus;EU460118_s	EU460118_s	0	0	0	0	0	0	0	0	0	0	0	0	0	0	0	0	0	0	0	2	0	0	1	0	0	0	0	0	0	0	0	0	0	0	0	1	0	0	0	0	0	0	0	0	0	0	0	0
Bacteria;Bacteroidetes;Bacteroidia;Bacteroidales;Prevotellaceae;HQ716072_g;EU460119_s	EU460119_s	0	0	0	0	0	0	0	0	0	0	0	0	0	0	0	0	0	0	0	0	0	0	0	0	134	0	0	0	0	0	0	0	0	0	0	0	0	0	0	24	0	0	0	0	0	0	0	0
Bacteria;Firmicutes;Clostridia;Clostridiales;Ruminococcaceae;PAC000661_g;EU461060_s	EU461060_s	0	0	0	0	0	0	0	0	0	0	0	0	0	0	0	0	0	0	0	0	0	0	0	0	0	0	0	0	1	0	0	0	0	0	0	0	0	0	0	0	0	0	0	0	0	0	0	0
Bacteria;Bacteroidetes;Bacteroidia;Bacteroidales;Prevotellaceae;PAC001421_g;EU461370_s	EU461370_s	0	0	0	0	0	0	0	0	0	0	0	0	0	0	0	0	0	0	0	0	0	0	0	0	0	0	0	0	0	0	0	0	0	0	0	0	0	0	0	6	0	0	0	0	0	0	0	0
Bacteria;Firmicutes;Clostridia;Clostridiales;Lachnospiraceae;Marvinbryantia;EU461559_s	EU461559_s	0	0	0	0	0	0	0	0	0	0	0	0	2	0	0	0	0	0	0	0	0	0	0	0	2	0	0	0	0	0	0	0	0	0	0	0	0	0	0	0	0	0	0	0	0	0	0	0
Bacteria;Firmicutes;Erysipelotrichi;Erysipelotrichales;Erysipelotrichaceae;CCMM_g;EU462135_s	EU462135_s	0	0	0	0	0	0	0	0	0	0	0	0	6	0	0	0	0	0	0	0	0	0	0	0	0	0	0	0	0	0	0	0	0	0	0	0	0	0	0	3	0	0	0	0	0	0	0	0
Bacteria;Firmicutes;Clostridia;Clostridiales;Ruminococcaceae;Caproiciproducens;EU462660_s	EU462660_s	0	0	0	0	2	1	0	0	8	0	0	0	0	0	0	0	0	0	0	0	0	0	0	0	0	0	0	0	0	0	0	0	0	0	2	0	0	0	0	0	2	0	0	0	0	0	0	0
Bacteria;Firmicutes;Clostridia;Clostridiales;Ruminococcaceae;PAC000661_g;EU462785_s	EU462785_s	0	0	0	0	0	0	0	0	0	1	0	0	0	0	0	0	0	1	0	0	0	0	0	0	0	0	0	0	0	0	0	0	0	0	0	0	0	0	0	0	0	0	0	0	0	0	0	0
Bacteria;Firmicutes;Clostridia;Clostridiales;Lachnospiraceae;PAC001200_g;EU462940_s	EU462940_s	0	0	0	0	0	0	0	0	0	0	0	0	0	0	0	0	0	0	0	0	0	0	0	0	32	0	0	0	0	0	0	0	0	0	0	0	0	0	0	0	0	0	0	0	0	0	0	0
Bacteria;Firmicutes;Clostridia;Clostridiales;Lachnospiraceae;EU463123_g;EU463123_s	EU463123_s	0	0	0	0	0	0	0	0	0	0	0	0	0	0	0	0	0	0	0	1	1	0	0	0	0	0	0	0	0	1	0	1	0	0	1	0	1	0	0	0	0	0	3	0	0	1	0	0
Bacteria;Firmicutes;Negativicutes;Selenomonadales;Selenomonadaceae;EU463474_g;EU463474_g_uc	EU463474_g_uc	6	27	24	4	3	23	6	23	4	6	11	2	0	3	14	0	34	70	0	0	102	0	3	0	0	0	0	2	8	0	0	0	0	12	0	2	0	3	0	13	0	0	0	6	0	0	2	0
Bacteria;Firmicutes;Negativicutes;Selenomonadales;Selenomonadaceae;EU463474_g;EU463474_s	EU463474_s	67	274	195	100	28	213	35	219	38	47	104	18	0	12	160	0	402	535	2	0	849	0	70	0	0	0	0	22	124	19	0	0	0	79	0	12	1	28	0	75	1	25	0	106	0	0	40	0
Bacteria;Bacteroidetes;Bacteroidia;Bacteroidales;Muribaculaceae;PAC001074_g;EU465575_s	EU465575_s	0	0	0	0	0	0	0	0	0	0	1	0	0	0	0	0	0	0	0	0	0	0	0	0	0	0	0	0	0	0	0	0	0	0	0	0	0	0	0	0	0	0	0	0	0	1	0	1
Bacteria;Firmicutes;Clostridia;Clostridiales;Ruminococcaceae;EU465635_g;EU465635_s	EU465635_s	1	0	0	0	0	0	0	0	0	0	0	0	0	0	0	0	0	0	0	0	0	0	0	0	0	0	0	0	0	0	0	0	0	0	0	0	0	0	0	0	0	0	0	0	0	0	0	0
Bacteria;Firmicutes;Clostridia;Clostridiales;Lachnospiraceae;PAC000196_g;EU466069_s	EU466069_s	0	0	0	0	0	0	0	0	0	0	0	0	1	0	0	0	0	0	0	0	0	0	0	0	0	0	0	0	0	0	0	0	0	0	0	0	0	0	0	0	0	0	0	0	0	0	0	0
Bacteria;Cyanobacteria;Vampirovibrio_c;FR888536_o;FR888536_f;FR888536_g;EU466334_s	EU466334_s	0	0	0	1	0	0	0	0	0	0	0	0	0	0	0	0	0	0	0	0	0	0	0	0	0	0	0	0	0	0	0	0	0	0	0	0	0	0	0	0	0	0	0	0	0	0	0	0
Bacteria;Cyanobacteria;Vampirovibrio_c;FR888536_o;FR888536_f;FR888536_g;EU466346_s	EU466346_s	0	0	0	0	0	0	0	0	0	0	0	0	0	0	0	0	0	0	0	0	0	0	0	6	0	0	0	0	0	6	0	0	0	0	0	0	0	0	0	0	0	0	0	0	0	0	0	0
Bacteria;Cyanobacteria;Vampirovibrio_c;FR888536_o;FR888536_f;FR888536_g;EU467330_s	EU467330_s	0	0	0	0	0	0	0	0	0	0	3	0	0	0	0	0	0	0	0	0	0	0	0	0	0	0	0	0	0	0	0	0	0	0	0	0	0	0	0	0	0	0	0	0	0	0	0	0
Bacteria;Bacteroidetes;Bacteroidia;Bacteroidales;Muribaculaceae;PAC001074_g;EU468880_s	EU468880_s	0	0	0	0	0	0	0	1	0	1	0	0	0	0	0	0	0	0	0	0	0	0	0	0	0	0	0	0	1	0	0	1	0	0	0	0	0	0	0	0	0	0	0	0	0	0	0	3
Bacteria;Firmicutes;Clostridia;Clostridiales;Christensenellaceae;PAC001207_g;EU471758_s	EU471758_s	1	0	0	0	0	0	0	0	0	0	0	0	0	0	0	0	0	0	0	0	0	0	0	0	0	0	0	0	0	0	0	0	0	0	0	0	0	0	0	0	0	0	0	0	0	0	0	0
Bacteria;Firmicutes;Clostridia;Clostridiales;Lachnospiraceae;FMWZ_g;EU471770_s	EU471770_s	0	0	0	0	0	0	0	0	0	0	0	0	0	0	0	0	0	0	0	1	0	0	0	0	0	0	0	0	0	0	0	0	0	1	0	0	0	0	0	0	0	0	0	0	0	0	0	0
Bacteria;Bacteroidetes;Bacteroidia;Bacteroidales;Prevotellaceae;PAC001421_g;EU471887_s	EU471887_s	0	0	0	0	0	0	0	0	0	0	0	0	0	0	0	0	0	0	0	0	0	0	0	0	0	0	0	0	0	0	0	0	0	0	0	0	0	0	0	1	0	0	0	0	0	0	0	0
Bacteria;Proteobacteria;Alphaproteobacteria;Rhodospirillales;Rhodospirillaceae;LARJ_g;EU472139_s	EU472139_s	0	0	0	0	0	0	0	0	0	0	0	0	0	0	0	0	0	0	0	0	0	0	41	0	0	0	0	0	0	0	0	0	0	0	0	0	0	0	0	0	0	0	0	0	0	0	0	0
Bacteria;Firmicutes;Clostridia;Clostridiales;Ruminococcaceae;GQ451199_g;EU472543_s	EU472543_s	2	1	7	0	1	1	0	0	2	0	1	2	0	0	0	0	0	2	1	2	1	10	1	1	0	0	0	0	0	2	0	9	3	6	3	0	0	3	0	1	5	3	18	2	3	0	0	0
Bacteria;Firmicutes;Clostridia;Clostridiales;Lachnospiraceae;LLKB_g;EU472601_s	EU472601_s	0	0	0	0	0	0	0	0	0	0	0	0	1	0	0	0	0	0	0	0	0	0	0	0	0	0	0	0	0	0	0	0	0	0	0	0	0	0	0	0	0	0	0	0	0	1	0	0
Bacteria;Cyanobacteria;Vampirovibrio_c;FR888536_o;FR888536_f;FR888536_g;EU474510_s	EU474510_s	0	0	0	0	0	0	0	0	0	0	0	0	0	0	0	0	0	0	0	0	193	0	0	0	0	0	0	0	0	0	0	0	0	0	0	0	0	0	0	0	0	0	0	0	0	0	0	0
Bacteria;Bacteroidetes;Bacteroidia;Bacteroidales;Muribaculaceae;PAC001074_g;EU475466_s	EU475466_s	0	0	0	0	0	0	0	0	0	0	0	0	0	0	0	0	0	0	0	0	0	0	0	0	0	0	0	0	0	0	0	1	0	0	0	0	0	0	0	0	0	0	0	0	0	0	1	1
Bacteria;Firmicutes;Clostridia;Clostridiales;Lachnospiraceae;EU475512_g;EU475512_s	EU475512_s	0	0	0	0	0	0	0	0	0	0	0	0	0	0	0	0	0	0	0	0	0	0	0	0	0	0	0	0	0	0	0	0	0	1	0	0	0	0	0	0	0	0	0	0	0	0	0	0
Bacteria;Bacteroidetes;Bacteroidia;Bacteroidales;Muribaculaceae;PAC001472_g;EU504031_s group	EU504031_s group	1	0	220	0	0	6	179	19	27	16	20	65	0	0	0	0	0	0	0	126	296	23	235	0	91	15	96	7	9	0	0	0	0	0	0	0	0	23	0	22	0	0	5	0	0	0	9	6
Bacteria;Firmicutes;Clostridia;Clostridiales;Lachnospiraceae;FJ881160_g;EU504118_s	EU504118_s	3	0	5	0	0	0	0	0	0	0	1	1	0	0	0	0	0	0	3	0	0	0	0	0	0	0	1	0	10	0	0	0	1	242	1206	0	1	0	0	0	285	0	326	0	0	0	0	0
Bacteria;Firmicutes;Clostridia;Clostridiales;Lachnospiraceae;PAC001225_g;EU504346_s	EU504346_s	0	0	0	0	0	0	0	1	0	0	0	0	0	0	0	0	0	0	0	0	1	0	0	1	0	0	0	0	1	0	0	1	0	0	0	0	1	1	0	0	0	0	0	3	2	0	0	0
Bacteria;Firmicutes;Clostridia;Clostridiales;Lachnospiraceae;PAC000664_g;EU504374_s	EU504374_s	0	1	2	0	0	0	0	3	3	0	0	1	0	0	15	0	0	0	4	0	1	0	0	0	0	1	0	1	0	0	0	1	0	1	16	0	1	0	0	1	0	0	1	0	0	0	0	0
Bacteria;Bacteroidetes;Bacteroidia;Bacteroidales;Muribaculaceae;PAC001067_g;EU504499_s	EU504499_s	0	0	0	1	4	2	0	1	0	1	0	0	0	0	0	0	0	1	2	0	0	0	0	0	0	1	0	0	1	1	0	0	0	1	0	0	7	0	0	0	0	0	0	0	1	1	1	5
Bacteria;Firmicutes;Clostridia;Clostridiales;Lachnospiraceae;PAC000692_g;EU505164_s	EU505164_s	0	0	0	0	0	0	0	0	5	3	1	0	0	0	0	0	0	0	2	2	0	74	1	0	0	0	0	0	0	2	0	0	0	2	5	0	0	1	0	0	0	0	0	0	0	0	0	0
Bacteria;Firmicutes;Clostridia;Clostridiales;Lachnospiraceae;Clostridium_g21;EU506235_s	EU506235_s	0	0	0	0	0	0	0	0	0	0	0	0	0	0	0	0	0	0	0	0	0	0	0	1	0	0	0	0	0	0	0	1	0	0	0	0	0	0	0	0	0	0	0	0	0	0	0	0
Bacteria;Firmicutes;Clostridia;Clostridiales;Lachnospiraceae;KE159571_g;EU507472_s	EU507472_s	1	4	6	3	9	7	2	2	11	1	2	1	0	3	4	0	0	6	11	15	30	6	3	4	0	0	21	1	3	2	2	1	0	13	16	6	8	1	1	0	5	3	5	26	28	1	32	34
Bacteria;Firmicutes;Clostridia;Clostridiales;Christensenellaceae;Christensenella;EU508399_s	EU508399_s	0	0	1	0	2	0	0	0	0	0	0	0	0	0	0	0	0	1	1	0	0	2	1	0	0	0	1	0	0	0	0	0	1	0	0	0	0	0	0	0	0	0	0	0	0	0	0	0
Bacteria;Firmicutes;Clostridia;Clostridiales;Mogibacterium_f;PAC001573_g;EU509323_s	EU509323_s	0	1	1	0	0	0	0	0	0	0	0	0	0	0	0	0	0	0	0	0	0	0	0	0	0	0	0	0	0	0	0	0	0	0	1	0	0	0	0	0	0	0	0	0	0	0	0	0
Bacteria;Firmicutes;Clostridia;Clostridiales;Lachnospiraceae;Acetatifactor;EU509925_s group	EU509925_s group	0	0	0	0	0	0	0	0	0	0	0	0	0	0	0	0	0	0	0	0	0	0	0	0	0	0	0	0	0	0	0	0	0	0	0	0	0	0	0	0	0	0	0	1	0	0	0	0
Bacteria;Firmicutes;Clostridia;Clostridiales;Lachnospiraceae;LLKB_g;EU510160_s	EU510160_s	0	4	0	85	143	311	2	41	0	32	1	0	0	0	0	1	0	0	0	1	48	0	0	959	19	47	0	0	1	0	26	0	0	33	101	1	343	0	2	0	149	1	6	37	6	14	136	54
Bacteria;Firmicutes;Clostridia;Clostridiales;Lachnospiraceae;PAC000664_g;EU510350_s	EU510350_s	0	0	3	13	0	0	0	0	0	0	0	0	0	0	4	0	0	0	0	0	0	0	0	0	0	0	0	0	0	0	0	1	0	0	0	0	0	0	0	0	0	0	0	0	0	0	0	0
Bacteria;Bacteroidetes;Bacteroidia;Bacteroidales;Muribaculaceae;PAC001472_g;EU510580_s	EU510580_s	60	25	10	10	3	163	376	214	13	181	8	13	189	191	37	0	62	250	11	29	50	92	68	9	31	43	32	505	375	28	55	1064	197	35	24	76	7	380	34	4	1	111	25	2	99	128	73	545
Bacteria;Firmicutes;Clostridia;Clostridiales;Lachnospiraceae;PAC001372_g;EU510794_s	EU510794_s	0	0	0	0	0	0	0	0	0	0	0	0	0	0	0	0	0	1	15	0	2	0	0	0	0	0	0	0	0	0	0	0	0	1	0	0	1	0	0	0	0	0	0	4	0	0	0	0
Bacteria;Firmicutes;Clostridia;Clostridiales;Lachnospiraceae;KE159600_g;EU511112_s	EU511112_s	4	29	16	4	38	2	1	13	2	4	0	4	0	0	3	0	0	1	10	32	47	13	0	12	4	54	5	3	38	8	5	103	2	5	19	5	76	2	2	0	13	3	8	5	1	1	1	17
Bacteria;Firmicutes;Clostridia;Clostridiales;Lachnospiraceae;PAC001308_g;EU511827_s	EU511827_s	0	0	0	1	3	2	0	3	1	1	0	0	0	0	0	0	0	0	1	0	0	1	0	0	0	0	0	0	0	0	0	0	1	0	2	1	3	0	0	0	9	0	0	0	0	0	0	0
Bacteria;Firmicutes;Clostridia;Clostridiales;Lachnospiraceae;PAC001138_g;EU534562_s	EU534562_s	0	0	1	0	0	2	0	0	0	1	0	0	0	0	1	0	0	0	0	0	1	0	0	0	0	0	2	0	0	3	0	0	0	0	0	0	0	0	0	0	0	0	0	0	0	0	0	0
Bacteria;Bacteroidetes;Bacteroidia;Bacteroidales;Muribaculaceae;PAC001112_g;EU622644_s	EU622644_s	0	7	85	210	88	35	8	23	39	6	11	14	69	1	25	91	0	112	96	27	38	52	30	55	36	2	21	49	92	66	201	0	15	27	44	47	1195	10	137	0	271	56	113	26	2	16	10	148
Bacteria;Bacteroidetes;Bacteroidia;Bacteroidales;Muribaculaceae;PAC001112_g;EU622647_s	EU622647_s	0	0	0	0	0	0	0	0	0	0	0	0	0	0	0	0	0	0	1	0	0	0	0	0	0	0	0	0	0	0	0	0	0	0	0	0	0	0	0	0	0	0	0	0	0	0	0	0
Bacteria;Bacteroidetes;Bacteroidia;Bacteroidales;Muribaculaceae;PAC001068_g;EU622651_s	EU622651_s	15	0	37	21	0	139	82	32	3	7	0	21	0	0	13	3	13	32	2	24	188	0	11	74	12	10	7	38	2	42	3	5	43	0	5	9	1	2	0	0	0	41	13	1	6	4	16	31
Bacteria;Bacteroidetes;Bacteroidia;Bacteroidales;Muribaculaceae;PAC001485_g;EU622653_s	EU622653_s	55	0	10	37	26	77	373	85	3	35	15	9	11	2	0	0	27	71	0	1	2	46	0	0	1	0	13	9	0	56	1	0	37	68	10	66	0	15	1	0	0	150	96	0	41	73	16	91
Bacteria;Firmicutes;Clostridia;Clostridiales;Ruminococcaceae;Caproiciproducens;EU622658_s	EU622658_s	0	0	0	1	0	0	0	0	0	0	0	0	0	0	0	0	0	0	0	0	0	0	0	0	0	1	0	0	0	0	3	0	0	0	0	0	0	0	0	1	0	1	0	0	0	0	0	0
Bacteria;Firmicutes;Clostridia;Clostridiales;Lachnospiraceae;PAC001283_g;EU622662_s	EU622662_s	0	0	0	0	0	0	0	0	0	0	0	0	0	0	0	0	0	0	0	0	0	0	0	0	0	0	0	0	0	0	0	0	1	0	1	0	0	0	0	0	0	0	0	0	0	0	0	0
Bacteria;Firmicutes;Clostridia;Clostridiales;Lachnospiraceae;EU622674_g;EU622674_g_uc	EU622674_g_uc	0	0	0	0	0	0	0	0	0	0	0	0	0	0	0	0	0	0	0	0	1	0	0	0	0	0	0	0	0	0	0	0	0	0	0	0	0	0	0	0	0	0	0	0	0	0	0	0
Bacteria;Firmicutes;Clostridia;Clostridiales;Lachnospiraceae;EU622674_g;EU622674_s	EU622674_s	0	0	0	0	0	0	0	0	0	0	1	0	0	0	0	0	0	0	0	5	2	0	0	0	0	0	0	0	0	0	0	0	0	0	0	0	0	0	0	0	0	0	0	0	0	0	0	0
Bacteria;Firmicutes;Clostridia;Clostridiales;Lachnospiraceae;PAC001124_g;EU622678_s	EU622678_s	0	0	14	0	0	0	6	0	0	0	13	0	0	0	0	0	0	0	0	71	0	3	0	0	1	0	0	0	0	0	0	0	0	0	0	0	0	0	0	0	0	0	0	0	0	0	0	0
Bacteria;Cyanobacteria;Vampirovibrio_c;FR888536_o;FR888536_f;FR888536_g;EU622705_s	EU622705_s	2	26	44	1	39	2	0	7	3	171	2	100	0	13	0	0	1	4	0	1	125	5	77	0	6	7	0	0	22	0	0	0	2	1	1	7	0	0	1	0	0	0	0	3	3	0	3	9
Bacteria;Firmicutes;Clostridia;Clostridiales;Ruminococcaceae;Ruminococcus;EU622724_s	EU622724_s	0	0	0	0	0	0	0	0	0	0	0	0	0	0	0	0	0	0	0	0	0	0	0	0	0	0	0	0	1	0	0	0	0	0	0	0	0	0	0	0	0	0	0	0	0	0	0	0
Bacteria;Firmicutes;Clostridia;Clostridiales;Lachnospiraceae;PAC000664_g;EU622725_s	EU622725_s	0	0	0	0	0	0	0	0	0	0	0	0	0	0	0	0	0	0	0	0	0	0	0	0	0	0	0	0	0	0	0	0	0	0	0	0	0	0	0	3	0	0	0	0	0	0	0	0
Bacteria;Cyanobacteria;Vampirovibrio_c;FR888536_o;FR888536_f;FR888536_g;EU622729_s	EU622729_s	0	0	1	1	0	0	0	0	0	0	0	0	0	0	1	0	0	0	0	0	1	0	1	0	6	0	0	0	0	0	0	0	0	0	0	0	0	0	0	0	0	0	0	0	0	0	0	0
Bacteria;Firmicutes;Clostridia;Clostridiales;Lachnospiraceae;AB185775_g;EU622732_s	EU622732_s	2	1	9	0	0	26	0	1	0	1	0	0	0	0	0	0	1	0	4	0	13	5	0	2913	4	0	2	0	0	2	0	0	136	3	4412	0	3	0	0	1	0	0	1	0	0	0	0	1
Bacteria;Firmicutes;Clostridia;Clostridiales;Lachnospiraceae;PAC001116_g;EU622735_s	EU622735_s	6	3	0	5	4	42	0	40	3	12	13	10	0	0	1	2	0	2	3	141	1	51	23	1	6	491	89	0	41	12	0	5	9	43	10	13	0	1	0	0	0	7	8	10	0	0	0	9
Bacteria;Bacteroidetes;Bacteroidia;Bacteroidales;Muribaculaceae;PAC001472_g;EU622748_s	EU622748_s	1	0	0	0	0	0	0	0	0	0	0	0	0	0	0	0	0	0	0	0	0	0	0	0	0	0	0	0	2	0	0	0	0	0	0	0	0	3	0	0	0	0	0	0	0	0	0	0
Bacteria;Bacteroidetes;Bacteroidia;Bacteroidales;Muribaculaceae;PAC001472_g;EU622749_s	EU622749_s	107	0	178	0	0	0	1	0	0	0	0	0	0	0	0	0	0	0	0	0	75	0	0	1	49	0	0	2	4	0	0	0	0	0	0	0	1	0	0	43	0	0	0	37	0	0	0	1
Bacteria;Bacteroidetes;Bacteroidia;Bacteroidales;Muribaculaceae;PAC000198_g;EU622750_s	EU622750_s	1	1	1	0	0	0	0	0	0	0	28	2	0	0	0	0	0	2	1	0	0	0	0	0	0	1	0	0	2	0	0	0	1	1	0	0	2	0	1	0	3	2	0	0	1	0	1	2
Bacteria;Firmicutes;Clostridia;Clostridiales;Lachnospiraceae;Eubacterium_g24;EU622773_s	EU622773_s	0	0	0	0	0	0	0	0	0	0	0	0	0	0	0	0	0	0	0	0	0	0	0	0	0	0	0	0	0	0	0	0	0	0	0	0	0	0	0	7	0	0	0	0	0	0	0	0
Bacteria;Firmicutes;Clostridia;Clostridiales;Lachnospiraceae;PAC000664_g;EU622775_s	EU622775_s	0	0	0	161	0	21	166	27	3	0	0	3	0	0	2	0	0	228	0	7	42	78	6	0	0	0	0	2	0	0	0	23	1	3	11	2	0	0	0	0	107	0	114	1	0	0	0	98
Bacteria;Firmicutes;Clostridia;Clostridiales;Lachnospiraceae;PAC001225_g;EU656008_s	EU656008_s	0	0	3	0	65	1	0	0	0	0	0	160	0	0	0	1	0	0	1	0	0	0	0	0	0	0	5	1	0	0	0	0	0	0	0	10	21	0	0	169	0	0	0	0	1	0	0	0
Bacteria;Spirochaetes;Spirochaetia;Spirochaetales;Spirochaetaceae;AF166259_g;EU681983_s	EU681983_s	1	9	4	0	0	0	0	0	7	9	0	0	0	0	0	0	0	0	0	0	14	0	0	0	0	0	0	0	0	0	0	0	0	0	0	0	0	0	0	0	0	0	0	0	0	0	0	0
Bacteria;Firmicutes;Clostridia;Clostridiales;Lachnospiraceae;EU728771_g;EU728771_s	EU728771_s	0	0	0	0	0	0	0	0	0	0	0	0	0	0	0	0	0	0	0	0	0	0	0	0	0	0	0	0	0	0	0	2	0	1	0	0	0	0	0	0	0	0	0	0	0	0	0	0
Bacteria;Firmicutes;Clostridia;Clostridiales;Lachnospiraceae;Blautia;EU728791_s	EU728791_s	0	0	0	0	0	0	0	0	0	0	0	1	0	0	0	499	0	0	0	0	0	0	0	1	0	0	0	0	0	0	0	0	0	0	0	0	0	0	0	0	0	0	0	0	0	0	0	1
Bacteria;Cyanobacteria;Vampirovibrio_c;FR888536_o;FR888536_f;FR888536_g;EU764409_s	EU764409_s	10	3	33	0	0	53	0	0	24	5	8	11	0	0	0	0	0	2	154	0	103	0	64	0	4	0	0	0	17	454	1	7	0	0	0	2	0	0	0	0	0	0	2	0	0	1	10	0
Bacteria;Firmicutes;Clostridia;Clostridiales;Ruminococcaceae;Oscillibacter;EU771312_s	EU771312_s	0	0	0	1	1	0	2	0	0	0	0	0	0	0	0	0	2	0	0	0	2	2	0	1	0	0	0	0	1	1	0	2	0	0	3	0	1	0	0	0	0	0	0	1	0	0	0	1
Bacteria;Bacteroidetes;Bacteroidia;Bacteroidales;Porphyromonadaceae;Parabacteroides;EU771909_s	EU771909_s	55	25	26	2	3	34	10	12	15	13	47	7	7	22	31	13	134	32	57	36	35	7	14	49	116	0	1	6	16	10	0	10	10	4	3	1	0	20	0	9	15	13	5	6	0	0	23	64
Bacteria;Fusobacteria;Fusobacteria_c;Fusobacteriales;Fusobacteriaceae;Fusobacterium;EU772717_s	EU772717_s	0	2	0	0	0	0	0	0	0	0	0	0	0	0	0	0	0	0	0	0	0	0	0	0	0	0	0	0	0	0	0	0	0	0	0	0	0	0	0	0	0	0	0	0	0	0	0	0
Bacteria;Firmicutes;Clostridia;Clostridiales;Ruminococcaceae;Sporobacter;EU773155_s	EU773155_s	0	0	0	0	0	0	0	0	0	0	0	0	0	0	0	0	0	0	0	0	0	1	0	0	0	0	0	0	0	0	0	0	0	0	0	0	0	0	0	0	0	0	0	0	0	0	0	0
Bacteria;Firmicutes;Clostridia;Clostridiales;Mogibacterium_f;PAC001609_g;EU773218_s	EU773218_s	0	0	1	0	0	3	0	0	0	0	0	0	0	0	0	0	0	3	6	0	0	4	3	0	1	0	0	0	0	0	0	0	2	1	0	0	0	0	0	0	0	0	0	0	0	0	0	0
Bacteria;Firmicutes;Clostridia;Clostridiales;Ruminococcaceae;Pseudoflavonifractor;EU773377_s	EU773377_s	0	0	2	0	0	0	0	0	0	0	0	0	0	0	0	0	0	0	0	0	0	0	0	0	4	0	0	0	0	0	0	0	0	0	0	0	0	0	0	0	0	0	0	0	0	0	0	0
Bacteria;Firmicutes;Clostridia;Clostridiales;Lachnospiraceae;Blautia;EU774281_s	EU774281_s	0	0	0	0	0	0	0	0	0	0	0	0	0	0	0	0	0	0	0	0	0	0	0	0	0	2	0	0	0	0	0	0	0	0	0	0	0	0	0	0	0	0	0	0	0	0	0	0
Bacteria;Firmicutes;Clostridia;Clostridiales;Ruminococcaceae;Ruminococcus;EU774487_s	EU774487_s	0	0	11	0	0	0	0	0	0	0	0	0	0	0	0	0	0	0	2	0	0	0	0	0	0	0	0	0	0	0	0	0	0	0	0	0	0	0	0	0	0	0	0	0	0	0	0	0
Bacteria;Firmicutes;Clostridia;Clostridiales;Ruminococcaceae;Pseudoflavonifractor;EU775346_s	EU775346_s	0	0	0	0	0	0	0	0	0	0	0	0	0	0	0	0	0	0	0	0	0	0	0	0	0	0	0	0	0	0	0	0	0	0	0	0	0	0	0	1	0	0	0	0	0	0	0	0
Bacteria;Firmicutes;Clostridia;Clostridiales;Clostridiaceae;Clostridium;EU775592_s	EU775592_s	0	0	0	0	0	0	0	0	0	0	2	0	13	0	0	0	0	0	0	0	0	0	0	0	0	0	0	0	0	0	0	0	0	0	0	0	0	0	0	0	0	0	0	0	0	0	0	0
Bacteria;Firmicutes;Clostridia;Clostridiales;Lachnospiraceae;AY212760_g;EU775946_s	EU775946_s	0	0	0	0	0	0	0	0	0	0	0	0	0	0	0	0	0	0	0	1	0	0	0	1	0	0	0	0	0	0	0	0	1	0	1	0	0	0	0	0	0	0	0	0	0	0	0	1
Bacteria;Firmicutes;Clostridia;Clostridiales;Lachnospiraceae;Blautia;EU776034_s	EU776034_s	0	0	0	0	0	0	0	0	0	0	0	0	0	0	0	0	0	0	0	0	0	0	0	0	9	0	0	0	0	0	0	0	0	0	0	0	0	0	0	0	0	0	0	0	0	0	0	0
Bacteria;Bacteroidetes;Bacteroidia;Bacteroidales;Prevotellaceae;PAC001421_g;EU776345_s	EU776345_s	0	9	16	0	0	6	0	0	19	0	16	0	0	48	56	0	188	5	0	48	0	1	0	0	0	0	0	40	3	0	0	0	32	2	0	14	0	0	0	0	0	14	0	7	0	0	1	0
Bacteria;Bacteroidetes;Bacteroidia;Bacteroidales;Prevotellaceae;PAC001421_g;EU776409_s	EU776409_s	0	1	0	0	0	0	0	0	2	0	0	0	0	0	2	0	15	0	0	2	0	1	0	0	0	0	0	2	0	0	0	0	1	0	0	0	0	0	0	0	0	1	0	1	0	0	0	0
Bacteria;Firmicutes;Clostridia;Clostridiales;Lachnospiraceae;PAC001138_g;EU776425_s	EU776425_s	0	0	0	0	0	0	0	0	0	0	0	0	0	0	0	0	0	0	0	0	0	0	0	0	0	0	0	0	0	0	0	0	0	0	0	0	0	0	0	1	0	0	0	0	0	0	0	0
Bacteria;Firmicutes;Clostridia;Clostridiales;Lachnospiraceae;HM124264_g;EU776475_s	EU776475_s	0	0	0	0	0	0	0	0	0	0	0	0	74	0	1	0	0	0	0	0	0	0	0	0	0	0	0	0	0	0	0	0	0	0	0	0	0	0	0	0	0	0	0	0	0	0	0	0
Bacteria;Bacteroidetes;Bacteroidia;Bacteroidales;Rikenellaceae;Alistipes;EU778269_s	EU778269_s	0	0	0	0	0	0	0	0	0	0	0	0	0	0	0	0	0	0	0	0	0	0	0	1	0	0	0	0	0	0	0	0	0	0	0	0	0	0	0	53	0	0	0	0	0	0	0	0
Bacteria;Firmicutes;Clostridia;Clostridiales;Christensenellaceae;PAC001360_g;EU778320_s	EU778320_s	0	1	2	0	0	1	2	0	0	0	0	0	0	0	0	0	0	5	0	0	0	3	0	9	0	0	0	0	0	0	0	0	0	0	0	0	0	0	0	0	0	0	0	0	0	0	0	0
Bacteria;Firmicutes;Clostridia;Clostridiales;Lachnospiraceae;Blautia;EU778515_s	EU778515_s	0	0	0	0	0	0	0	0	0	0	0	2	2	0	0	0	0	0	0	0	0	0	0	0	0	0	0	0	0	0	0	0	0	0	0	0	0	0	0	0	0	0	0	0	0	0	0	0
Bacteria;Firmicutes;Clostridia;Clostridiales;Ruminococcaceae;Oscillibacter;EU778552_s	EU778552_s	0	0	0	0	0	0	0	0	0	0	0	0	1	0	0	0	0	0	0	0	0	0	0	0	0	0	0	0	0	0	0	0	0	0	0	0	0	0	0	0	0	0	0	0	0	0	0	0
Bacteria;Firmicutes;Clostridia;Clostridiales;Lachnospiraceae;EU778577_g;EU778577_s	EU778577_s	0	0	0	0	0	0	0	0	0	0	0	0	1	0	0	0	0	0	0	1	0	0	0	0	0	0	0	0	0	0	1	0	0	0	1	0	0	0	0	0	0	0	1	0	0	2	0	1
Bacteria;Firmicutes;Clostridia;Clostridiales;Lachnospiraceae;EU778596_g;EU778596_s	EU778596_s	0	0	0	0	0	0	0	0	0	0	0	0	34	0	0	0	0	0	0	0	0	0	0	0	37	0	0	0	0	0	0	0	0	0	0	0	0	0	0	1	0	0	0	0	0	0	0	0
Bacteria;Firmicutes;Clostridia;Clostridiales;Lachnospiraceae;AB730688_g;EU779355_s	EU779355_s	0	0	0	0	0	0	0	0	0	0	0	0	0	0	0	0	0	0	0	0	0	0	0	0	0	0	1	0	0	0	0	4	0	4	0	0	0	1	0	0	0	0	1	0	0	2	0	1
Bacteria;Firmicutes;Clostridia;Clostridiales;Lachnospiraceae;AB730688_g;EU779379_s	EU779379_s	0	0	0	0	0	0	0	0	0	0	0	0	0	0	0	0	0	0	0	0	0	0	0	0	0	0	0	0	0	0	0	0	0	0	1	0	0	0	0	0	0	0	0	0	0	0	0	0
Bacteria;Bacteroidetes;Bacteroidia;Bacteroidales;Muribaculaceae;PAC001512_g;EU791023_s	EU791023_s	1	0	1	0	0	0	0	0	0	0	0	0	0	0	0	1	0	0	0	0	0	0	1	0	0	0	0	0	0	0	0	0	1	1	0	0	0	0	0	0	0	0	0	0	0	0	0	0
Bacteria;Actinobacteria;Coriobacteriia;Coriobacteriales;Coriobacteriaceae;PAC001266_g;EU791136_s	EU791136_s	0	0	0	0	0	1	0	0	0	0	0	0	0	1	1	0	0	0	0	2	2	0	7	0	0	0	0	0	0	0	0	0	0	0	0	0	0	0	0	1	0	0	0	0	0	0	0	0
Bacteria;Bacteroidetes;Bacteroidia;Bacteroidales;Rikenellaceae;HM630235_g;EU791148_s	EU791148_s	5	5	5	2	1	0	2	0	5	7	2	2	0	13	1	29	16	2	0	1	0	3	0	0	0	7	5	9	7	2	3	0	0	8	7	0	0	1	5	2	26	2	9	3	11	21	13	3
Bacteria;Firmicutes;Clostridia;Clostridiales;Ruminococcaceae;EU791177_g;EU791177_g_uc	EU791177_g_uc	0	0	5	0	0	2	0	0	0	0	0	0	0	0	0	0	0	0	0	0	0	0	0	0	0	7	0	0	0	0	0	0	0	0	2	0	0	0	0	0	0	0	0	0	0	0	0	0
Bacteria;Firmicutes;Clostridia;Clostridiales;Ruminococcaceae;EU791177_g;EU791177_s	EU791177_s	0	1	5	0	0	6	1	7	1	4	0	0	0	0	11	0	0	8	3	0	76	2	0	35	3	31	3	1	0	1	0	0	0	0	0	0	0	0	0	0	0	0	0	0	0	0	0	0
Bacteria;Firmicutes;Clostridia;Clostridiales;Lachnospiraceae;HQ400094_g;EU794119_s	EU794119_s	0	0	0	0	0	0	0	0	0	0	0	1	0	0	0	0	0	0	0	91	0	0	0	0	0	0	0	0	1	0	0	0	0	0	0	0	0	0	0	0	0	0	0	0	0	0	0	0
Bacteria;Elusimicrobia;Elusimicrobia_c;Elusimicrobiales;Elusimicrobiaceae;Elusimicrobium;EU794160_s	EU794160_s	3	0	14	0	0	10	0	0	0	22	0	23	0	0	0	0	0	2	0	0	41	0	0	0	32	0	0	0	1	0	0	0	0	0	0	0	0	0	0	8	0	0	0	0	0	0	0	12
Bacteria;Firmicutes;Clostridia;Clostridiales;Lachnospiraceae;PAC001043_g;EU794210_s	EU794210_s	0	0	0	0	0	1	0	0	0	0	0	0	0	0	0	0	0	0	0	0	0	0	0	0	0	0	0	0	0	0	0	0	0	0	0	0	0	0	0	0	0	0	0	0	0	0	0	0
Bacteria;Firmicutes;Clostridia;Clostridiales;Ruminococcaceae;EU842424_g;EU842424_g_uc	EU842424_g_uc	0	0	2	0	0	0	0	0	0	0	0	0	0	0	0	0	0	0	0	9	0	0	0	0	0	0	0	0	0	0	0	0	0	0	0	0	0	0	0	0	0	0	0	0	0	6	0	0
Bacteria;Firmicutes;Clostridia;Clostridiales;Ruminococcaceae;PAC000661_g;EU842956_s	EU842956_s	0	0	1	0	0	0	0	0	1	0	1	1	0	0	0	0	0	0	1	0	1	0	0	0	0	0	0	0	0	0	0	0	1	1	0	0	0	0	0	0	8	1	0	0	0	0	0	0
Bacteria;Firmicutes;Clostridia;Clostridiales;Ruminococcaceae;PAC000748_g;EU843111_s	EU843111_s	0	0	0	4	0	1	0	0	0	0	0	0	0	0	0	0	0	0	1	0	0	0	0	0	0	0	0	0	0	0	0	0	0	0	0	0	0	2	0	0	0	0	0	0	0	0	0	0
Bacteria;Firmicutes;Clostridia;Clostridiales;Ruminococcaceae;PAC000661_g;EU844796_s	EU844796_s	0	0	0	0	0	0	0	0	0	0	0	0	0	0	0	0	0	0	0	0	0	0	0	0	0	0	0	0	0	0	0	0	0	1	0	0	0	0	0	0	0	0	0	0	0	0	0	0
Bacteria;Firmicutes;Clostridia;Clostridiales;Ruminococcaceae;Eubacterium_g23;EU845230_s	EU845230_s	0	0	0	0	0	0	0	0	0	0	0	0	0	0	0	0	0	0	0	0	0	0	0	0	0	0	0	0	0	0	0	0	0	0	0	0	0	1	0	0	0	0	0	0	0	0	0	0
Bacteria;Firmicutes;Clostridia;Clostridiales;Lachnospiraceae;AB730688_g;EU845632_s	EU845632_s	0	0	0	0	0	0	0	0	0	0	0	0	0	0	0	0	0	0	0	0	0	0	0	2	0	0	0	0	0	0	0	1	0	0	0	0	0	0	0	0	0	0	0	0	0	0	0	0
Bacteria;Firmicutes;Clostridia;Clostridiales;Ruminococcaceae;Sporobacter;EU850604_s	EU850604_s	0	0	0	0	0	0	0	0	0	0	0	0	0	0	0	0	0	0	0	0	0	0	0	0	0	0	0	0	0	0	0	0	0	1	0	0	0	0	0	0	0	0	0	0	0	0	0	0
Bacteria;Cyanobacteria;Vampirovibrio_c;FR888536_o;FR888536_f;FR888536_g;EU871391_s	EU871391_s	4	40	12	4	6	0	0	3	0	6	0	5	0	33	0	0	376	0	0	0	4	8	17	0	2	27	0	0	0	0	6	0	1	0	2	3	0	0	0	0	0	0	0	7	18	0	31	0
Bacteria;Firmicutes;Clostridia;Clostridiales;Ruminococcaceae;Pseudoflavonifractor;EU888823_s	EU888823_s	1	0	0	0	0	0	0	0	0	0	0	0	0	0	0	0	0	0	0	0	0	0	0	0	0	0	1	0	0	0	0	0	0	0	0	0	0	0	0	0	0	0	0	0	0	0	0	0
Bacteria;Firmicutes;Clostridia;Clostridiales;Lachnospiraceae;Eisenbergiella;Eisenbergiella_uc	Eisenbergiella_uc	0	6	7	0	0	0	0	3	0	0	10	0	0	0	0	0	32	5	0	21	0	2	0	0	2	0	0	0	0	0	0	4	0	0	0	0	0	0	0	3	0	0	2	0	0	0	0	0
Bacteria;Elusimicrobia;Elusimicrobia_c;Elusimicrobiales;Elusimicrobiaceae;Elusimicrobium;Elusimicrobium_uc	Elusimicrobium_uc	0	0	0	0	0	0	0	0	0	0	0	0	0	0	0	0	0	0	0	0	0	0	0	0	5	0	0	0	0	0	0	0	0	0	0	0	0	0	0	2	0	0	0	0	0	0	0	0
Bacteria;Firmicutes;Clostridia;Clostridiales;Mogibacterium_f;Emergencia;Emergencia_uc	Emergencia_uc	0	0	0	1	0	0	0	0	0	0	0	0	2	0	0	10	0	0	2	2	0	0	0	0	0	0	0	0	0	0	0	0	0	2	0	0	0	0	0	20	1	0	2	0	0	0	0	0
Bacteria;Proteobacteria;Gammaproteobacteria;Enterobacterales;Enterobacterales_f;Enterobacterales_g;Enterobacterales group	Enterobacterales group	0	0	0	1	0	0	0	0	0	1	11	102	0	0	0	0	1	6	159	0	0	0	0	5	0	0	0	0	0	0	0	0	0	0	0	1	0	0	0	0	0	0	0	0	0	0	0	1
Bacteria;Firmicutes;Bacilli;Lactobacillales;Enterococcaceae;Enterococcus;Enterococcus faecium group	Enterococcus faecium group	0	11	0	5	0	0	2	0	0	25	0	0	27	0	0	3	0	0	0	0	0	0	0	3	0	0	0	0	0	0	0	0	0	12	0	0	0	0	0	4	0	0	0	0	0	0	0	0
Bacteria;Firmicutes;Bacilli;Lactobacillales;Enterococcaceae;Enterococcus;Enterococcus sulfureus group	Enterococcus sulfureus group	0	0	0	1	0	0	0	3	0	1	0	0	2	0	0	0	0	0	0	0	0	0	0	0	0	3	0	0	0	0	1	0	0	0	0	0	1	0	0	0	0	0	0	0	0	0	0	0
Bacteria;Actinobacteria;Coriobacteriia;Coriobacteriales;Coriobacteriaceae;Enterorhabdus;Enterorhabdus mucosicola group	Enterorhabdus mucosicola group	1	1	4	2	13	5	2	35	1	0	6	0	4	14	16	0	15	0	13	13	74	21	8	53	9	7	5	1	0	4	3	52	0	6	3	4	55	1	3	0	14	3	1	3	0	15	3	4
Bacteria;Actinobacteria;Coriobacteriia;Coriobacteriales;Coriobacteriaceae;Enterorhabdus;Enterorhabdus_uc	Enterorhabdus_uc	0	44	67	11	12	13	0	101	10	2	7	0	9	23	12	7	6	5	57	54	49	49	157	5	9	6	5	4	7	10	0	12	2	4	3	0	52	1	3	0	1	1	18	8	2	11	7	3
Bacteria;Proteobacteria;Gammaproteobacteria;Enterobacterales;Erwiniaceae;Erwinia;Erwinia teleogrylli	Erwinia teleogrylli	0	0	0	0	0	1	0	0	0	0	0	0	1	0	0	0	0	0	0	0	0	0	0	0	0	0	0	0	0	0	0	0	0	0	0	0	0	0	0	0	0	0	0	0	0	0	0	0
Bacteria;Proteobacteria;Gammaproteobacteria;Enterobacterales;Enterobacteriaceae;Escherichia;Escherichia coli group	Escherichia coli group	184	591	340	1718	23	2039	2875	1048	80	401	1369	1	3290	317	345	1560	139	216	17	235	881	262	449	194	523	143	20	43	249	349	4	187	1166	223	426	19	146	3	2	1	9	75	2	53	348	1	70	2
Bacteria;Proteobacteria;Gammaproteobacteria;Enterobacterales;Enterobacteriaceae;Escherichia;Escherichia_uc	Escherichia_uc	3	9	7	42	0	30	46	20	0	12	26	0	92	3	10	46	0	2	0	4	23	3	15	2	6	3	0	0	0	3	0	0	7	4	9	0	5	0	0	0	0	0	0	0	4	0	2	0
Bacteria;Firmicutes;Clostridia;Clostridiales;Lachnospiraceae;Eubacterium_g6;Eubacterium plexicaudatum	Eubacterium plexicaudatum	0	0	5	0	74	32	2	19	9	4	1	0	0	0	27	0	0	2	87	632	1	400	2	214	0	139	786	3	2	55	501	151	0	46	54	49	3	0	9	20	713	8	346	1	764	60	25	344
Bacteria;Firmicutes;Clostridia;Clostridiales;Lachnospiraceae;Eubacterium_g17;Eubacterium_g17_uc	Eubacterium_g17_uc	473	0	135	0	0	39	19	0	414	0	3	1	0	0	0	0	9	99	3	2	1	63	13	206	201	0	59	109	0	2	1	33	10	0	0	0	0	0	218	0	15	0	0	0	1	21	0	0
Bacteria;Firmicutes;Clostridia;Clostridiales;Lachnospiraceae;Eubacterium_g21;Eubacterium_g21_uc	Eubacterium_g21_uc	0	0	0	12	192	18	17	0	0	0	0	0	0	0	0	0	0	0	0	0	0	0	0	0	0	0	0	0	0	0	0	17	16	36	0	0	0	0	0	0	62	38	18	0	0	0	0	0
Bacteria;Firmicutes;Clostridia;Clostridiales;Ruminococcaceae;Eubacterium_g23;Eubacterium_g23_uc	Eubacterium_g23_uc	217	5	685	32	20	25	3	146	56	1	3	2	1	0	699	0	1	12	156	6	0	6	10	20	37	242	47	30	107	75	11	5	7	610	3	160	30	9	37	2	0	22	569	36	7	0	221	88
Bacteria;Firmicutes;Clostridia;Clostridiales;Lachnospiraceae;Eubacterium_g4;Eubacterium_g4_uc	Eubacterium_g4_uc	0	0	0	0	0	0	0	0	0	0	0	0	0	0	0	0	0	0	0	0	0	0	1	0	0	0	0	0	0	0	0	0	0	0	0	0	0	0	0	0	0	0	0	0	0	0	0	0
Bacteria;Firmicutes;Clostridia;Clostridiales;Lachnospiraceae;Eubacterium_g6;Eubacterium_g6_uc	Eubacterium_g6_uc	0	0	0	5	0	1	0	0	2	0	0	0	0	0	1	0	0	0	2	27	0	14	0	5	0	5	35	0	0	16	30	2	0	1	5	8	15	0	0	0	30	0	11	0	20	8	0	9
Bacteria;Firmicutes;Clostridia;Clostridiales;Ruminococcaceae;Eubacterium_g8;Eubacterium_g8_uc	Eubacterium_g8_uc	0	0	0	0	0	0	0	0	0	0	0	9	0	0	0	0	0	16	0	6	0	2	2	0	0	0	0	2	0	0	0	0	4	0	0	0	0	6	0	29	0	0	0	0	0	0	0	11
Bacteria;Proteobacteria;Gammaproteobacteria;Enterobacterales;Hafniaceae;Ewingella;Ewingella americana group	Ewingella americana group	0	0	0	0	0	0	0	0	0	0	0	0	0	0	0	1	178	0	3	0	0	0	0	0	15	0	0	0	0	0	0	0	1	0	0	0	0	0	0	0	0	0	0	0	0	0	0	0
Bacteria;Firmicutes;Bacilli;Bacillales;Exiguobacteriaceae;Exiguobacterium;Exiguobacterium undae group	Exiguobacterium undae group	0	0	0	0	0	0	0	0	0	0	0	0	0	0	0	0	0	0	1	0	0	0	0	0	0	0	0	0	0	0	0	0	0	0	0	0	0	0	0	0	0	0	0	0	0	0	0	0
Bacteria;Firmicutes;Clostridia;Clostridiales;Lachnospiraceae;Extibacter;Extibacter muris group	Extibacter muris group	0	0	0	0	0	0	0	0	0	0	0	1	0	0	0	0	0	0	0	0	0	0	0	0	0	0	0	0	0	0	0	0	0	0	0	0	0	0	0	0	0	0	0	0	0	0	0	0
Bacteria;Firmicutes;Clostridia;Clostridiales;Lachnospiraceae;Extibacter;Extibacter_uc	Extibacter_uc	0	0	0	0	0	0	0	0	0	0	0	0	0	0	0	0	0	0	0	0	0	0	0	0	0	0	0	0	0	0	0	0	3	0	0	0	0	0	0	0	0	0	0	0	0	0	0	0
Bacteria;Firmicutes;Clostridia;Clostridiales;Lachnospiraceae;Clostridium_g24;FCEY_s	FCEY_s	0	0	0	0	0	2	11	0	0	0	0	0	0	1	2	0	0	2	2	0	0	1	0	0	0	0	9	0	0	4	0	0	0	1	0	0	0	0	0	0	0	0	0	0	0	0	0	0
Bacteria;Bacteroidetes;Bacteroidia;Bacteroidales;Rikenellaceae;Alistipes;FCNT_s	FCNT_s	11	14	35	9	15	109	15	10	76	39	22	45	0	51	15	82	677	8	71	153	13	40	59	0	17	13	34	0	0	7	0	52	12	85	19	1	0	38	5	0	28	188	35	9	0	0	8	29
Bacteria;Firmicutes;Clostridia;Clostridiales;Christensenellaceae;PAC001360_g;FJ367045_s	FJ367045_s	0	0	0	0	0	0	0	0	0	0	0	2	0	0	0	0	0	0	0	0	0	1	0	0	0	0	0	0	0	0	0	0	0	0	0	0	0	0	0	0	0	0	0	0	0	0	0	0
Bacteria;Firmicutes;Clostridia;Clostridiales;Lachnospiraceae;FJ367817_g;FJ367817_s	FJ367817_s	0	0	0	0	0	0	0	0	0	0	0	0	1	0	0	0	1	0	0	0	0	0	0	0	0	0	0	0	0	0	0	0	0	0	0	0	0	0	0	0	0	0	0	0	0	0	0	0
Bacteria;Bacteroidetes;Bacteroidia;Bacteroidales;Odoribacteraceae;Odoribacter;FJ507605_s	FJ507605_s	0	0	1	0	0	0	0	0	0	0	0	0	0	0	0	0	0	0	0	0	0	0	0	0	0	0	0	0	1	0	0	0	0	0	1	0	0	0	0	0	0	0	0	0	0	0	0	0
Bacteria;Firmicutes;Clostridia;Clostridiales;Ruminococcaceae;PAC000748_g;FJ508143_s	FJ508143_s	0	0	0	0	0	0	0	0	0	1	0	0	0	0	0	0	0	0	0	0	0	0	0	0	0	0	0	0	0	0	0	0	0	0	0	0	0	0	0	1	0	0	0	0	0	0	0	0
Bacteria;Firmicutes;Clostridia;Clostridiales;Lachnospiraceae;FJ534957_g;FJ534957_g_uc	FJ534957_g_uc	0	0	0	0	0	0	0	0	0	0	0	0	2	0	0	0	0	0	0	0	0	0	0	0	0	0	0	0	0	5	0	0	0	0	0	0	0	0	0	0	0	0	0	0	0	0	0	0
Bacteria;Firmicutes;Clostridia;Clostridiales;Lachnospiraceae;FJ534957_g;FJ534957_s	FJ534957_s	0	0	0	1	0	0	0	0	0	0	0	0	3	0	0	0	0	0	0	1	0	0	0	1	0	0	0	0	0	0	0	0	0	0	0	0	0	1	0	0	0	0	0	0	0	0	0	0
Bacteria;Bacteroidetes;Bacteroidia;Bacteroidales;Muribaculaceae;PAC001112_g;FJ674156_s	FJ674156_s	15	0	1	1	0	36	21	0	0	5	14	0	0	0	0	0	0	5	0	0	0	6	0	0	1	0	7	5	8	32	1	0	0	0	0	0	0	3	0	28	0	35	0	0	0	0	0	0
Bacteria;Bacteroidetes;Bacteroidia;Bacteroidales;Bacteroidaceae;Bacteroides;FJ674986_s	FJ674986_s	0	0	0	0	0	0	0	0	0	0	0	0	0	0	0	0	0	0	0	0	0	0	0	0	0	0	0	0	0	0	0	0	0	0	0	0	0	0	0	0	0	0	0	0	0	1	0	0
Bacteria;Firmicutes;Clostridia;Clostridiales;Ruminococcaceae;Oscillibacter;FJ678358_s	FJ678358_s	1	0	0	0	0	0	1	0	0	0	0	0	0	0	0	0	2	0	0	0	0	0	0	0	0	0	0	0	0	0	0	0	0	0	0	0	0	0	0	0	0	0	0	0	0	0	0	3
Bacteria;Bacteroidetes;Bacteroidia;Bacteroidales;Rikenellaceae;Alistipes;FJ680258_s	FJ680258_s	3	0	4	0	43	2	0	4	5	27	6	39	0	2	0	0	3	3	4	0	6	3	1	5	0	1	4	2	2	5	9	0	5	54	8	6	1	7	21	3	26	5	3	10	18	28	1	4
Bacteria;Firmicutes;Clostridia;Clostridiales;Lachnospiraceae;EU137610_g;FJ680374_s	FJ680374_s	0	0	0	0	0	0	0	0	0	0	0	0	0	0	0	0	0	0	0	0	0	0	0	0	0	0	0	0	1	0	0	1	0	0	0	0	0	0	0	0	0	0	0	0	0	0	0	0
Bacteria;Bacteroidetes;Bacteroidia;Bacteroidales;Muribaculaceae;PAC001112_g;FJ680736_s	FJ680736_s	67	0	4	25	156	79	2	0	0	23	61	13	1	27	32	280	68	617	29	2	0	8	13	0	38	1	1	1	10	37	0	0	0	0	0	1	0	0	0	4	0	0	0	25	0	20	2	3
Bacteria;Firmicutes;Clostridia;Clostridiales;Lachnospiraceae;Agathobacter;FJ680757_s	FJ680757_s	0	0	0	0	0	0	0	0	0	0	0	0	0	0	0	0	0	0	1	0	0	0	0	0	0	0	0	0	0	0	0	1	0	0	2	0	0	0	0	0	0	0	1	0	0	0	0	0
Bacteria;Firmicutes;Clostridia;Clostridiales;Mogibacterium_f;PAC001609_g;FJ681670_s	FJ681670_s	0	2	0	0	0	0	0	0	0	0	0	0	0	0	0	0	0	0	0	0	0	0	0	0	0	0	0	0	0	0	0	0	0	0	0	0	0	0	0	0	0	0	0	0	0	0	0	0
Bacteria;Firmicutes;Clostridia;Clostridiales;Lachnospiraceae;PAC001043_g;FJ681675_s	FJ681675_s	0	0	1	0	0	0	0	0	1	0	0	0	0	1	0	1	1	0	0	0	0	4	1	0	0	0	0	0	0	0	0	0	0	0	0	0	3	0	0	0	0	2	1	1	1	0	0	1
Bacteria;Firmicutes;Clostridia;Clostridiales;Lachnospiraceae;PAC002042_g;FJ684427_s	FJ684427_s	0	0	0	0	0	0	0	0	0	0	0	0	154	0	0	0	0	0	0	0	1	0	0	0	0	0	0	0	1	0	0	0	0	0	0	0	0	0	0	0	0	0	0	0	0	0	0	0
Bacteria;Bacteroidetes;Bacteroidia;Bacteroidales;Bacteroidaceae;Bacteroides;FJ684447_s	FJ684447_s	0	0	0	0	0	0	0	0	0	0	0	0	0	0	0	0	0	0	0	0	0	0	0	0	0	0	0	0	0	0	0	0	1	0	0	0	0	0	0	160	0	0	0	0	0	0	0	0
Bacteria;Bacteroidetes;Bacteroidia;Bacteroidales;Muribaculaceae;FJ684908_g;FJ684908_g_uc	FJ684908_g_uc	0	0	0	0	0	0	0	0	0	0	0	0	0	0	0	0	0	58	0	0	0	0	0	0	0	0	0	0	0	0	0	0	0	0	0	0	0	0	0	0	0	0	0	0	0	0	7	0
Bacteria;Bacteroidetes;Bacteroidia;Bacteroidales;Muribaculaceae;FJ685275_g;FJ685275_g_uc	FJ685275_g_uc	0	0	0	0	0	0	9	0	0	0	0	0	0	2	0	0	0	0	0	0	0	0	0	0	0	0	0	4	0	0	0	0	0	0	0	0	0	0	0	0	0	0	0	4	0	0	0	0
Bacteria;Firmicutes;Clostridia;Clostridiales;Lachnospiraceae;FJ825526_g;FJ825526_g_uc	FJ825526_g_uc	0	0	0	0	0	0	2	0	0	0	0	0	0	2	0	0	0	0	0	0	1	0	0	0	0	0	0	0	0	3	0	0	0	0	0	0	0	0	0	0	0	0	0	0	0	0	0	0
Bacteria;Firmicutes;Clostridia;Clostridiales;Lachnospiraceae;FJ825526_g;FJ825526_s	FJ825526_s	0	0	0	0	0	0	0	0	0	0	0	0	0	0	0	0	0	0	1	0	0	1	1	0	0	0	0	0	0	0	0	0	0	0	0	0	0	0	0	0	0	0	0	0	0	1	0	0
Bacteria;Firmicutes;Clostridia;Clostridiales;Lachnospiraceae;Shuttleworthia;FJ848393_s	FJ848393_s	0	0	0	0	0	0	0	0	0	0	0	0	0	0	0	0	0	0	1	1	0	0	0	0	0	0	0	0	0	0	0	0	0	1	1	0	0	0	0	0	0	0	0	0	0	0	0	0
Bacteria;Bacteroidetes;Bacteroidia;Bacteroidales;Porphyromonadaceae;EU465694_g;FJ848442_s group	FJ848442_s group	0	0	0	0	0	0	0	0	0	0	0	0	0	0	0	0	0	0	1	0	0	0	0	0	0	0	0	0	0	0	0	0	0	0	0	0	0	0	0	0	0	0	0	0	0	0	0	0
Bacteria;Firmicutes;Clostridia;Clostridiales;Christensenellaceae;FJ848448_g;FJ848448_g_uc	FJ848448_g_uc	0	0	0	0	0	0	0	13	0	2	0	0	0	0	0	0	0	0	0	0	0	0	0	0	0	0	0	0	0	0	0	0	0	2	0	0	0	0	0	0	0	0	0	0	0	0	3	0
Bacteria;Firmicutes;Clostridia;Clostridiales;Lachnospiraceae;PAC001165_g;FJ879230_s	FJ879230_s	0	0	0	0	0	0	0	0	0	0	0	0	0	0	0	0	0	0	0	0	0	0	0	0	0	0	1	0	0	0	0	0	0	0	0	0	0	0	0	0	0	0	0	0	0	0	2	0
Bacteria;Bacteroidetes;Bacteroidia;Bacteroidales;Muribaculaceae;PAC001073_g;FJ879262_s	FJ879262_s	179	190	360	60	122	47	137	1477	154	96	3	66	3	2	918	3	0	81	138	4	125	64	76	7	2	82	447	298	137	327	40	670	290	3	84	26	277	67	15	189	1	284	446	0	54	3	325	1553
Bacteria;Firmicutes;Clostridia;Clostridiales;Lachnospiraceae;KE159600_g;FJ879359_s	FJ879359_s	0	0	0	0	0	0	0	0	0	0	0	0	0	0	0	0	0	0	0	0	0	0	0	0	0	0	0	0	0	0	0	1	0	0	0	0	1	0	0	0	0	0	0	0	0	0	0	0
Bacteria;Firmicutes;Clostridia;Clostridiales;Lachnospiraceae;Frisingicoccus;FJ879454_s	FJ879454_s	0	0	0	0	0	0	1	0	0	0	5	0	0	2	0	0	0	11	0	0	74	9	0	39	0	0	0	1	0	0	0	2	1	0	49	0	0	1	0	4	0	34	2	0	1	0	0	22
Bacteria;Bacteroidetes;Bacteroidia;Bacteroidales;Muribaculaceae;PAC000198_g;FJ879490_s	FJ879490_s	0	0	0	0	0	0	0	0	0	0	0	0	0	328	0	0	0	142	0	0	0	0	0	0	0	0	0	0	0	0	0	0	0	0	0	0	0	1	0	0	0	0	0	0	6	0	0	0
Bacteria;Firmicutes;Clostridia;Clostridiales;Lachnospiraceae;PAC000664_g;FJ879557_s	FJ879557_s	0	0	0	0	0	0	0	0	0	0	0	0	0	0	0	0	0	0	0	0	0	0	0	0	0	0	0	0	0	0	0	0	0	0	0	0	0	0	0	0	1	0	0	0	0	0	0	0
Bacteria;Firmicutes;Clostridia;Clostridiales;Lachnospiraceae;Acetatifactor;FJ879577_s	FJ879577_s	5	27	26	14	77	7	30	54	8	10	0	31	1	8	8	0	3	11	66	172	41	20	23	52	2	16	281	5	644	83	219	469	6	28	93	10	446	93	6	4	63	15	27	135	56	243	0	204
Bacteria;Bacteroidetes;Bacteroidia;Bacteroidales;Muribaculaceae;PAC001512_g;FJ879830_s	FJ879830_s	0	0	0	0	0	0	0	0	0	0	0	0	0	0	0	1	0	0	0	0	0	0	0	0	0	0	0	0	0	0	0	0	0	0	0	0	0	0	0	0	0	0	0	0	0	0	0	0
Bacteria;Cyanobacteria;Vampirovibrio_c;FR888536_o;FR888536_f;FR888536_g;FJ879949_s	FJ879949_s	13	0	6	2	0	0	0	0	0	5	92	7	0	31	0	0	0	1	8	27	0	0	3	0	97	1	0	0	38	0	0	0	0	0	0	1	0	5	0	1	0	0	1	0	0	0	3	0
Bacteria;Firmicutes;Clostridia;Clostridiales;Ruminococcaceae;Pseudoflavonifractor;FJ879979_s	FJ879979_s	0	0	3	0	0	0	0	0	0	0	0	2	0	0	0	0	0	0	0	0	0	0	0	0	0	0	0	0	0	0	0	0	0	0	0	0	0	0	0	4	0	0	0	0	0	0	0	0
Bacteria;Bacteroidetes;Bacteroidia;Bacteroidales;Muribaculaceae;PAC001692_g;FJ880044_s	FJ880044_s	0	0	1	0	1	0	0	0	0	0	0	3	0	0	0	0	0	0	1	0	0	2	0	0	0	0	0	0	0	0	0	1	0	4	0	0	0	0	0	0	0	0	0	0	0	0	0	0
Bacteria;Firmicutes;Clostridia;Clostridiales;Lachnospiraceae;PAC001097_g;FJ880077_s	FJ880077_s	0	0	0	0	0	0	0	0	0	0	0	0	0	0	0	0	0	0	0	0	0	0	0	0	0	0	0	0	0	0	0	0	0	0	0	0	0	0	0	123	0	0	0	0	0	0	0	0
Bacteria;Firmicutes;Clostridia;Clostridiales;Lachnospiraceae;PAC001165_g;FJ880105_s	FJ880105_s	1	0	0	0	0	0	0	0	0	0	0	0	0	0	1	0	0	1	0	0	0	0	0	0	0	0	0	0	0	0	0	0	0	0	1	0	0	0	0	2	0	0	0	0	0	0	0	0
Bacteria;Firmicutes;Clostridia;Clostridiales;Lachnospiraceae;FJ880297_g;FJ880297_g_uc	FJ880297_g_uc	0	0	0	0	0	0	0	0	0	0	0	0	0	0	0	0	0	0	0	0	0	0	0	0	0	0	0	0	0	0	0	2	0	0	0	0	0	0	0	0	0	0	0	0	0	0	0	0
Bacteria;Firmicutes;Clostridia;Clostridiales;Ruminococcaceae;Sporobacter;FJ880321_s	FJ880321_s	0	0	0	0	0	0	0	0	0	0	0	0	0	0	0	0	0	0	0	0	0	0	0	0	0	0	0	0	0	0	0	0	0	0	0	0	0	0	0	3	0	0	0	0	0	0	0	0
Bacteria;Firmicutes;Clostridia;Clostridiales;Ruminococcaceae;Pseudoflavonifractor;FJ880402_s	FJ880402_s	0	0	0	0	0	0	0	0	0	0	0	0	0	0	0	0	0	0	0	0	0	0	0	0	0	0	0	0	0	0	0	0	0	0	0	0	0	0	0	0	0	0	0	1	0	0	0	0
Bacteria;Bacteroidetes;Bacteroidia;Bacteroidales;Muribaculaceae;PAC001068_g;FJ880443_s	FJ880443_s	12	0	12	65	48	1	0	132	25	65	0	88	16	0	312	15	0	105	207	20	177	54	1	0	0	89	13	89	138	154	490	1	117	379	297	25	4	126	9	161	1	115	658	1	75	2	89	1614
Bacteria;Firmicutes;Clostridia;Clostridiales;Lachnospiraceae;PAC000664_g;FJ880454_s	FJ880454_s	2	0	13	0	0	0	0	0	11	0	213	0	0	1	3	0	0	0	1	8	481	107	1	0	2	0	1	0	0	0	0	0	0	0	2	0	0	3	0	0	0	0	0	0	0	0	0	0
Bacteria;Firmicutes;Clostridia;Clostridiales;Lachnospiraceae;Anaerotignum;FJ880485_s	FJ880485_s	0	0	0	0	0	0	0	0	0	0	0	0	62	0	0	46	0	0	0	0	0	0	0	0	0	0	0	0	0	0	0	0	0	0	0	0	0	0	0	0	0	0	0	0	0	0	0	0
Bacteria;Firmicutes;Clostridia;Clostridiales;Ruminococcaceae;Oscillibacter;FJ880499_s	FJ880499_s	2	1	6	0	2	2	27	5	2	0	0	1	0	0	4	0	0	1	5	2	3	3	4	0	0	5	16	1	52	2	2	11	0	0	18	0	4	3	2	1	5	1	4	9	2	1	0	2
Bacteria;Firmicutes;Clostridia;Clostridiales;Lachnospiraceae;Blautia;FJ880520_s	FJ880520_s	0	0	0	0	0	0	0	0	0	0	0	0	19	0	0	0	0	0	0	0	0	0	0	0	0	0	0	0	0	0	0	0	0	0	0	0	0	0	0	0	0	0	0	0	0	0	0	0
Bacteria;Bacteroidetes;Bacteroidia;Bacteroidales;Prevotellaceae;Paraprevotella;FJ880724_s	FJ880724_s	0	0	0	0	0	0	0	0	0	0	0	0	0	0	0	0	0	0	0	0	0	0	0	0	1	0	0	0	0	0	0	0	0	0	0	0	0	0	0	0	0	0	0	0	0	0	0	0
Bacteria;Firmicutes;Clostridia;Clostridiales;Lachnospiraceae;PAC001516_g;FJ880744_s	FJ880744_s	0	0	0	0	0	0	0	0	0	0	0	0	0	0	0	0	0	70	0	0	0	2	0	0	0	0	0	0	0	0	0	54	0	0	0	0	0	0	0	0	0	0	18	0	0	0	0	0
Bacteria;Firmicutes;Clostridia;Clostridiales;Lachnospiraceae;PAC000664_g;FJ880752_s	FJ880752_s	10	0	29	54	1	18	10	0	26	1	11	0	0	0	0	0	0	0	0	1	21	30	0	0	1	0	1	101	0	0	0	0	22	50	1	0	0	0	1	4	0	4	0	63	0	0	30	0
Bacteria;Firmicutes;Clostridia;Clostridiales;Mogibacterium_f;PAC001612_g;FJ880767_s	FJ880767_s	0	0	0	0	0	0	0	0	0	0	0	0	0	0	0	0	0	0	0	0	0	0	0	0	0	0	0	0	0	0	0	0	0	0	0	0	0	0	0	3	0	0	0	0	0	0	0	0
Bacteria;Firmicutes;Clostridia;Clostridiales;Ruminococcaceae;FJ880790_g;FJ880790_s	FJ880790_s	0	0	0	0	1	0	0	1	0	0	0	0	0	0	0	0	0	0	0	1	0	12	0	0	0	0	0	0	0	0	0	0	0	1	3	0	0	0	0	0	0	0	0	0	0	0	0	0
Bacteria;Bacteroidetes;Bacteroidia;Bacteroidales;Muribaculaceae;PAC000198_g;FJ880879_s	FJ880879_s	0	0	0	0	0	3	0	0	0	0	2	0	0	0	0	0	0	0	2	0	0	0	0	0	0	0	0	0	0	0	1	1	0	0	0	0	1	0	0	0	0	0	0	0	0	1	0	0
Bacteria;Firmicutes;Clostridia;Clostridiales;Lachnospiraceae;PAC000664_g;FJ880975_s	FJ880975_s	0	0	0	0	0	0	0	0	0	0	0	0	0	0	0	0	0	0	0	0	0	0	0	0	0	0	0	0	0	0	0	0	0	0	6	0	0	0	0	0	0	0	0	0	0	0	0	0
Bacteria;Firmicutes;Clostridia;Clostridiales;Ruminococcaceae;Oscillibacter;FJ880976_s	FJ880976_s	0	0	0	0	0	0	0	0	0	0	0	0	0	0	0	0	0	0	0	0	0	1	0	0	0	0	0	0	0	0	0	0	0	0	0	0	0	0	0	0	0	0	0	0	0	0	0	0
Bacteria;Firmicutes;Clostridia;Clostridiales;Lachnospiraceae;Acetatifactor;FJ880993_s	FJ880993_s	0	0	0	0	0	0	0	0	0	0	0	0	0	0	0	0	0	0	1	0	0	1	0	0	0	0	0	0	0	0	0	0	0	0	0	0	0	0	0	0	0	0	0	0	0	0	0	0
Bacteria;Firmicutes;Clostridia;Clostridiales;Ruminococcaceae;PAC000748_g;FJ881047_s	FJ881047_s	0	0	0	0	0	0	0	0	0	1	0	0	0	0	0	0	0	0	0	0	0	0	0	0	0	0	0	0	0	0	0	0	0	0	0	0	0	0	0	2	0	0	0	0	0	0	0	0
Bacteria;Firmicutes;Clostridia;Clostridiales;Lachnospiraceae;PAC001372_g;FJ881062_s	FJ881062_s	2	8	6	6	96	0	8	17	1	7	0	2	1	0	8	0	0	0	190	51	31	1	2	16	0	1	155	3	5	3	5	46	2	6	8	4	119	1	0	0	7	0	4	35	2	2	13	9
Bacteria;Firmicutes;Clostridia;Clostridiales;Lachnospiraceae;Acetatifactor;FJ881083_s	FJ881083_s	0	0	0	0	0	0	0	0	0	0	0	0	0	0	0	0	0	3	0	26	0	0	0	0	0	0	0	0	0	0	0	0	0	0	0	0	0	0	0	0	0	0	0	0	0	0	0	0
Bacteria;Firmicutes;Clostridia;Clostridiales;Lachnospiraceae;PAC001524_g;FJ881154_s	FJ881154_s	0	0	0	0	0	0	3	0	0	0	2	0	0	20	0	0	0	6	0	3	0	0	2	0	0	0	0	0	0	0	0	0	0	0	0	0	0	0	0	0	0	0	0	25	0	0	0	0
Bacteria;Firmicutes;Clostridia;Clostridiales;Lachnospiraceae;FJ881160_g;FJ881160_g_uc	FJ881160_g_uc	0	0	0	0	0	0	0	0	0	13	0	0	0	69	0	0	0	0	0	0	0	0	0	2	0	0	0	0	0	0	0	0	0	0	49	0	0	0	0	0	5	0	9	0	0	0	0	0
Bacteria;Firmicutes;Clostridia;Clostridiales;Lachnospiraceae;Clostridium_g24;FJ881164_s	FJ881164_s	1	4	1	1	6	0	1	2	0	0	0	0	0	0	3	0	0	0	6	12	29	7	4	12	0	0	9	0	2	8	5	17	0	12	2	0	13	1	0	3	0	1	7	54	4	7	1	10
Bacteria;Firmicutes;Clostridia;Clostridiales;Lachnospiraceae;KE159538_g;FJ881185_s	FJ881185_s	0	0	0	0	0	0	0	0	0	0	0	0	0	0	0	0	0	0	0	0	0	0	0	0	0	0	0	0	0	0	0	0	0	1	0	0	0	0	0	0	0	0	0	0	0	1	0	0
Bacteria;Firmicutes;Clostridia;Clostridiales;Lachnospiraceae;Acetatifactor;FJ881208_s	FJ881208_s	1	2	2	0	12	0	1	7	1	0	0	0	0	4	1	0	0	1	3	13	8	9	1	15	1	2	3	0	0	0	0	12	1	1	15	0	8	2	2	0	3	6	1	5	5	1	0	1
Bacteria;Firmicutes;Clostridia;Clostridiales;Christensenellaceae;PAC001360_g;FJ881210_s	FJ881210_s	2	0	0	1	0	0	4	0	0	1	0	0	0	0	0	0	0	0	0	0	0	0	0	1	0	0	0	0	0	0	0	0	35	3	0	0	0	0	0	0	0	0	0	0	0	0	0	0
Bacteria;Firmicutes;Clostridia;Clostridiales;Lachnospiraceae;KE159600_g;FJ881308_s group	FJ881308_s group	1	0	47	1	1	10	0	0	0	0	0	0	0	0	1	0	0	0	0	0	0	0	0	0	0	0	0	0	0	0	0	1	0	0	111	0	0	0	0	0	3	2	0	0	0	0	0	0
Bacteria;Proteobacteria;Betaproteobacteria;Burkholderiales;Sutterellaceae;AP014683_g;FM253653_s	FM253653_s	0	0	0	0	0	0	0	0	0	0	0	0	0	1	0	0	0	0	0	0	0	0	0	0	0	0	0	0	0	0	0	0	0	0	0	0	0	0	0	0	0	0	0	0	0	0	0	0
Bacteria;Firmicutes;Clostridia;Clostridiales;Lachnospiraceae;FMWZ_g;FMWZ_g_uc	FMWZ_g_uc	0	0	0	0	0	0	0	0	0	0	0	0	0	0	0	0	0	0	0	0	0	0	0	0	0	0	0	0	0	0	0	0	0	0	6	0	0	0	0	0	0	0	9	0	0	0	0	0
Bacteria;Verrucomicrobia;Opitutae;Puniceicoccales;FN377789_f;FN377789_g;FN377789_g_uc	FN377789_g_uc	6	2	38	0	0	11	8	0	0	35	0	0	0	0	0	0	0	24	0	0	57	28	0	95	0	0	0	0	0	0	0	13	0	0	0	0	0	0	6	21	375	0	0	0	0	0	16	0
Bacteria;Bacteroidetes;Bacteroidia;Bacteroidales;Bacteroidaceae;Bacteroides;FQXY_s	FQXY_s	0	0	0	0	0	0	0	0	0	0	0	0	1	0	1	0	1	0	35	0	0	0	0	0	0	1	0	0	0	0	0	0	0	0	0	0	0	0	0	0	0	0	0	0	0	0	0	0
Bacteria;Cyanobacteria;Vampirovibrio_c;FR888536_o;FR888536_f;FR888536_g;FR888536_g_uc	FR888536_g_uc	16	17	85	469	8	54	1	172	13	23	221	29	0	29	182	316	441	5	261	16	317	6	227	130	72	11	0	1	4	186	2	0	0	1	0	1	0	2	0	4	1	0	0	7	11	0	129	0
Bacteria;Cyanobacteria;Vampirovibrio_c;FR888536_o;FR888536_f;FR888536_g;FR888536_s	FR888536_s	1	0	0	0	0	0	0	0	0	0	16	2	0	0	0	0	0	0	0	0	0	0	0	0	0	0	0	0	0	0	0	0	0	0	1	0	0	0	0	0	0	0	0	0	0	0	0	0
Bacteria;Firmicutes;Clostridia;Clostridiales;Ruminococcaceae;FTRU_g;FTRU_g_uc	FTRU_g_uc	0	0	0	0	0	0	0	0	0	0	0	0	0	0	0	8	0	0	0	0	0	0	0	0	0	0	0	0	0	0	0	0	0	0	0	0	0	0	0	0	0	0	0	0	0	0	0	0
Bacteria;Firmicutes;Clostridia;Clostridiales;Ruminococcaceae;FTRU_g;FTRU_s group	FTRU_s group	0	0	0	0	0	0	0	0	0	0	0	0	12	0	0	10	0	0	0	0	0	0	0	0	0	0	0	0	0	0	0	0	0	0	0	0	0	0	0	0	0	0	0	0	0	0	0	0
Bacteria;Firmicutes;Clostridia;Clostridiales;Ruminococcaceae;Paludicola;FYDD_s	FYDD_s	0	0	0	0	0	0	0	0	0	0	0	0	3	0	0	0	0	0	0	0	0	0	0	0	0	0	0	0	0	0	0	0	0	0	0	0	0	0	0	0	0	0	0	0	0	0	0	0
Bacteria;Firmicutes;Erysipelotrichi;Erysipelotrichales;Erysipelotrichaceae;Faecalibaculum;Faecalibaculum_uc	Faecalibaculum_uc	0	0	0	0	0	0	0	25	0	0	31	0	2	0	0	5	0	0	0	0	0	0	0	17	53	0	0	0	0	0	0	0	14	0	0	0	0	0	0	0	0	0	3	0	0	0	0	0
Bacteria;Firmicutes;Clostridia;Clostridiales;Lachnospiraceae;Faecalicatena;Faecalicatena contorta group	Faecalicatena contorta group	0	0	0	0	0	0	0	0	0	0	0	0	1	0	0	0	0	0	0	0	0	0	0	0	0	0	0	0	0	0	0	0	0	0	0	0	0	0	0	0	0	0	0	0	0	0	0	0
Bacteria;Firmicutes;Clostridia;Clostridiales;Lachnospiraceae;Faecalicatena;Faecalicatena_uc	Faecalicatena_uc	0	0	0	0	0	0	0	0	0	0	0	0	0	0	0	0	0	0	0	2	0	0	0	0	0	8	0	0	0	0	0	19	0	4	0	3	0	0	0	0	0	0	0	3	0	0	0	0
Bacteria;Firmicutes;Clostridia;Clostridiales;Lachnospiraceae;Faecalimonas;Faecalimonas umbilicata group	Faecalimonas umbilicata group	0	0	0	0	0	0	0	0	0	0	0	0	0	0	0	0	0	0	0	1	0	0	0	0	0	0	0	0	0	0	0	0	0	0	1	0	0	0	0	0	0	0	0	0	0	0	0	0
Bacteria;Firmicutes;Clostridia;Clostridiales;Lachnospiraceae;Faecalimonas;Faecalimonas_uc	Faecalimonas_uc	0	0	0	0	0	0	0	0	0	0	0	0	0	0	0	0	0	0	0	6	0	0	0	0	0	0	0	0	0	0	0	0	0	0	0	0	0	0	0	0	0	0	0	0	0	0	0	0
Bacteria;Firmicutes;Clostridia;Clostridiales;Lachnospiraceae;Falcatimonas;Falcatimonas_uc	Falcatimonas_uc	0	0	0	0	2	0	0	0	0	0	0	0	0	0	0	0	0	0	0	0	0	0	0	0	0	0	0	0	0	0	0	0	0	0	0	0	0	0	0	0	0	0	0	0	0	0	0	0
Bacteria;Firmicutes;Clostridia;Clostridiales;Ruminococcaceae;Pseudoflavonifractor;Flavonifractor plautii	Flavonifractor plautii	0	1	0	1	0	2	2	2	1	3	1	0	26	0	0	0	0	4	6	3	0	14	4	3	0	5	29	5	16	0	2	52	1	21	22	0	2	5	0	1	5	0	5	21	7	0	0	2
Bacteria;Firmicutes;Clostridia;Clostridiales;Ruminococcaceae;Pseudoflavonifractor;Flintibacter butyricus group	Flintibacter butyricus group	1	3	4	6	2	1	1	10	1	2	3	3	0	12	2	1	9	9	8	22	17	16	9	0	4	5	6	1	23	2	5	45	3	1	4	0	3	4	0	1	5	1	0	14	6	0	0	19
Bacteria;Firmicutes;Clostridia;Clostridiales;Lachnospiraceae;Frisingicoccus;Frisingicoccus caecimuris	Frisingicoccus caecimuris	0	0	0	0	0	0	0	0	0	0	0	0	30	0	0	0	0	0	0	0	0	0	0	0	0	0	0	0	0	0	0	0	0	0	0	0	0	0	0	0	0	0	0	0	0	0	0	0
Bacteria;Firmicutes;Clostridia;Clostridiales;Lachnospiraceae;Frisingicoccus;Frisingicoccus_uc	Frisingicoccus_uc	0	2	5	0	0	2	0	0	3	0	0	0	0	1	2	0	2	1	0	2	8	6	1	21	2	3	10	2	0	0	0	19	2	4	793	5	1	0	0	3	6	2	0	0	0	1	7	4
Bacteria;Fusobacteria;Fusobacteria_c;Fusobacteriales;Fusobacteriaceae;Fusobacterium;Fusobacterium necrogenes group	Fusobacterium necrogenes group	0	1	0	0	0	0	0	0	0	0	0	0	0	2	0	0	0	0	0	0	0	0	0	0	0	0	0	0	0	0	0	0	0	0	0	0	0	0	0	0	0	0	0	0	0	0	0	0
Bacteria;Fusobacteria;Fusobacteria_c;Fusobacteriales;Fusobacteriaceae;Fusobacterium;Fusobacterium perfoetens	Fusobacterium perfoetens	0	2	0	0	0	0	0	0	0	0	0	0	0	0	0	0	0	0	0	0	0	0	0	0	0	0	0	0	0	0	0	0	0	0	0	0	0	0	0	0	0	0	0	0	0	0	0	0
Bacteria;Fusobacteria;Fusobacteria_c;Fusobacteriales;Fusobacteriaceae;Fusobacterium;Fusobacterium varium group	Fusobacterium varium group	0	0	0	0	0	0	0	0	0	0	0	0	0	0	0	0	0	0	0	0	0	0	0	0	0	0	0	0	0	0	0	0	0	0	0	49	1	0	0	0	0	0	0	0	0	0	0	0
Bacteria;Fusobacteria;Fusobacteria_c;Fusobacteriales;Fusobacteriaceae;Fusobacterium;Fusobacterium_uc	Fusobacterium_uc	0	0	0	0	0	0	0	0	0	0	0	0	0	2	0	0	2	0	0	0	0	0	0	0	29	0	0	0	0	0	0	0	0	0	0	0	0	0	0	0	0	0	0	0	0	0	0	0
Bacteria;Firmicutes;Clostridia;Clostridiales;Ruminococcaceae;Faecalibacterium;GG697149_s group	GG697149_s group	0	1	0	0	0	0	0	0	0	0	0	0	0	1	0	0	0	0	0	0	0	0	0	0	0	0	0	0	0	0	0	0	0	0	0	0	0	0	0	0	0	0	0	0	0	0	0	0
Bacteria;Firmicutes;Bacilli;Lactobacillales;Lactobacillaceae;Lactobacillus;GQ156344_s	GQ156344_s	0	0	0	0	0	0	0	0	0	0	1	0	0	0	0	0	0	0	0	0	0	0	0	0	1	0	0	0	0	0	0	1	1	0	0	0	2	0	0	0	0	0	0	0	0	0	0	0
Bacteria;Firmicutes;Clostridia;Clostridiales;Christensenellaceae;PAC001360_g;GQ157859_s	GQ157859_s	0	5	0	28	0	0	26	0	15	1	0	7	0	0	0	0	0	108	0	0	0	1	2	13	7	2	275	0	19	19	0	2	53	107	27	0	0	1	1	25	43	8	2	279	18	0	4	0
Bacteria;Firmicutes;Clostridia;Clostridiales;Ruminococcaceae;PAC000672_g;GQ175441_s group	GQ175441_s group	0	0	0	0	0	0	0	0	0	0	0	1	0	0	0	0	0	0	0	0	0	0	0	0	0	0	0	0	0	0	1	0	0	1	0	0	0	0	0	0	0	1	0	0	0	0	0	0
Bacteria;Bacteroidetes;Bacteroidia;Bacteroidales;Prevotellaceae;Prevotella;GQ358272_s	GQ358272_s	0	0	0	0	0	0	0	0	0	0	0	0	0	0	0	0	0	0	0	0	0	0	0	0	0	0	0	0	0	0	0	1	0	0	0	0	0	0	0	0	0	0	0	0	0	0	0	0
Bacteria;Firmicutes;Clostridia;Clostridiales;Ruminococcaceae;PAC000661_g;GQ358437_s	GQ358437_s	0	0	0	0	0	0	0	0	0	1	0	0	0	0	0	0	0	0	0	0	0	0	0	0	0	0	0	0	3	0	0	0	0	0	0	0	0	0	0	1	0	0	0	0	0	0	0	0
Bacteria;Firmicutes;Clostridia;Clostridiales;Christensenellaceae;GQ448104_g;GQ448104_g_uc	GQ448104_g_uc	0	0	0	3	0	0	0	0	0	0	0	4	0	0	0	0	0	0	0	0	0	4	0	7	0	0	0	0	0	0	0	0	0	4	0	0	0	0	0	0	0	0	0	0	0	0	0	0
Bacteria;Firmicutes;Clostridia;Clostridiales;Christensenellaceae;GQ448104_g;GQ448104_s	GQ448104_s	0	0	0	10	0	0	0	0	0	0	0	0	0	0	0	0	0	0	0	0	0	0	0	0	0	0	0	0	0	0	0	0	0	0	0	0	0	0	0	0	0	0	0	0	0	0	0	0
Bacteria;Firmicutes;Clostridia;Clostridiales;Ruminococcaceae;PAC000683_g;GQ448528_s	GQ448528_s	0	0	0	0	0	0	0	0	0	0	0	0	0	0	0	0	0	1	0	0	0	0	0	0	0	0	0	0	0	0	0	0	0	0	0	0	0	0	0	1	0	0	0	0	0	1	0	0
Bacteria;Firmicutes;Clostridia;Clostridiales;Ruminococcaceae;PAC000683_g;GQ448612_s	GQ448612_s	0	0	0	0	0	0	0	0	0	0	0	0	0	0	0	0	0	0	0	0	0	0	0	0	0	0	0	0	0	0	0	0	0	0	0	0	0	0	0	0	1	0	0	0	0	0	0	0
Bacteria;Cyanobacteria;Vampirovibrio_c;FR888536_o;FR888536_f;FR888536_g;GQ448719_s	GQ448719_s	0	0	0	4	37	0	0	0	0	4	0	0	0	0	0	0	0	0	0	0	0	0	0	0	0	29	0	0	0	0	6	0	3	0	0	0	0	0	0	1	0	0	0	0	170	0	0	0
Bacteria;Firmicutes;Clostridia;Clostridiales;Lachnospiraceae;Frisingicoccus;GQ448793_s	GQ448793_s	0	0	0	0	1	0	0	0	0	0	0	0	0	0	0	0	0	0	0	0	0	0	0	0	0	0	0	0	0	0	0	0	0	0	1	0	0	0	0	0	0	0	0	0	0	0	0	0
Bacteria;Firmicutes;Clostridia;Clostridiales;Ruminococcaceae;GQ451199_g;GQ451199_g_uc	GQ451199_g_uc	0	0	0	0	0	0	0	0	0	0	0	0	0	0	0	0	0	0	0	0	0	0	0	0	0	0	0	0	0	0	0	0	0	0	0	0	0	0	0	0	0	0	2	0	0	0	0	0
Bacteria;Cyanobacteria;Vampirovibrio_c;FR888536_o;FR888536_f;FR888536_g;GQ451255_s	GQ451255_s	26	0	1	0	0	0	0	0	0	2	30	4	0	0	0	0	278	0	0	0	0	0	0	0	16	0	0	0	0	0	0	0	0	0	0	0	0	16	0	0	0	0	0	0	0	0	0	0
Bacteria;Bacteroidetes;Bacteroidia;Bacteroidales;Muribaculaceae;GQ451278_g;GQ451278_g_uc	GQ451278_g_uc	0	0	0	0	0	0	0	0	7	0	0	0	0	0	0	0	0	0	0	0	0	0	0	0	0	0	0	0	0	0	0	3	0	0	0	0	0	0	0	0	0	0	0	0	0	0	0	0
Bacteria;Firmicutes;Clostridia;Clostridiales;Lachnospiraceae;PAC001166_g;GQ451310_s	GQ451310_s	0	0	3	0	30	0	0	12	66	0	0	9	0	0	0	0	0	0	0	3	0	0	0	0	0	1	0	1	0	9	0	0	0	26	152	0	0	0	0	0	0	0	0	241	1	0	0	0
Bacteria;Proteobacteria;Deltaproteobacteria;Desulfovibrionales;Desulfovibrionaceae;Desulfovibrio;GQ503807_s	GQ503807_s	3	0	4	0	0	0	0	0	0	1	0	1	0	0	0	0	0	0	0	0	256	2	0	0	0	0	1	0	0	0	0	0	0	0	0	0	0	0	0	0	0	0	0	0	0	0	0	0
Bacteria;Proteobacteria;Deltaproteobacteria;Desulfovibrionales;Desulfovibrionaceae;LT706945_g;GQ867364_s	GQ867364_s	0	0	0	0	0	0	0	0	0	0	0	0	0	1	0	1	0	0	0	0	0	0	0	0	0	0	0	0	0	0	0	0	0	0	0	0	0	0	0	1	0	0	0	0	0	0	0	2
Bacteria;Firmicutes;Clostridia;Clostridiales;Ruminococcaceae;Sporobacter;GQ897604_s	GQ897604_s	0	0	0	0	0	0	0	0	0	0	0	4	0	0	0	0	0	0	0	0	0	0	0	0	0	0	0	0	0	0	0	0	0	0	0	0	0	0	0	0	0	0	0	0	0	0	0	0
Bacteria;Proteobacteria;Alphaproteobacteria;Rhodospirillales;Rhodospirillaceae;LARJ_g;GQ898126_s	GQ898126_s	0	0	1	0	0	0	0	0	0	0	0	1	0	0	0	0	0	0	1	0	0	0	0	0	1	0	0	0	1	0	0	0	0	0	1	0	0	1	0	0	0	0	0	0	0	0	0	0
Bacteria;Firmicutes;Clostridia;Clostridiales;Mogibacterium_f;GU174072_g;GU174072_g_uc	GU174072_g_uc	0	0	0	0	0	0	0	0	0	2	0	0	0	0	0	0	0	0	0	0	5	0	0	0	3	0	0	0	0	0	0	0	0	0	0	0	0	0	0	0	0	0	0	0	0	0	0	0
Bacteria;Fusobacteria;Fusobacteria_c;Fusobacteriales;Fusobacteriaceae;Fusobacterium;GU202001_s	GU202001_s	0	0	1	0	0	0	0	0	0	0	0	2	0	0	0	0	0	0	0	0	0	0	0	0	0	1	0	0	1	0	0	0	0	0	0	0	0	0	0	0	0	0	0	0	0	0	0	0
Bacteria;Firmicutes;Clostridia;Clostridiales;Ruminococcaceae;Sporobacter;GU303269_s	GU303269_s	0	0	0	0	0	4	0	1	0	0	0	0	0	0	1	0	0	0	4	0	0	0	3	0	0	0	0	1	1	0	0	0	0	1	1	3	0	1	0	0	8	2	3	0	0	0	0	0
Bacteria;Bacteroidetes;Bacteroidia;Bacteroidales;RF16_f;GU303877_g;GU303877_g_uc	GU303877_g_uc	5	0	0	0	0	5	0	0	1	0	8	0	0	0	0	0	0	43	0	0	0	0	0	0	0	0	0	0	0	0	0	0	0	0	0	0	0	0	0	0	0	0	0	0	0	0	0	0
Bacteria;Tenericutes;Mollicutes;Mycoplasmatales;Mycoplasmataceae_f1;Mycoplasma_g19;GU304581_s	GU304581_s	26	2	0	0	0	18	24	0	0	7	3	9	0	0	0	0	0	6	0	0	55	0	1	1	0	14	647	0	0	7	0	0	0	30	0	0	0	0	0	66	1	7	0	0	2788	1	0	0
Bacteria;Firmicutes;Clostridia;Clostridiales;Ruminococcaceae;Ruminococcus;GU324360_s	GU324360_s	0	0	0	0	0	0	0	0	0	0	0	0	0	0	0	0	0	0	0	0	0	0	0	0	0	0	0	0	0	0	0	0	0	0	0	0	0	0	0	3	0	0	0	0	0	0	0	0
Bacteria;Firmicutes;Clostridia;Clostridiales;Lachnospiraceae;GU324393_g;GU324393_g_uc	GU324393_g_uc	0	4	4	0	28	8	9	0	5	0	5	0	0	99	0	0	17	11	0	0	2	4	0	4	0	0	3	0	0	0	2	2	0	8	80	0	0	0	0	10	6	0	23	19	0	22	0	28
Bacteria;Firmicutes;Clostridia;Clostridiales;Lachnospiraceae;GU324393_g;GU324393_s	GU324393_s	0	0	0	0	0	0	0	0	13	0	0	0	0	0	0	0	0	0	0	0	0	0	0	13	0	0	0	0	0	0	0	0	0	0	157	0	0	0	0	0	0	0	0	0	0	0	0	1
Bacteria;Bacteroidetes;Bacteroidia;Bacteroidales;Odoribacteraceae;Gabonibacter;Gabonibacter massiliensis	Gabonibacter massiliensis	0	0	0	0	0	0	0	0	0	0	0	0	4	0	0	0	0	0	0	0	0	0	0	0	0	0	0	0	0	0	0	0	0	0	0	0	0	0	0	0	0	0	0	0	0	0	0	0
Bacteria;Actinobacteria;Rubrobacteria;Gaiellales;Gaiellaceae;Gaiella;Gaiella_uc	Gaiella_uc	0	0	0	0	0	0	0	0	0	0	0	0	0	0	0	0	0	0	0	0	1	0	0	0	0	0	0	0	0	0	0	0	0	0	0	0	0	0	0	0	0	0	0	0	0	0	0	0
Bacteria;Firmicutes;Bacilli;Bacillales;Gemella_f;Gemella;Gemella haemolysans group	Gemella haemolysans group	0	0	1	0	0	0	0	1	0	0	0	2	1	0	0	0	1	0	0	0	0	0	0	0	0	6	1	0	0	1	0	1	0	0	1	0	1	0	0	0	1	0	0	0	0	0	0	0
Bacteria;Firmicutes;Clostridia;Clostridiales;Ruminococcaceae;Ruminococcus;HM123886_s	HM123886_s	0	0	0	0	0	0	0	0	0	0	0	0	0	0	0	0	0	0	0	0	0	0	0	0	0	0	0	0	0	0	0	0	0	0	0	0	0	91	0	52	0	0	0	0	0	0	0	0
Bacteria;Bacteroidetes;Bacteroidia;Bacteroidales;Muribaculaceae;HM123925_g;HM123925_g_uc	HM123925_g_uc	0	16	7	0	0	0	0	29	2	0	2	4	2	0	18	0	9	0	0	0	0	0	0	16	2	0	3	0	13	2	3	45	0	22	4	0	13	0	13	5	0	0	0	6	2	8	0	8
Bacteria;Bacteroidetes;Bacteroidia;Bacteroidales;Muribaculaceae;HM123925_g;HM123925_s	HM123925_s	0	48	4	43	0	1	15	31	10	13	26	0	13	9	98	3	6	0	6	10	7	0	25	138	37	12	5	1	0	17	25	34	27	78	68	17	124	14	47	6	1	0	17	29	27	81	12	92
Bacteria;Bacteroidetes;Bacteroidia;Bacteroidales;AC160630_f;GU302773_g;HM123928_s	HM123928_s	0	0	0	0	0	0	0	0	0	0	0	0	0	0	0	0	0	0	0	0	0	0	0	0	0	0	0	0	0	0	0	0	0	0	0	0	0	0	0	1	0	0	0	0	0	0	0	0
Bacteria;Firmicutes;Clostridia;Clostridiales;Lachnospiraceae;PAC001165_g;HM123934_s	HM123934_s	0	0	0	0	0	0	0	0	0	0	0	0	0	0	0	0	0	0	0	0	0	0	0	0	0	0	0	0	0	1	0	0	0	0	0	0	0	0	0	2	0	0	0	0	0	0	0	0
Bacteria;Proteobacteria;Deltaproteobacteria;Desulfovibrionales;Desulfovibrionaceae;Bilophila;HM123944_s	HM123944_s	4	2	8	2	0	0	1	1	0	0	0	0	0	0	0	1	26	3	1	2	9	21	3	2	0	1	0	0	0	0	0	0	0	1	2	0	0	1	0	1	0	4	0	25	1	0	1	10
Bacteria;Firmicutes;Clostridia;Clostridiales;Ruminococcaceae;Pseudoflavonifractor;HM123968_s group	HM123968_s group	0	0	0	0	0	0	0	0	0	0	0	0	0	0	0	0	0	0	0	0	0	4	0	0	0	0	0	0	0	0	0	0	0	0	0	0	0	0	0	1	0	0	0	0	0	0	0	0
Bacteria;Spirochaetes;Spirochaetia;Spirochaetales;Spirochaetaceae;Treponema;HM123972_s	HM123972_s	806	9	635	0	5	2023	324	0	1	3002	397	1	1	2	1	1	0	2329	2	2	1468	5124	2579	1	2	7	2663	764	1887	4	1	1	0	2528	1	1	4	1	0	158	3	3	3	3	6553	3	0	1
Bacteria;Firmicutes;Clostridia;Clostridiales;Lachnospiraceae;Acetatifactor;HM123977_s	HM123977_s	0	0	0	0	0	0	1	2	0	0	0	0	0	0	0	0	0	0	8	7	5	1	3	9	0	0	10	0	1	1	15	41	1	12	0	0	23	1	0	0	11	1	6	1	17	7	2	13
Bacteria;Firmicutes;Clostridia;Clostridiales;Lachnospiraceae;Frisingicoccus;HM123984_s	HM123984_s	0	0	0	0	0	0	0	0	1	0	0	0	0	0	0	0	0	0	0	0	3	0	0	0	0	0	0	0	0	0	0	0	0	0	6	0	0	0	0	0	0	0	0	0	0	0	0	0
Bacteria;Bacteroidetes;Bacteroidia;Bacteroidales;Prevotellaceae;Prevotella;HM123986_s group	HM123986_s group	77	0	181	0	0	29	48	0	118	84	159	22	0	0	0	0	0	234	0	0	48	96	0	0	11	1	217	135	191	12	0	0	0	0	1	2	0	0	0	243	0	2	0	0	132	0	0	0
Bacteria;Bacteroidetes;Bacteroidia;Bacteroidales;AC160630_f;PAC002482_g;HM123988_s	HM123988_s	0	0	0	0	0	0	0	0	0	0	0	0	0	0	0	0	0	0	0	0	0	0	0	0	0	0	0	0	0	0	0	0	0	0	0	0	0	0	0	2	0	0	0	0	0	0	0	0
Bacteria;Bacteroidetes;Bacteroidia;Bacteroidales;Muribaculaceae;HM123997_g;HM123997_g_uc	HM123997_g_uc	0	0	0	0	0	0	0	0	0	0	0	0	0	0	0	0	0	0	0	0	0	36	0	0	0	0	0	0	0	0	0	0	0	0	0	0	0	0	0	0	0	0	0	0	0	0	0	0
Bacteria;Firmicutes;Clostridia;Clostridiales;Lachnospiraceae;PAC000664_g;HM124003_s	HM124003_s	3	8	0	0	39	2	2	5	9	3	2	1	0	0	10	0	0	10	0	31	10	10	7	0	0	136	0	3	2	2	0	0	1	2	37	0	0	0	0	5	0	6	2	0	1	0	1	1
Bacteria;Firmicutes;Clostridia;Clostridiales;Ruminococcaceae;HM124015_g;HM124015_s	HM124015_s	0	0	0	0	0	0	0	0	0	5	0	2	0	0	0	0	0	0	0	0	0	0	0	0	0	0	0	0	0	0	0	0	0	0	0	0	0	0	0	0	0	0	0	0	0	0	0	0
Bacteria;Firmicutes;Clostridia;Clostridiales;Ruminococcaceae;Sporobacter;HM124019_s	HM124019_s	0	4	4	7	8	3	10	4	2	13	0	1	0	0	0	0	0	7	0	3	8	6	4	5	0	11	9	0	5	14	0	5	2	11	5	2	8	1	1	3	0	0	24	20	14	0	1	5
Bacteria;Bacteroidetes;Bacteroidia;Bacteroidales;Bacteroidaceae;Bacteroides;HM124035_s	HM124035_s	55	126	273	49	38	851	29	224	263	16	1455	108	0	16	4	2	2	170	470	1134	558	74	465	1590	166	0	33	130	268	4	440	1784	39	386	3	75	0	219	161	263	81	33	2	267	167	1569	206	3
Bacteria;Bacteroidetes;Bacteroidia;Bacteroidales;Prevotellaceae;PAC001421_g;HM124044_s	HM124044_s	0	4	0	0	0	0	0	0	4	0	0	0	0	0	0	0	0	0	0	0	0	0	0	0	0	0	0	8	0	0	0	0	0	0	0	2	0	0	0	0	0	0	0	0	0	0	0	0
Bacteria;Firmicutes;Clostridia;Clostridiales;Ruminococcaceae;Oscillibacter;HM124063_s	HM124063_s	2	0	2	7	0	0	99	3	6	1	0	1	0	0	0	0	0	6	0	0	2	11	0	15	0	1	0	2	7	7	5	0	2	2	18	0	0	0	0	0	0	0	3	0	0	0	2	0
Bacteria;Bacteroidetes;Bacteroidia;Bacteroidales;Muribaculaceae;PAC000187_g;HM124069_s	HM124069_s	9	0	12	0	0	19	82	30	0	8	18	105	1	1	29	1	14	89	57	38	54	14	62	0	0	1	15	14	34	5	0	0	38	5	4	5	0	30	3	13	0	4	46	57	0	1	14	87
Bacteria;Bacteroidetes;Bacteroidia;Bacteroidales;Muribaculaceae;HM124077_g;HM124077_g_uc	HM124077_g_uc	3	5	0	0	17	55	0	107	97	112	26	16	0	0	31	14	62	36	15	13	17	30	17	2	71	27	50	181	68	19	19	0	0	57	9	15	2	62	6	32	0	64	0	24	0	0	39	467
Bacteria;Bacteroidetes;Bacteroidia;Bacteroidales;Prevotellaceae;Paraprevotella;HM124083_s	HM124083_s	40	29	0	249	0	84	0	0	304	8	121	9	0	1061	383	0	1	7	1	0	870	1	69	1	4	382	719	421	2	1113	3	817	1	453	2	223	0	361	88	179	0	218	52	53	1	224	210	1
Bacteria;Bacteroidetes;Bacteroidia;Bacteroidales;Muribaculaceae;PAC000198_g;HM124093_s	HM124093_s	0	4	5	3	1	0	1	16	0	0	1	0	1	2	5	1	1	0	1	0	4	2	5	1	0	0	4	3	1	4	0	12	4	0	1	0	5	0	0	2	2	3	2	0	0	0	5	11
Bacteria;Firmicutes;Clostridia;Clostridiales;Lachnospiraceae;PAC001228_g;HM124109_s	HM124109_s	0	0	0	0	0	0	0	0	0	0	0	0	0	0	0	0	0	0	0	0	0	0	0	0	0	0	0	0	0	0	0	0	14	0	0	0	0	0	0	4	0	0	0	0	0	0	0	0
Bacteria;Bacteroidetes;Bacteroidia;Bacteroidales;Bacteroidaceae;Bacteroides;HM124113_s	HM124113_s	0	0	0	0	2	0	0	1	2	0	2	2	4413	1	0	148	1987	0	0	0	6	0	0	0	0	0	0	0	5	0	0	0	1	0	0	0	2	0	0	0	0	0	0	0	7	0	0	0
Bacteria;Bacteroidetes;Bacteroidia;Bacteroidales;Muribaculaceae;PAC001765_g;HM124117_s	HM124117_s	0	0	0	0	0	0	0	0	0	0	0	0	0	0	0	0	0	0	0	0	0	0	0	0	0	0	0	0	1	0	0	0	0	0	0	0	0	0	0	0	0	0	0	0	0	0	0	0
Bacteria;Firmicutes;Clostridia;Clostridiales;Ruminococcaceae;Ruminococcus;HM124121_s	HM124121_s	0	0	0	0	0	0	0	0	0	0	1	0	0	0	0	0	0	0	1	0	0	0	0	0	2	0	0	0	0	0	0	0	0	0	0	0	0	0	0	0	0	0	0	0	6	0	0	2
Bacteria;Firmicutes;Clostridia;Clostridiales;Lachnospiraceae;PAC001118_g;HM124124_s	HM124124_s	1	0	34	0	2	0	0	0	0	0	0	0	0	0	0	0	0	29	1	0	0	1	0	0	0	0	0	0	0	0	0	0	142	375	48	0	0	0	0	0	1	0	6	0	0	0	0	599
Bacteria;Proteobacteria;Deltaproteobacteria;Desulfovibrionales;Desulfovibrionaceae;LT706945_g;HM124141_s	HM124141_s	48	408	268	58	2	0	3	0	596	8	0	1	0	0	0	115	3	1	0	0	0	0	0	341	881	0	0	0	0	0	0	1	171	221	0	13	0	682	220	0	1	2	0	0	0	0	0	0
Bacteria;Tenericutes;Mollicutes;PAC001057_o;PAC001057_f;PAC001109_g;HM124144_s	HM124144_s	0	0	0	0	0	0	0	0	0	0	0	0	0	0	0	0	0	0	0	0	0	0	0	0	0	0	0	0	0	0	0	0	1	31	3	2	0	0	0	0	0	0	2	9	0	0	0	10
Bacteria;Bacteroidetes;Bacteroidia;Bacteroidales;Muribaculaceae;PAC001472_g;HM124145_s	HM124145_s	4	1	567	233	1	789	0	0	722	180	0	221	1	0	0	0	0	0	0	0	24	0	0	0	0	0	0	3	0	0	0	0	1	68	0	0	0	1	0	0	1	0	1	0	0	0	0	0
Bacteria;Firmicutes;Clostridia;Clostridiales;Christensenellaceae;PAC001219_g;HM124151_s	HM124151_s	0	1	0	0	0	0	0	0	4	3	0	4	0	0	0	0	0	0	0	0	0	0	0	13	0	0	0	0	13	0	0	0	0	5	10	0	0	0	0	0	60	2	0	0	0	0	2	2
Bacteria;Firmicutes;Clostridia;Clostridiales;Ruminococcaceae;LT629951_g;HM124168_s	HM124168_s	0	0	1	0	0	0	0	0	0	0	0	0	0	0	0	0	0	0	0	0	0	0	0	0	0	0	0	0	0	0	0	0	0	0	0	0	0	0	0	0	0	0	0	0	0	0	0	0
Bacteria;Bacteroidetes;Bacteroidia;Bacteroidales;Muribaculaceae;PAC000186_g;HM124175_s	HM124175_s	0	0	0	0	0	1	0	0	0	0	0	0	0	0	0	0	0	0	0	0	0	19	79	0	0	0	0	0	0	0	0	0	0	0	0	0	0	0	0	0	0	0	0	0	0	0	0	0
Bacteria;Bacteroidetes;Bacteroidia;Bacteroidales;Prevotellaceae;PAC001421_g;HM124187_s	HM124187_s	0	0	0	0	0	0	0	0	0	0	0	0	0	0	0	0	0	0	0	0	0	0	0	0	0	0	0	0	0	0	0	0	0	0	0	0	0	0	0	445	0	0	0	0	0	0	0	0
Bacteria;Bacteroidetes;Bacteroidia;Bacteroidales;Muribaculaceae;PAC000198_g;HM124188_s	HM124188_s	110	633	198	97	247	69	1569	216	103	104	70	19	132	45	169	4	412	152	122	40	102	284	93	212	175	29	223	123	60	28	40	2994	133	267	42	44	1730	33	456	289	1205	318	62	27	36	4	160	235
Bacteria;Proteobacteria;Alphaproteobacteria;Rickettsiales;Paracaedibacteraceae;AB198590_g;HM124190_s	HM124190_s	0	6	0	0	0	8	0	0	0	8	0	0	0	1	0	3	0	0	0	0	0	0	0	10	18	12	9	4	2	1	11	148	0	11	0	0	0	0	0	0	128	0	0	8	0	0	0	0
Bacteria;Bacteroidetes;Bacteroidia;Bacteroidales;Muribaculaceae;HM124200_g;HM124200_g_uc	HM124200_g_uc	0	0	2	0	0	0	0	0	0	3	0	6	0	0	0	0	0	0	0	0	0	1	0	0	4	0	0	0	0	0	0	17	0	0	0	0	0	0	0	0	0	0	0	0	0	0	0	2
Bacteria;Bacteroidetes;Bacteroidia;Bacteroidales;Muribaculaceae;HM124200_g;HM124200_s	HM124200_s	0	0	1	0	0	0	0	0	0	0	0	0	0	0	0	0	0	0	0	0	0	1	0	0	0	0	0	0	0	0	0	0	0	0	0	0	0	0	0	0	0	0	0	0	0	0	0	0
Bacteria;Firmicutes;Clostridia;Clostridiales;Ruminococcaceae;PAC000748_g;HM124210_s	HM124210_s	5	0	16	0	0	0	7	0	0	0	0	61	0	0	0	0	0	0	0	0	1	0	3	0	0	0	0	0	0	0	0	0	33	0	0	0	0	9	0	13	0	0	0	0	0	0	0	0
Bacteria;Firmicutes;Clostridia;Clostridiales;Lachnospiraceae;PAC000692_g;HM124219_s	HM124219_s	2	0	9	0	0	0	2	0	0	2	3	0	0	1	0	0	18	0	0	35	0	11	0	0	0	0	0	0	0	7	0	0	0	1	0	0	0	0	0	0	0	0	0	0	0	0	0	0
Bacteria;Firmicutes;Clostridia;Clostridiales;Lachnospiraceae;PAC001091_g;HM124223_s	HM124223_s	4	13	5	9	58	2	0	0	0	0	0	0	0	0	5	0	0	2	217	4	35	35	94	78	0	0	0	3	0	0	0	6	35	24	11	0	0	0	0	2	0	3	22	0	0	0	0	1
Bacteria;Firmicutes;Clostridia;Clostridiales;Ruminococcaceae;HM124225_g;HM124225_g_uc	HM124225_g_uc	0	0	0	0	0	0	0	0	0	0	0	0	0	0	0	0	0	0	0	0	0	0	0	0	0	0	0	0	0	0	0	0	0	0	3	0	0	0	0	0	0	0	0	0	0	0	0	0
Bacteria;Firmicutes;Clostridia;Clostridiales;Lachnospiraceae;Acetatifactor;HM124226_s	HM124226_s	0	2	1	1	0	0	0	0	0	1	0	8	0	0	0	0	0	0	0	0	2	4	1	1	0	0	3	1	1	0	0	1	0	2	4	0	0	0	0	1	0	0	3	8	2	2	0	0
Bacteria;Bacteroidetes;Bacteroidia;Bacteroidales;Bacteroidaceae;Bacteroides;HM124229_s	HM124229_s	126	52	528	1674	49	199	4	44	2	271	1	134	0	0	160	92	68	135	4	0	383	7	2	0	533	231	30	1	69	59	0	0	0	200	814	45	1	11	3	304	2	65	7	2	1	591	935	1
Bacteria;Cyanobacteria;Vampirovibrio_c;FR888536_o;FR888536_f;FR888536_g;HM124232_s	HM124232_s	10	0	4	0	0	32	0	1	0	0	0	3	0	0	0	90	79	0	0	0	0	19	0	0	1	0	0	0	0	0	0	0	0	0	0	0	0	0	0	0	0	0	0	0	0	0	0	0
Bacteria;Firmicutes;Clostridia;Clostridiales;Lachnospiraceae;PAC001165_g;HM124236_s	HM124236_s	0	0	0	0	0	0	0	0	0	0	1	0	0	0	0	0	0	8	11	32	0	0	0	2	0	0	3	0	1	0	0	76	0	0	1	0	0	0	0	0	0	23	0	3	1	0	0	0
Bacteria;Firmicutes;Clostridia;Clostridiales;Christensenellaceae;PAC001440_g;HM124244_s	HM124244_s	0	0	0	0	0	0	0	0	0	0	0	0	0	0	0	0	0	2	0	0	0	0	0	0	0	0	0	0	0	0	0	0	0	2	0	0	0	0	0	0	0	0	0	4	0	0	0	0
Bacteria;Bacteroidetes;Bacteroidia;Bacteroidales;Muribaculaceae;PAC000198_g;HM124247_s	HM124247_s	0	0	0	0	0	0	0	0	0	0	0	0	0	0	0	0	0	0	0	0	0	0	0	0	0	0	0	0	0	0	0	1	0	0	0	0	0	0	0	0	0	0	0	0	0	0	0	0
Bacteria;Firmicutes;Clostridia;Clostridiales;Lachnospiraceae;PAC000664_g;HM124248_s	HM124248_s	0	7	0	0	0	0	4	0	0	0	2	0	0	0	1	0	0	0	0	0	73	1	0	0	0	0	0	0	0	0	0	0	3	0	1	0	1	0	0	0	0	0	0	0	0	0	0	0
Bacteria;Firmicutes;Clostridia;Clostridiales;Ruminococcaceae;Eubacterium_g23;HM124252_s	HM124252_s	0	0	0	0	0	0	0	0	0	0	0	0	0	0	0	0	0	0	0	0	0	0	0	0	0	0	0	0	0	0	0	0	0	0	0	0	0	0	0	1	0	0	0	0	0	0	0	0
Bacteria;Firmicutes;Clostridia;Clostridiales;Christensenellaceae;PAC001360_g;HM124260_s	HM124260_s	0	0	6	0	0	0	0	0	0	0	0	0	0	0	0	0	0	0	0	0	0	0	0	0	0	0	0	0	0	0	0	0	0	1	0	0	0	0	0	0	0	0	0	0	0	0	0	0
Bacteria;Firmicutes;Clostridia;Clostridiales;Lachnospiraceae;HM124264_g;HM124264_g_uc	HM124264_g_uc	0	0	0	0	0	0	0	0	0	0	0	0	68	0	0	0	0	0	0	0	0	0	0	0	0	0	0	0	0	0	0	0	0	0	0	0	0	0	0	0	0	0	0	0	0	0	0	0
Bacteria;Firmicutes;Clostridia;Clostridiales;Lachnospiraceae;HM124264_g;HM124264_s	HM124264_s	0	0	0	0	0	0	0	0	0	0	5	0	0	0	0	0	0	28	0	0	0	0	0	0	0	0	0	0	0	0	0	0	0	0	0	0	0	0	0	2	0	0	0	0	0	0	0	0
Bacteria;Bacteroidetes;Bacteroidia;Bacteroidales;Muribaculaceae;PAC001068_g;HM124287_s	HM124287_s	3	8	1	0	12	10	0	3	2	14	47	2	0	7	0	0	54	125	1	0	52	6	44	0	0	74	45	58	570	0	2	576	0	0	1	64	0	0	0	0	0	1	2	54	0	5	1	2
Bacteria;Bacteroidetes;Bacteroidia;Bacteroidales;Muribaculaceae;PAC001765_g;HM124289_s	HM124289_s	0	0	0	0	0	0	6	21	0	0	0	0	0	0	0	4	0	0	0	0	0	0	0	0	0	0	0	0	0	0	0	0	0	0	0	0	0	0	0	0	0	2	0	0	2	0	0	1
Bacteria;Firmicutes;Clostridia;Clostridiales;Lachnospiraceae;Acetatifactor;HM124297_s	HM124297_s	0	0	0	0	0	0	0	0	0	0	0	2	0	0	0	0	0	0	0	0	0	0	1	1	0	0	2	0	0	0	0	0	0	0	0	0	0	0	0	0	0	0	0	0	0	0	0	0
Bacteria;Firmicutes;Clostridia;Clostridiales;Lachnospiraceae;PAC001092_g;HM124316_s	HM124316_s	2	0	5	0	3	4	3	0	2	0	3	0	0	0	3	0	0	3	22	27	35	6	18	0	0	0	22	1	0	9	0	0	0	3	0	0	1	0	0	2	0	11	0	0	3	0	0	1
Bacteria;Bacteroidetes;Bacteroidia;Bacteroidales;Muribaculaceae;PAC000198_g;HM124323_s	HM124323_s	0	0	48	12	53	2	0	35	33	8	3	2	0	0	26	0	0	55	2	1	7	4	3	0	18	4	6	1	23	44	0	9	10	28	0	2	0	7	19	7	74	9	4	9	51	17	23	44
Bacteria;Bacteroidetes;Bacteroidia;Bacteroidales;Muribaculaceae;PAC001062_g;HM124329_s	HM124329_s	5	39	60	84	44	19	32	49	40	17	19	8	0	16	15	1	3	50	304	110	80	86	114	101	1	0	9	7	8	0	9	32	3	4	13	18	359	2	65	4	613	24	54	22	51	72	13	39
Bacteria;Bacteroidetes;Bacteroidia;Bacteroidales;RF16_f;GU303877_g;HM124332_s	HM124332_s	162	1	3	0	0	152	0	0	94	83	128	1	0	2	4	0	0	361	0	0	0	1	0	0	7	0	0	1	35	0	0	17	0	1	0	0	0	6	0	8	0	1	1	0	0	0	0	0
Bacteria;Bacteroidetes;Bacteroidia;Bacteroidales;Muribaculaceae;PAC000187_g;HM124334_s	HM124334_s	67	367	348	165	32	143	260	153	33	56	83	60	17	119	336	1757	258	373	1848	23	34	8	13	231	33	0	13	131	96	56	73	857	222	160	93	38	439	52	223	4	194	56	76	1	108	0	67	511
Bacteria;Firmicutes;Erysipelotrichi;Erysipelotrichales;Erysipelotrichaceae;PAC001528_g;HM124337_s	HM124337_s	0	1	0	0	0	2	0	0	0	0	0	0	0	0	1	0	1	0	4	0	0	0	0	0	1	0	0	0	0	0	0	0	0	2	0	0	0	0	0	0	0	0	0	1	0	0	0	0
Bacteria;Firmicutes;Clostridia;Clostridiales;Mogibacterium_f;PAC001609_g;HM124343_s	HM124343_s	3	0	2	0	0	1	0	0	2	0	0	4	0	0	0	0	0	0	0	0	2	21	2	0	0	0	0	0	0	0	0	0	3	0	11	0	0	0	0	0	0	0	0	0	0	0	0	0
Bacteria;Bacteroidetes;Bacteroidia;Bacteroidales;Muribaculaceae;PAC001472_g;HM124344_s	HM124344_s	0	0	0	0	0	1	1	1	0	0	0	0	1	0	0	1	1	0	0	0	0	0	0	3	0	0	0	0	0	0	1	0	0	0	0	0	0	0	0	0	0	0	0	0	0	0	0	2
Bacteria;Firmicutes;Bacilli;Lactobacillales;Lactobacillaceae;Lactobacillus;HM218864_s	HM218864_s	0	0	0	0	0	0	0	0	0	0	0	0	0	0	0	0	0	1	0	0	0	0	0	0	0	0	0	0	0	0	0	0	0	0	0	0	0	0	0	0	0	0	0	0	0	0	0	0
Bacteria;Firmicutes;Clostridia;Clostridiales;Ruminococcaceae;EU842424_g;HM630202_s	HM630202_s	1	0	12	0	0	12	0	1	0	11	0	0	0	0	0	0	0	0	0	14	0	0	8	1	2	0	0	0	0	0	0	0	0	0	0	0	0	0	0	0	0	0	0	0	0	39	0	0
Bacteria;Bacteroidetes;Bacteroidia;Bacteroidales;Rikenellaceae;HM630235_g;HM630235_g_uc	HM630235_g_uc	0	7	2	0	0	0	0	0	0	4	0	0	0	8	0	10	19	0	0	0	0	0	0	0	0	0	3	5	0	0	0	0	0	2	4	0	0	0	2	0	20	0	0	2	10	14	12	4
Bacteria;Firmicutes;Clostridia;Clostridiales;Lachnospiraceae;Herbinix;HM635221_s	HM635221_s	0	0	120	1	0	0	0	0	0	0	3	137	0	0	0	0	0	305	0	0	0	0	0	0	19	0	0	0	0	0	0	0	0	33	19	0	0	0	0	0	0	0	0	0	0	0	0	0
Bacteria;Firmicutes;Bacilli;Lactobacillales;Streptococcaceae;Streptococcus;HM776056_s	HM776056_s	0	0	1	1	0	0	0	0	0	0	0	0	0	0	0	0	0	0	0	0	0	0	0	0	0	0	0	0	0	0	0	0	0	1	0	0	0	0	0	0	0	0	0	0	0	0	0	0
Bacteria;Firmicutes;Clostridia;Clostridiales;Christensenellaceae;PAC001360_g;HM844308_s	HM844308_s	2	0	0	0	0	0	2	0	0	2	0	2	0	0	0	0	0	1	0	0	0	2	0	10	0	1	5	0	0	2	0	0	2	20	9	0	0	0	0	0	0	0	0	0	1	0	1	0
Bacteria;Firmicutes;Clostridia;Clostridiales;Lachnospiraceae;PAC002368_g;HM845602_s	HM845602_s	0	0	0	0	6	0	0	0	0	0	0	0	0	0	1	0	0	0	0	0	0	0	0	0	0	0	0	0	0	0	0	0	0	1	165	0	0	0	0	0	0	0	0	0	0	0	0	0
Bacteria;Firmicutes;Clostridia;Clostridiales;Lachnospiraceae;PAC001681_g;HM848915_s	HM848915_s	0	0	0	0	0	0	0	0	0	0	0	0	0	0	0	0	0	0	0	1	0	0	0	0	0	0	0	0	0	0	0	0	0	0	0	0	0	0	0	0	0	0	0	0	0	1	0	0
Bacteria;Firmicutes;Clostridia;Clostridiales;Mogibacterium_f;HQ132444_g;HQ132444_g_uc	HQ132444_g_uc	3	0	6	0	0	3	0	0	0	0	0	0	0	0	0	0	0	0	2	0	0	0	0	0	2	0	0	0	0	0	0	0	0	0	0	0	0	0	0	0	0	0	0	3	0	0	0	0
Bacteria;Firmicutes;Clostridia;Clostridiales;Lachnospiraceae;HQ399867_g;HQ399867_g_uc	HQ399867_g_uc	0	0	0	0	0	0	0	0	0	0	0	0	0	0	0	0	0	0	0	0	0	0	0	0	0	0	0	0	0	0	0	0	0	2	0	0	0	0	0	0	0	0	0	0	0	0	0	0
Bacteria;Firmicutes;Clostridia;Clostridiales;Lachnospiraceae;HQ400094_g;HQ400094_g_uc	HQ400094_g_uc	0	0	0	0	0	0	0	0	0	0	0	0	0	0	0	0	0	0	0	18	0	0	0	0	0	0	0	0	0	0	0	0	0	0	0	0	0	0	0	0	0	0	0	0	0	0	0	0
Bacteria;Saccharibacteria_TM7;Saccharimonas_c;Saccharimonas_o;Saccharimonas_f;Saccharimonas;HQ697702_s	HQ697702_s	0	0	0	0	0	0	0	0	0	0	0	0	0	0	0	0	0	1	0	0	0	0	0	0	0	0	0	0	0	0	0	0	0	0	0	0	0	0	0	0	0	0	0	0	0	0	0	0
Bacteria;Bacteroidetes;Bacteroidia;Bacteroidales;Prevotellaceae;HQ716072_g;HQ716072_g_uc	HQ716072_g_uc	0	0	0	0	0	0	0	0	0	0	0	0	0	0	0	0	0	0	0	0	0	0	0	0	8	0	0	0	0	0	0	0	0	0	0	0	0	0	0	0	0	0	0	0	0	0	0	0
Bacteria;Tenericutes;Mollicutes;PAC001057_o;PAC000197_f;PAC000197_g;HQ716311_s	HQ716311_s	0	0	0	0	0	0	0	0	0	0	0	0	0	0	0	0	0	0	0	0	0	0	0	0	0	0	0	0	0	1	0	0	0	0	0	0	0	0	0	0	0	0	0	0	0	0	0	0
Bacteria;Firmicutes;Erysipelotrichi;Erysipelotrichales;Erysipelotrichaceae;Coprobacillus;HQ716342_s	HQ716342_s	0	0	0	0	0	0	0	0	0	0	0	0	0	0	0	0	0	0	1	0	0	0	0	0	0	0	0	0	0	1	0	0	0	0	0	0	1	0	0	0	0	0	0	0	0	0	0	0
Bacteria;Firmicutes;Clostridia;Clostridiales;Ruminococcaceae;Pseudoflavonifractor;HQ716472_s group	HQ716472_s group	0	1	1	3	8	0	0	3	1	0	0	0	0	0	2	0	0	0	4	1	3	0	0	5	0	0	0	0	1	0	0	0	1	0	8	0	2	0	1	0	7	0	0	0	0	0	0	1
Bacteria;Firmicutes;Clostridia;Clostridiales;Lachnospiraceae;Eubacterium_g17;HQ716480_s	HQ716480_s	0	0	0	1	0	0	1	0	0	0	0	0	0	0	0	0	0	0	0	0	0	12	1	0	0	0	0	0	0	0	0	0	0	0	0	1	0	0	0	0	0	0	0	0	0	0	0	0
Bacteria;Firmicutes;Clostridia;Clostridiales;Lachnospiraceae;AY212760_g;HQ716614_s	HQ716614_s	0	1	13	0	0	0	0	4	0	1	0	1	0	0	1	0	1	3	0	8	3	0	0	1	0	0	33	4	0	2	0	0	3	0	2	0	0	0	0	1	0	2	0	1	0	0	0	28
Bacteria;Bacteroidetes;Bacteroidia;Bacteroidales;Odoribacteraceae;Odoribacter;HQ740432_s	HQ740432_s	4	99	27	0	5	9	1	23	18	17	1	12	1	0	0	0	2	0	19	0	28	56	145	21	3	0	0	10	4	0	0	0	2	30	15	16	111	15	25	6	484	1	0	0	0	0	8	2
Bacteria;Firmicutes;Clostridia;Clostridiales;Lachnospiraceae;PAC000671_g;HQ759368_s	HQ759368_s	0	0	0	0	0	0	0	0	0	0	0	0	0	0	0	0	0	0	0	0	0	0	0	0	0	0	0	0	0	0	0	0	0	0	1	0	0	0	0	0	0	0	0	0	0	0	0	0
Bacteria;Bacteroidetes;Bacteroidia;Bacteroidales;Porphyromonadaceae;Parabacteroides;HQ761618_s	HQ761618_s	0	0	0	0	0	0	1	0	0	0	0	0	0	0	0	0	0	0	0	0	0	0	0	0	0	0	0	0	0	0	0	0	0	0	0	0	0	0	0	0	0	0	0	0	0	0	0	0
Bacteria;Firmicutes;Clostridia;Clostridiales;Ruminococcaceae;Eubacterium_g23;HQ772768_s	HQ772768_s	0	0	0	0	0	0	0	0	0	0	0	0	0	0	1	0	0	0	1	0	0	0	0	0	0	0	0	0	0	0	0	0	0	0	0	0	0	0	0	0	0	0	0	0	0	0	0	0
Bacteria;Fusobacteria;Fusobacteria_c;Fusobacteriales;Fusobacteriaceae;Fusobacterium;HQ782813_s group	HQ782813_s group	1	0	0	0	0	0	0	0	0	0	0	0	0	3	0	0	167	0	0	0	0	0	0	0	591	0	0	0	0	0	0	0	2	0	0	0	0	0	0	0	0	0	0	0	0	0	0	0
Bacteria;Firmicutes;Clostridia;Clostridiales;Ruminococcaceae;Pseudoflavonifractor;HQ782969_s	HQ782969_s	0	2	0	0	0	0	0	1	0	1	0	0	0	0	0	0	0	0	0	0	0	3	1	0	0	0	0	0	0	0	0	1	0	0	1	0	1	0	0	0	0	0	0	3	2	0	0	0
Bacteria;Bacteroidetes;Bacteroidia;Bacteroidales;Muribaculaceae;PAC001068_g;HQ785577_s	HQ785577_s	0	0	2	0	0	0	0	0	0	2	82	0	0	0	0	0	0	0	0	0	0	0	0	0	13	0	0	0	1	2	0	0	0	0	0	0	0	136	0	6	0	0	0	1	40	0	2	0
Bacteria;Firmicutes;Clostridia;Clostridiales;Ruminococcaceae;Oscillibacter;HQ786369_s	HQ786369_s	0	0	0	0	0	0	0	0	0	0	1	0	0	0	0	0	0	0	0	0	0	0	0	0	0	0	0	0	0	0	0	0	0	0	0	0	0	0	0	0	0	0	0	0	0	0	0	0
Bacteria;Bacteroidetes;Bacteroidia;Bacteroidales;Bacteroidaceae;Bacteroides;HQ793361_s	HQ793361_s	0	0	0	0	0	0	0	0	0	0	0	0	0	0	0	0	23	0	0	0	0	0	0	1	0	0	0	0	0	0	0	0	0	0	0	0	0	0	0	0	0	0	0	0	0	0	0	0
Bacteria;Proteobacteria;Gammaproteobacteria;Pasteurellales;Pasteurellaceae;Haemophilus;Haemophilus influenzae group	Haemophilus influenzae group	0	0	0	0	0	0	0	0	0	0	0	0	0	0	0	0	0	0	0	0	0	0	0	0	0	0	0	0	0	0	0	0	0	0	0	0	0	0	0	0	0	0	0	0	0	0	0	49
Bacteria;Proteobacteria;Gammaproteobacteria;Pasteurellales;Pasteurellaceae;Haemophilus_g2;Haemophilus massiliensis	Haemophilus massiliensis	0	0	0	0	0	0	0	0	0	0	0	0	0	0	0	0	0	0	0	0	0	0	0	0	0	0	1	0	0	0	0	0	0	0	0	0	2	0	0	0	1	0	0	0	0	0	0	0
Bacteria;Proteobacteria;Gammaproteobacteria;Enterobacterales;Hafniaceae;Hafnia;Hafnia alvei group	Hafnia alvei group	0	0	0	0	0	0	0	0	0	0	0	0	0	0	0	0	0	0	0	0	0	0	2	3	0	0	0	0	0	0	0	0	0	0	0	0	0	0	0	0	0	0	0	0	0	0	0	0
Bacteria;Firmicutes;Clostridia;Clostridiales;Ruminococcaceae;Harryflintia;Harryflintia_uc	Harryflintia_uc	1	2	0	0	2	0	0	0	0	0	0	0	0	0	0	0	0	0	0	0	0	1	0	0	0	0	0	0	0	0	0	0	0	0	0	0	0	0	0	0	0	0	0	0	0	0	0	0
Bacteria;Proteobacteria;Epsilonproteobacteria;Campylobacterales;Helicobacteraceae;Helicobacter;Helicobacter anseris group	Helicobacter anseris group	0	0	0	0	0	0	0	0	0	0	0	0	0	0	0	0	0	1	0	0	0	0	0	0	0	0	1	0	0	0	0	0	0	0	0	0	0	0	0	0	0	0	0	0	0	0	0	0
Bacteria;Proteobacteria;Epsilonproteobacteria;Campylobacterales;Helicobacteraceae;Helicobacter;Helicobacter aurati	Helicobacter aurati	199	680	433	947	2967	37	2	5043	208	485	3	656	894	157	418	1	1526	517	552	766	180	327	313	356	132	261	1028	230	71	666	882	2	2	2157	2	333	1	122	444	1137	2551	867	951	2231	1315	1	1042	4
Bacteria;Proteobacteria;Epsilonproteobacteria;Campylobacterales;Helicobacteraceae;Helicobacter;Helicobacter canadensis group	Helicobacter canadensis group	0	1	107	0	0	0	0	3117	0	0	0	0	0	0	0	1	0	1	0	0	0	0	0	2	0	0	0	0	0	0	0	3	0	0	0	0	0	0	0	0	0	0	0	0	0	0	0	1
Bacteria;Proteobacteria;Epsilonproteobacteria;Campylobacterales;Helicobacteraceae;Helicobacter;Helicobacter cetorum group	Helicobacter cetorum group	0	0	0	0	0	0	0	0	0	0	0	0	0	0	0	0	0	0	0	0	0	0	0	0	0	0	0	0	0	0	0	1	0	0	0	0	0	0	0	0	0	0	0	0	0	1	0	0
Bacteria;Proteobacteria;Epsilonproteobacteria;Campylobacterales;Helicobacteraceae;Helicobacter;Helicobacter fennelliae	Helicobacter fennelliae	0	0	0	0	0	0	0	0	0	0	0	0	0	0	0	0	0	0	0	0	0	0	0	0	0	0	0	0	0	0	0	0	1	0	0	0	0	0	0	0	0	0	0	0	0	0	0	2
Bacteria;Proteobacteria;Epsilonproteobacteria;Campylobacterales;Helicobacteraceae;Helicobacter;Helicobacter himalayensis	Helicobacter himalayensis	0	1	0	0	0	0	0	0	0	0	0	0	0	0	0	0	0	0	0	0	0	0	0	0	0	0	0	0	0	0	0	0	0	0	0	0	0	0	0	0	0	0	0	0	0	0	0	0
Bacteria;Proteobacteria;Epsilonproteobacteria;Campylobacterales;Helicobacteraceae;Helicobacter;Helicobacter japonicus	Helicobacter japonicus	0	0	0	0	0	0	0	2	0	0	0	0	0	0	0	0	0	0	0	0	0	0	0	0	1	0	0	0	0	0	0	3	669	1	0	0	1	0	0	0	0	0	0	0	1	0	1	4770
Bacteria;Proteobacteria;Epsilonproteobacteria;Campylobacterales;Helicobacteraceae;Helicobacter;Helicobacter mesocricetorum	Helicobacter mesocricetorum	0	0	0	4	0	0	0	7	0	1	0	0	1	0	0	0	0	3	0	0	0	6	3	4	0	0	0	0	0	0	6	0	0	1	0	0	0	0	0	1	0	0	0	0	0	0	0	0
Bacteria;Proteobacteria;Epsilonproteobacteria;Campylobacterales;Helicobacteraceae;Helicobacter;Helicobacter muridarum	Helicobacter muridarum	3	10	0	0	0	0	0	0	18	0	0	0	0	0	0	0	0	0	0	0	0	0	0	0	0	0	0	0	0	0	0	0	0	0	0	0	0	0	0	10	1083	0	0	0	0	0	0	0
Bacteria;Proteobacteria;Epsilonproteobacteria;Campylobacterales;Helicobacteraceae;Helicobacter;Helicobacter rodentium group	Helicobacter rodentium group	16	2180	41	1050	3	185	31	8	19	38	0	18	79	326	262	390	2	294	4	1	4210	1109	734	413	283	52	5	9	7	3	175	24967	369	43	0	11	0	1	0	131	1	48	0	5	3	924	10	20
Bacteria;Proteobacteria;Epsilonproteobacteria;Campylobacterales;Helicobacteraceae;Helicobacter;Helicobacter winghamensis	Helicobacter winghamensis	0	0	0	0	0	0	0	1	0	0	0	0	0	0	0	0	0	0	0	0	0	0	0	0	0	0	0	0	0	0	0	0	0	0	0	0	0	0	0	0	0	0	0	0	0	0	0	0
Bacteria;Proteobacteria;Epsilonproteobacteria;Campylobacterales;Helicobacteraceae;Helicobacter;Helicobacter_uc	Helicobacter_uc	5	77	19	64	199	1	0	690	15	20	124	31	48	9	21	4	87	55	26	26	120	41	31	29	4	10	51	0	2	25	44	889	15	117	0	8	1	5	24	45	206	40	52	177	72	19	57	115
Bacteria;Actinobacteria;Actinobacteria_c;Micrococcales;Microbacteriaceae;Herbiconiux;Herbiconiux ginsengi group	Herbiconiux ginsengi group	0	0	0	0	0	0	0	0	0	0	1	0	0	0	0	0	0	0	0	0	0	0	0	0	0	0	0	0	0	0	0	0	0	0	0	0	0	0	0	0	0	0	0	0	0	0	0	0
Bacteria;Firmicutes;Clostridia;Clostridiales;Lachnospiraceae;Herbinix;Herbinix_uc	Herbinix_uc	0	0	0	0	0	0	0	0	0	0	0	3	0	0	0	0	0	13	0	0	0	0	0	0	0	0	0	0	0	0	0	0	0	0	0	0	0	0	0	0	0	0	0	0	0	0	0	0
Bacteria;Firmicutes;Clostridia;Clostridiales;Lachnospiraceae;Hespellia;Hespellia_uc	Hespellia_uc	0	0	0	0	0	0	0	0	0	0	0	0	0	0	0	0	0	0	0	0	0	0	0	0	0	0	6	0	0	0	0	0	0	0	0	0	0	0	0	0	0	0	0	0	0	0	0	0
Bacteria;Firmicutes;Erysipelotrichi;Erysipelotrichales;Erysipelotrichaceae;Holdemania;Holdemania filiformis	Holdemania filiformis	0	0	0	0	0	0	0	0	0	0	0	0	3	0	0	0	0	0	0	0	0	0	0	0	0	0	0	0	0	0	0	0	0	0	0	0	0	0	0	0	0	0	0	0	0	0	0	0
Bacteria;Firmicutes;Clostridia;Clostridiales;Lachnospiraceae;Hungatella;Hungatella effluvii	Hungatella effluvii	0	0	0	0	0	0	0	0	0	0	0	0	0	0	0	0	0	18	0	1	4	2	0	0	0	0	0	0	0	0	0	0	0	0	0	0	0	0	0	0	0	0	0	0	0	0	0	0
Bacteria;Proteobacteria;Gammaproteobacteria;Ignatzschineria_o;Ignatzschineria_f;Ignatzschineria;Ignatzschineria larvae group	Ignatzschineria larvae group	0	0	0	0	0	0	0	0	0	0	0	0	0	0	0	0	0	0	2	0	0	0	0	0	0	0	0	0	0	0	0	0	0	0	0	0	0	0	0	0	0	0	0	0	0	0	0	0
Bacteria;Bacteroidetes;Bacteroidia;Bacteroidales;Rikenellaceae;Alistipes;JF081394_s	JF081394_s	0	3	11	0	0	18	0	2	2	11	0	10	4	242	3	10	37	0	9	43	7	1	0	0	2	1	0	0	105	0	6	60	5	6	0	4	132	3	21	2	1	74	30	0	40	0	2	595
Bacteria;Firmicutes;Clostridia;Clostridiales;Clostridiaceae;Clostridium;JF920352_s	JF920352_s	0	0	0	0	0	0	0	0	0	0	0	0	0	0	0	3	0	3	0	0	0	0	0	0	0	0	0	0	0	0	0	0	0	0	2	0	0	0	0	0	0	0	0	0	0	0	0	0
Bacteria;Actinobacteria;Coriobacteriia;Coriobacteriales;Coriobacteriaceae;JN162689_g;JN162689_g_uc	JN162689_g_uc	0	0	0	0	0	10	0	54	0	0	6	0	2	0	17	10	0	0	6	19	21	0	0	0	7	0	0	0	0	2	0	0	0	0	0	0	0	0	0	0	0	0	0	0	0	0	0	0
Bacteria;Firmicutes;Clostridia;Clostridiales;Ruminococcaceae;JN383433_g;JN383433_g_uc	JN383433_g_uc	0	0	0	0	0	0	0	0	0	0	0	0	0	0	0	0	0	0	0	0	0	0	0	0	3	0	0	0	0	0	0	0	0	0	0	0	0	0	0	0	0	0	0	0	0	0	0	0
Bacteria;Firmicutes;Clostridia;Clostridiales;Ruminococcaceae;Eubacterium_g23;JN559616_s	JN559616_s	0	0	0	0	0	0	0	0	0	0	0	0	0	0	0	0	0	0	0	0	0	0	0	0	0	0	0	0	0	0	0	0	0	0	0	0	0	0	0	0	0	0	0	0	0	0	0	1
Bacteria;Firmicutes;Negativicutes;Acidaminococcales;Acidaminococcaceae;Phascolarctobacterium;JN559655_s	JN559655_s	0	0	0	0	0	0	0	0	0	0	0	0	0	0	0	0	0	0	0	0	0	0	0	0	455	0	0	0	0	0	0	0	0	0	0	0	0	0	0	0	1	0	0	0	0	0	0	0
Bacteria;Tenericutes;Mollicutes;PAC001057_o;PAC001057_f;PAC001108_g;JN680639_s	JN680639_s	0	0	0	0	0	0	0	0	0	0	0	0	0	0	0	0	0	0	0	0	0	0	0	0	0	0	0	0	0	0	0	0	0	0	2	0	0	0	0	0	0	0	0	0	0	0	0	0
Bacteria;Firmicutes;Bacilli;Lactobacillales;Aerococcaceae;Globicatella;JN713381_s	JN713381_s	0	0	0	1	0	0	0	0	0	0	0	0	0	0	0	0	0	0	0	0	0	0	0	0	0	0	0	0	0	0	0	0	0	0	0	0	0	0	0	0	0	0	0	0	0	0	0	0
Bacteria;Fusobacteria;Fusobacteria_c;Fusobacteriales;Leptotrichiaceae;Leptotrichia;JN713514_s	JN713514_s	0	0	0	0	0	0	0	0	0	0	0	0	0	0	0	0	0	0	0	0	0	0	0	0	0	0	0	0	0	0	0	1	0	0	0	0	1	0	0	0	0	0	0	0	0	0	0	0
Bacteria;Tenericutes;Mollicutes;Mycoplasmatales;Mycoplasmataceae_f1;JN792312_g;JN792312_g_uc	JN792312_g_uc	17	45	39	1407	5	297	76	0	10	745	14	67	275	1265	28	0	1720	499	38	0	9	154	76	1115	108	564	1005	172	79	178	87	38	513	100	0	4	226	0	6	101	3097	7	398	808	33	10	190	0
Bacteria;Tenericutes;Mollicutes;Mycoplasmatales;Mycoplasmataceae_f1;JN792312_g;JN792312_s	JN792312_s	0	0	0	0	0	0	0	0	0	3	0	0	0	1	0	0	0	1	0	0	0	0	0	0	0	0	0	0	0	0	0	0	0	0	0	0	0	0	0	0	1	0	0	0	0	0	0	0
Bacteria;Firmicutes;Clostridia;Clostridiales;Lachnospiraceae;Eubacterium_g6;JQ083736_s	JQ083736_s	0	0	0	0	0	0	0	3	19	0	0	0	0	0	0	0	0	0	0	0	0	0	0	0	0	0	0	0	0	0	0	0	0	0	0	0	0	0	0	0	0	0	0	0	0	0	0	0
Bacteria;Firmicutes;Clostridia;Clostridiales;Ruminococcaceae;PAC000661_g;JQ084169_s	JQ084169_s	3	0	1	0	0	0	0	0	1	0	4	0	0	0	0	0	0	0	0	0	0	0	0	4	2	0	0	0	0	0	0	0	0	0	0	0	0	0	0	0	0	0	0	0	0	0	0	0
Bacteria;Firmicutes;Clostridia;Clostridiales;Christensenellaceae;PAC001360_g;JQ084300_s	JQ084300_s	0	0	0	0	0	0	6	28	2	14	0	0	0	0	0	0	0	35	0	0	0	0	0	0	0	0	1	0	1	1	0	0	5	0	2	0	0	0	0	1	0	1	0	2	0	0	5	0
Bacteria;Firmicutes;Clostridia;Clostridiales;Lachnospiraceae;PAC000664_g;JQ084471_s	JQ084471_s	13	29	14	52	52	5	75	10	58	37	5	5	0	0	1	1	2	20	12	171	534	123	16	14	2	72	35	58	42	33	56	203	15	63	102	7	233	57	2	23	54	5	65	30	101	65	22	89
Bacteria;Tenericutes;Mollicutes;PAC001057_o;PAC001057_f;PAC001108_g;JQ084612_s	JQ084612_s	0	0	0	0	0	0	0	0	0	0	0	0	0	0	0	0	0	0	0	0	0	0	0	0	0	0	0	0	0	0	0	0	1	0	0	0	0	0	0	0	0	0	0	0	0	0	0	0
Bacteria;Firmicutes;Clostridia;Clostridiales;Christensenellaceae;PAC001440_g;JQ084889_s	JQ084889_s	3	1	0	9	0	0	7	0	10	10	0	16	0	0	1	0	0	7	0	0	0	9	6	0	1	0	15	1	0	6	0	0	4	36	9	0	0	0	1	3	0	28	0	22	3	0	13	0
Bacteria;Firmicutes;Clostridia;Clostridiales;Lachnospiraceae;KE159571_g;JQ085054_s	JQ085054_s	0	0	0	0	2	0	0	0	13	0	0	0	0	0	0	0	0	0	0	0	0	0	0	2	0	0	0	0	0	0	0	3	0	3	1	1	0	0	0	0	0	0	0	0	0	0	0	0
Bacteria;Firmicutes;Clostridia;Clostridiales;Ruminococcaceae;EU791177_g;JQ184173_s	JQ184173_s	0	0	0	0	0	0	0	0	0	3	0	0	0	0	0	0	0	0	0	0	0	0	0	0	0	0	144	0	0	1	0	0	0	41	113	0	0	0	0	1	0	0	0	0	0	0	0	0
Bacteria;Proteobacteria;Alphaproteobacteria;Rhizobiales;Devosia_f;Pelagibacterium;JQ337061_s	JQ337061_s	0	0	0	0	0	0	0	0	0	0	1	0	0	0	0	0	0	0	0	0	0	0	0	0	0	0	0	0	0	0	0	0	0	0	0	0	0	0	0	0	0	0	0	0	0	0	0	0
Bacteria;Firmicutes;Clostridia;Clostridiales;Ruminococcaceae;PAC000748_g;JX095359_s	JX095359_s	0	0	0	0	0	0	0	0	0	2	0	0	0	0	0	0	0	1	0	0	0	0	0	0	0	0	0	0	0	0	0	0	0	0	0	0	0	0	0	0	0	0	0	0	0	0	0	0
Bacteria;Firmicutes;Clostridia;Clostridiales;Christensenellaceae;JX095379_g;JX095379_g_uc	JX095379_g_uc	0	0	0	3	0	0	0	0	0	0	0	2	0	0	0	0	0	0	0	0	0	0	0	0	0	0	0	0	0	0	0	0	0	0	0	0	0	0	0	0	0	0	0	0	0	0	0	0
Bacteria;Firmicutes;Clostridia;Clostridiales;Christensenellaceae;JX095379_g;JX095379_s	JX095379_s	0	0	0	5	0	0	0	0	0	1	0	1	0	0	0	0	0	0	0	0	0	0	0	0	0	0	0	0	0	0	0	0	0	0	0	0	0	0	0	0	0	0	0	0	0	0	0	0
Bacteria;Cyanobacteria;Vampirovibrio_c;FR888536_o;FR888536_f;FR888536_g;JX095612_s	JX095612_s	0	0	4	1	0	0	0	0	0	3	244	8	0	0	1	0	5	0	0	0	0	0	0	0	28	0	0	0	0	0	0	0	0	0	0	0	0	0	0	0	0	0	0	0	0	0	0	0
Bacteria;Proteobacteria;Alphaproteobacteria;Rickettsiales;FJ478621_f;JX096224_g;JX096224_g_uc	JX096224_g_uc	2	0	15	0	0	2	38	68	2	2	0	2	0	0	0	0	0	4	0	0	23	8	5	0	0	0	0	0	0	0	0	23	0	0	0	0	0	0	0	0	115	27	0	19	0	4	0	0
Bacteria;Proteobacteria;Alphaproteobacteria;Rickettsiales;FJ478621_f;JX096224_g;JX096224_s	JX096224_s	0	0	0	0	0	0	0	0	0	0	0	0	0	0	0	0	0	0	0	0	0	1	0	0	0	0	0	0	0	0	0	0	0	0	0	0	0	0	0	0	0	0	0	0	0	0	0	0
Bacteria;Firmicutes;Clostridia;Clostridiales;Lachnospiraceae;HQ400094_g;JX096317_s	JX096317_s	0	0	2	0	0	0	0	0	0	0	0	2	0	0	0	0	0	5	0	0	0	0	0	0	0	0	0	0	0	0	0	0	0	1	0	0	0	0	0	0	0	0	0	0	0	0	0	0
Bacteria;Firmicutes;Clostridia;Clostridiales;Lachnospiraceae;Blautia;JX198565_s	JX198565_s	0	0	0	0	0	0	0	0	0	0	0	0	0	0	0	1	0	0	0	0	0	0	0	0	0	0	0	0	0	0	0	0	0	0	0	0	0	0	0	0	0	0	0	0	0	0	0	0
Bacteria;Firmicutes;Clostridia;Clostridiales;Ruminococcaceae;AB264065_g;JX198627_s	JX198627_s	0	0	0	1	0	0	0	0	1	0	0	0	0	0	0	0	0	0	0	0	0	4	0	0	0	0	0	0	0	0	0	0	0	0	0	0	0	0	0	0	0	0	0	0	0	0	0	0
Bacteria;Firmicutes;Clostridia;Clostridiales;Lachnospiraceae;Hungatella;JX406495_s	JX406495_s	0	0	0	0	0	0	0	0	0	0	0	0	0	0	0	0	0	0	0	0	0	0	0	0	0	0	0	0	0	0	0	2	0	0	3	0	0	0	0	0	0	0	0	0	0	0	0	0
Bacteria;Firmicutes;Clostridia;Clostridiales;Lachnospiraceae;KE159605_g;KB822463_s	KB822463_s	0	0	0	0	0	0	0	0	0	0	0	0	0	0	0	0	0	0	0	0	0	0	0	0	0	0	0	0	0	2	21	0	31	1	2	0	1	0	0	8	2	0	0	0	0	0	1	0
Bacteria;Firmicutes;Clostridia;Clostridiales;Ruminococcaceae;Sporobacter;KC163023_s group	KC163023_s group	0	0	0	0	0	0	0	0	0	0	0	0	0	0	0	0	0	0	0	0	0	0	0	0	13	0	0	0	0	0	0	0	0	0	0	0	0	0	0	3	0	0	0	0	0	0	0	0
Bacteria;Firmicutes;Clostridia;Clostridiales;Lachnospiraceae;KC163045_g;KC163045_g_uc	KC163045_g_uc	0	0	0	0	20	2	0	0	0	0	0	0	0	0	0	0	0	10	0	0	0	0	0	0	0	0	0	0	0	0	0	0	0	0	20	0	0	0	2	0	0	0	0	0	0	0	0	8
Bacteria;Firmicutes;Clostridia;Clostridiales;Lachnospiraceae;KE159538_g;KE159538_g_uc	KE159538_g_uc	10	0	49	126	26	57	4	7	12	49	0	11	0	0	52	0	0	33	213	62	2	215	14	19	1	0	0	0	3	227	2	183	21	55	6	7	222	22	371	31	0	20	15	0	4	153	0	3
Bacteria;Firmicutes;Clostridia;Clostridiales;Lachnospiraceae;KE159538_g;KE159538_s	KE159538_s	3	0	8	8	122	142	0	2	0	0	0	0	0	0	2	0	0	7	71	60	1	9	69	39	0	0	58	0	0	4	0	32	0	116	15	2	1	0	8	0	0	33	247	4	0	0	0	0
Bacteria;Firmicutes;Clostridia;Clostridiales;Lachnospiraceae;KE159571_g;KE159567_s	KE159567_s	0	0	1	0	2	0	0	9	0	1	1	0	0	0	0	0	0	0	4	0	0	7	1	1	0	0	12	0	1	0	0	0	0	0	0	0	0	0	0	0	0	0	1	0	0	0	6	3
Bacteria;Firmicutes;Clostridia;Clostridiales;Lachnospiraceae;KE159571_g;KE159571_g_uc	KE159571_g_uc	11	140	240	33	151	68	0	19	9	0	5	29	0	0	4	0	91	10	24	19	116	188	7	52	0	7	91	0	0	22	17	318	2	550	672	0	13	17	10	4	28	74	59	147	6	17	9	251
Bacteria;Firmicutes;Clostridia;Clostridiales;Lachnospiraceae;KE159571_g;KE159571_s	KE159571_s	0	0	2	0	14	0	0	9	42	0	2	2	0	0	36	0	0	0	1	0	0	0	0	4	0	15	1	0	0	0	19	1	0	1	2	0	0	0	1	0	0	34	70	0	0	1	3	0
Bacteria;Firmicutes;Clostridia;Clostridiales;Lachnospiraceae;KE159600_g;KE159600_g_uc	KE159600_g_uc	2	0	0	0	619	4	0	53	8	0	0	6	0	1	4	0	0	6	0	0	0	0	0	2	0	3	0	0	0	3	0	13	0	2	3	0	7	0	1	0	2	0	10	0	16	0	0	3
Bacteria;Firmicutes;Clostridia;Clostridiales;Lachnospiraceae;KE159600_g;KE159600_s	KE159600_s	11	0	0	0	1	0	4	0	1	1	1	0	0	0	0	0	0	2	0	0	0	0	0	29	0	0	0	2	2	0	10	292	10	1	1	2	179	0	0	0	89	6	0	0	0	0	1	0
Bacteria;Firmicutes;Clostridia;Clostridiales;Lachnospiraceae;KE159605_g;KE159605_g_uc	KE159605_g_uc	4	2	2	11	17	16	0	0	8	7	26	6	1	0	2	0	0	8	0	14	23	37	17	7	0	3	15	0	0	7	4	1	0	9	2	11	0	0	0	0	0	3	0	4	7	1	0	1
Bacteria;Firmicutes;Clostridia;Clostridiales;Lachnospiraceae;KE159605_g;KE159605_s	KE159605_s	5	60	1	7	10	9	0	9	2	7	3	6	0	0	27	1	9	2	3	9	85	7	1	1	0	50	18	1	5	16	8	150	0	12	7	1	32	2	0	0	2	6	21	24	3	5	0	5
Bacteria;Firmicutes;Clostridia;Clostridiales;Lachnospiraceae;KE159628_g;KE159628_g_uc	KE159628_g_uc	0	0	0	0	0	0	0	0	0	0	0	0	0	0	0	0	0	0	0	0	0	0	2	0	0	3	0	0	0	0	0	10	0	17	0	0	0	0	0	0	0	0	9	0	2	0	0	2
Bacteria;Firmicutes;Clostridia;Clostridiales;Lachnospiraceae;KE159628_g;KE159628_s	KE159628_s	0	5	2	6	21	14	3	9	4	2	0	2	0	0	2	0	0	7	2	0	40	14	19	4	2	30	0	4	6	29	13	111	3	302	30	26	6	2	4	8	85	15	50	9	42	34	7	108
Bacteria;Firmicutes;Clostridia;Clostridiales;Lachnospiraceae;KE159571_g;KE159641_s group	KE159641_s group	0	0	0	0	0	0	0	0	0	0	0	0	0	0	0	0	0	0	0	0	0	0	0	0	0	0	0	0	0	0	0	0	0	1	0	0	0	0	0	0	0	1	0	0	0	0	0	1
Bacteria;Firmicutes;Clostridia;Clostridiales;Ruminococcaceae;Anaerotruncus;KE159677_s	KE159677_s	0	0	4	18	23	0	0	3	0	1	0	10	0	0	1	0	0	0	4	0	0	0	0	0	0	8	0	0	0	3	0	0	0	1	1	3	0	0	6	0	0	0	1	0	0	0	0	0
Bacteria;Firmicutes;Clostridia;Clostridiales;Ruminococcaceae;Oscillibacter;KE159714_s group	KE159714_s group	20	0	35	20	18	51	34	5	17	0	5	56	1	5	20	0	0	22	0	1	67	14	18	54	0	5	26	14	0	5	10	68	83	1	0	1	0	3	5	21	28	2	1	2	33	0	2	72
Bacteria;Firmicutes;Clostridia;Clostridiales;Lachnospiraceae;Clostridium_g21;KE159781_s	KE159781_s	103	15	94	41	50	48	14	6	17	7	5	6	0	18	30	4	1	4	0	18	27	4	12	7	27	19	1	4	1	8	13	46	17	7	32	3	79	2	9	1	65	4	3	66	0	4	2	2
Bacteria;Firmicutes;Clostridia;Clostridiales;Lachnospiraceae;KE159797_g;KE159797_g_uc	KE159797_g_uc	0	0	0	0	34	0	2	14	0	0	0	4	0	0	0	0	3	0	0	0	0	0	0	2	0	0	0	0	0	2	2	32	0	0	0	0	4	0	0	0	8	0	5	2	0	2	0	8
Bacteria;Firmicutes;Clostridia;Clostridiales;Lachnospiraceae;KE159797_g;KE159797_s	KE159797_s	20	24	49	20	92	5	51	307	45	44	9	6	1	14	42	0	146	17	0	5	4	4	12	80	3	0	1	2	2	0	4	316	5	2	39	5	14	12	6	0	40	23	33	38	0	35	38	83
Bacteria;Firmicutes;Clostridia;Clostridiales;Lachnospiraceae;KE159810_g;KE159810_g_uc	KE159810_g_uc	0	0	0	4	0	0	0	0	0	0	0	0	0	0	0	0	0	0	0	0	0	0	0	0	0	0	0	0	0	0	0	4	0	0	4	0	0	0	0	0	0	0	0	0	0	0	0	6
Bacteria;Firmicutes;Clostridia;Clostridiales;Lachnospiraceae;KE159810_g;KE159810_s	KE159810_s	4	0	0	0	0	0	0	0	0	0	0	0	0	0	0	0	0	0	0	0	0	0	0	0	0	0	0	0	0	0	0	0	10	11	2	0	0	0	0	0	0	0	1	0	0	0	0	0
Bacteria;Actinobacteria;Actinobacteria_c;Micrococcales;Micrococcaceae;Rothia;KV831974_s group	KV831974_s group	0	0	0	0	0	0	0	0	0	0	0	0	0	0	0	0	0	0	0	0	0	0	0	0	0	0	0	0	0	0	1	0	0	0	0	0	0	0	0	0	0	0	1	0	0	0	0	0
Bacteria;Firmicutes;Clostridia;Clostridiales;Lachnospiraceae;Kineothrix;Kineothrix alysoides	Kineothrix alysoides	0	0	0	0	0	1	0	0	0	1	18	0	2	0	0	0	0	35	0	1	0	0	0	2	0	1	1	1	1	3	0	1	0	8	3	1	0	0	0	0	1	0	2	0	0	1	0	0
Bacteria;Firmicutes;Clostridia;Clostridiales;Lachnospiraceae;Kineothrix;Kineothrix_uc	Kineothrix_uc	2	0	11	0	0	9	0	5	0	3	0	5	0	0	0	0	0	2	14	10	0	3	2	13	0	0	2	0	0	0	0	34	0	8	3	26	0	0	2	0	12	0	0	4	0	4	0	0
Bacteria;Actinobacteria;Actinobacteria_c;Micrococcales;Micrococcaceae;Kocuria;Kocuria rosea group	Kocuria rosea group	0	0	0	0	0	0	0	0	0	0	0	0	0	0	0	0	0	0	0	0	0	0	0	0	0	0	0	0	0	0	0	0	0	0	0	0	0	0	0	0	0	0	1	0	0	0	0	0
Bacteria;Proteobacteria;Alphaproteobacteria;Rhodospirillales;Rhodospirillaceae;LARJ_g;LARJ_g_uc	LARJ_g_uc	0	0	2	16	0	5	0	15	0	0	0	10	0	24	0	0	0	0	52	0	0	0	18	0	0	0	0	0	2	0	0	0	0	0	0	0	0	0	0	2	0	0	0	0	0	0	0	0
Bacteria;Proteobacteria;Alphaproteobacteria;Rhodospirillales;Rhodospirillaceae;LARJ_g;LARJ_s	LARJ_s	0	0	2	0	0	0	0	2	0	0	0	0	0	7	0	1	3	0	0	0	0	0	0	0	2	0	0	0	0	0	0	0	0	0	0	0	0	0	0	0	0	0	0	6	0	0	0	2
Bacteria;Bacteroidetes;Bacteroidia;Bacteroidales;Porphyromonadaceae;Parabacteroides;LARM_s	LARM_s	0	0	0	0	0	0	0	0	0	0	0	0	1	0	0	0	0	0	0	0	0	0	0	0	0	0	0	0	0	0	0	0	0	0	0	0	0	0	0	0	0	0	0	0	0	0	0	1
Bacteria;Firmicutes;Clostridia;Clostridiales;Lachnospiraceae;LLKB_g;LLKB_g_uc	LLKB_g_uc	6	0	42	0	29	29	47	126	23	65	0	15	2	0	2	0	10	0	135	1661	69	62	10	52	4	30	617	0	9	7	6	2	0	182	8	22	17	101	16	17	16	12	46	4	62	26	20	272
Bacteria;Firmicutes;Clostridia;Clostridiales;Ruminococcaceae;Pseudoflavonifractor;LN866274_s	LN866274_s	1	1	0	0	0	0	0	0	0	0	0	1	0	0	0	0	0	0	0	0	0	0	0	7	2	1	0	0	0	2	0	0	0	0	1	0	0	0	0	0	0	0	0	0	2	0	0	0
Bacteria;Firmicutes;Clostridia;Clostridiales;Ruminococcaceae;Pseudoflavonifractor;LN869527_s group	LN869527_s group	0	0	0	0	0	0	0	0	0	0	0	0	0	0	0	0	0	1	0	0	0	0	0	0	0	0	0	0	0	0	0	0	0	0	0	0	0	0	0	0	0	0	0	1	0	0	0	0
Bacteria;Firmicutes;Clostridia;Clostridiales;Lachnospiraceae;Epulopiscium;LN875030_s	LN875030_s	0	0	0	0	0	0	0	0	0	0	0	0	0	0	0	0	0	0	0	0	0	0	0	0	5	0	0	0	0	0	0	0	0	0	0	0	0	0	0	0	0	0	0	0	0	0	0	0
Bacteria;Proteobacteria;Deltaproteobacteria;Desulfovibrionales;Desulfovibrionaceae;LT706945_g;LT706945_g_uc	LT706945_g_uc	4	26	15	0	6	14	8	0	14	0	3	5	0	15	4	31	19	5	5	3	0	5	5	1	41	13	0	0	1	4	0	53	4	8	5	0	0	27	9	4	6	5	3	13	0	0	4	150
Bacteria;Firmicutes;Clostridia;Clostridiales;Lachnospiraceae;Clostridium_g34;LT732526_s	LT732526_s	0	0	0	0	0	0	0	0	0	0	0	0	0	0	0	0	0	0	0	0	0	0	0	0	0	0	1	0	0	0	0	0	0	0	0	0	0	0	0	0	0	0	0	0	0	0	0	0
Bacteria;Firmicutes;Clostridia;Clostridiales;Lachnospiraceae;Lachnoclostridium;Lachnoclostridium_uc	Lachnoclostridium_uc	0	0	6	0	0	0	0	0	0	0	0	0	0	0	0	0	0	0	0	0	0	0	0	0	0	0	0	0	0	0	0	0	0	0	0	0	0	0	0	0	0	3	0	0	0	0	0	0
Bacteria;Firmicutes;Clostridia;Clostridiales;Lachnospiraceae;Lachnospira;Lachnospira_uc	Lachnospira_uc	0	0	0	2	0	0	0	0	0	0	0	0	0	0	0	0	0	0	0	0	0	0	0	0	0	0	0	0	0	0	2	0	0	0	2	0	0	0	0	0	0	0	0	0	0	0	0	0
Bacteria;Firmicutes;Bacilli;Lactobacillales;Lactobacillaceae;Lactobacillus;Lactobacillus apis	Lactobacillus apis	0	0	0	0	0	0	0	0	0	0	0	0	0	0	0	0	0	0	0	1	0	0	0	0	0	0	0	0	0	0	0	0	0	0	0	0	0	0	0	0	0	0	0	0	0	0	0	0
Bacteria;Firmicutes;Bacilli;Lactobacillales;Lactobacillaceae;Lactobacillus;Lactobacillus colini	Lactobacillus colini	0	0	0	0	1	0	0	0	0	0	0	0	0	0	0	0	0	0	0	0	0	0	0	0	0	0	0	0	0	0	0	0	0	0	0	0	0	0	0	0	0	0	0	0	0	0	0	0
Bacteria;Firmicutes;Bacilli;Lactobacillales;Lactobacillaceae;Lactobacillus;Lactobacillus gasseri group	Lactobacillus gasseri group	194	1	102	1116	1175	2	55	57	118	0	847	3	770	79	185	356	0	1083	726	0	9	1	0	22	169	1	3	15	66	26	133	1151	113	43	92	147	1305	81	427	118	6	594	303	149	2	226	17	1
Bacteria;Firmicutes;Bacilli;Lactobacillales;Lactobacillaceae;Lactobacillus;Lactobacillus intestinalis	Lactobacillus intestinalis	0	0	85	746	924	77	4	297	50	0	0	0	248	0	70	36	80	410	241	0	4	0	0	13	150	2	5	27	97	48	25	232	92	229	28	133	275	1	421	63	270	155	1207	37	13	199	23	2
Bacteria;Firmicutes;Bacilli;Lactobacillales;Lactobacillaceae;Lactobacillus;Lactobacillus kullabergensis group	Lactobacillus kullabergensis group	0	0	0	0	0	0	0	0	0	0	0	0	0	0	0	0	0	0	0	1	0	0	0	0	0	0	0	0	0	0	0	0	0	0	0	0	0	0	0	0	0	0	0	0	0	0	0	0
Bacteria;Firmicutes;Bacilli;Lactobacillales;Lactobacillaceae;Lactobacillus;Lactobacillus murinus group	Lactobacillus murinus group	169	295	276	172	43	3477	73	399	16	206	204	649	23	47	112	174	608	47	86	90	957	33	660	120	693	4	5	12	13	49	19	522	7	419	53	750	890	322	461	19	48	126	42	67	235	4	1	4
Bacteria;Firmicutes;Bacilli;Lactobacillales;Lactobacillaceae;Lactobacillus;Lactobacillus pontis	Lactobacillus pontis	0	0	0	0	1	0	0	0	0	0	0	0	0	0	0	0	0	1	0	0	0	0	1	0	0	0	0	0	0	0	1	0	0	0	0	0	0	0	0	0	0	0	0	0	0	0	0	0
Bacteria;Firmicutes;Bacilli;Lactobacillales;Lactobacillaceae;Lactobacillus;Lactobacillus reuteri group	Lactobacillus reuteri group	36	206	63	1061	850	323	34	271	111	85	79	52	256	293	189	58	49	1404	889	11	4	51	555	35	119	0	43	53	103	13	376	447	173	921	237	227	317	83	330	489	164	158	165	150	49	336	8	0
Bacteria;Firmicutes;Bacilli;Lactobacillales;Lactobacillaceae;Lactobacillus;Lactobacillus salivarius group	Lactobacillus salivarius group	0	0	0	0	0	0	0	0	0	0	0	0	1	0	0	0	0	0	1	0	0	0	0	0	0	0	0	0	0	0	0	0	0	0	0	0	0	0	1	0	0	0	0	0	0	0	0	0
Bacteria;Firmicutes;Bacilli;Lactobacillales;Lactobacillaceae;Lactobacillus;Lactobacillus_uc	Lactobacillus_uc	2	2	3	49	47	80	1	6	2	2	7	11	25	2	0	4	15	30	20	0	18	2	8	1	17	0	0	0	4	1	76	37	3	25	2	17	30	6	28	8	2	9	27	2	4	10	0	0
Bacteria;Firmicutes;Bacilli;Lactobacillales;Streptococcaceae;Lactococcus;Lactococcus garvieae group	Lactococcus garvieae group	5	4	3	0	0	8	1	0	0	4	0	0	2	0	3	0	0	4	0	0	1	0	0	0	0	1	0	2	3	11	0	0	1	14	0	1	0	0	0	0	0	2	0	0	0	0	0	0
Bacteria;Firmicutes;Bacilli;Lactobacillales;Streptococcaceae;Lactococcus;Lactococcus lactis group	Lactococcus lactis group	0	0	0	0	0	0	0	0	0	0	0	0	0	0	0	0	1	1	0	0	0	0	0	0	1	0	0	0	0	0	0	0	0	0	0	0	0	0	0	0	0	0	0	0	0	0	0	0
Bacteria;Proteobacteria;Deltaproteobacteria;Desulfovibrionales;Desulfovibrionaceae;Lawsonia;Lawsonia intracellularis	Lawsonia intracellularis	0	0	0	0	0	0	0	0	1	11	0	0	0	0	0	0	0	0	0	0	0	0	0	0	0	0	0	0	0	0	0	0	0	0	0	0	0	0	0	1	87	0	0	0	0	0	0	0
Bacteria;Firmicutes;Erysipelotrichi;Erysipelotrichales;Erysipelotrichaceae;Longicatena;Longicatena_uc	Longicatena_uc	0	0	45	46	45	0	0	0	0	0	0	0	1	8	0	43	0	0	0	0	0	0	0	0	0	0	0	0	0	0	0	0	0	0	0	0	0	0	0	0	0	0	0	0	0	0	0	0
Bacteria;Actinobacteria;Actinobacteria_c;Micrococcales;Promicromonosporaceae;Luteimicrobium;Luteimicrobium subarcticum	Luteimicrobium subarcticum	0	0	0	0	0	0	0	0	0	0	7	0	0	0	0	0	0	0	0	0	0	0	0	0	0	0	0	0	0	0	0	0	0	0	0	0	0	0	0	0	0	0	0	0	0	0	0	0
Bacteria;Proteobacteria;Gammaproteobacteria;Pasteurellales;Pasteurellaceae;Rodentibacter;MLAA_s	MLAA_s	0	0	0	0	0	1	0	0	0	0	0	0	0	0	0	0	0	0	0	0	0	0	0	0	0	0	0	0	0	0	0	0	0	0	0	0	0	0	0	7	0	0	0	0	0	0	0	0
Bacteria;Proteobacteria;Gammaproteobacteria;Pasteurellales;Pasteurellaceae;Haemophilus;MLHO_s	MLHO_s	0	0	0	0	0	0	0	0	0	0	0	0	0	0	0	0	0	0	0	0	0	0	0	0	0	0	0	0	0	0	0	0	0	0	0	0	0	0	0	0	0	0	0	0	1	0	0	0
Bacteria;Firmicutes;Clostridia;Clostridiales;Lachnospiraceae;Marvinbryantia;Marvinbryantia_uc	Marvinbryantia_uc	0	0	0	0	0	0	0	0	0	0	0	0	0	0	0	0	0	0	0	0	0	0	0	0	0	0	0	0	0	0	0	0	0	0	2	0	0	0	0	0	0	0	0	0	0	0	0	0
Bacteria;Firmicutes;Negativicutes;Selenomonadales;Selenomonadaceae;Megamonas;Megamonas rupellensis group	Megamonas rupellensis group	0	0	0	0	0	0	0	0	0	0	0	0	53	0	0	0	0	0	0	0	0	0	0	0	0	0	0	0	0	0	0	0	0	0	0	0	0	0	0	0	0	0	0	0	0	0	0	0
Bacteria;Actinobacteria;Actinobacteria_c;Micrococcales;Microbacteriaceae;Microbacterium;Microbacterium foliorum group	Microbacterium foliorum group	0	0	0	0	0	0	0	0	0	0	0	0	0	0	0	0	0	0	1	0	0	0	0	0	0	0	0	0	0	0	0	0	0	0	0	0	0	0	0	0	0	0	0	0	0	0	0	0
Bacteria;Actinobacteria;Actinobacteria_c;Micrococcales;Microbacteriaceae;Microbacterium;Microbacterium imperiale group	Microbacterium imperiale group	0	0	0	0	0	1	0	0	0	0	4	0	0	0	0	0	0	0	0	0	0	0	0	1	0	0	0	0	0	0	0	0	0	0	0	0	0	0	0	0	0	0	0	0	0	0	0	0
Bacteria;Actinobacteria;Actinobacteria_c;Micrococcales;Microbacteriaceae;Microbacterium;Microbacterium keratanolyticum group	Microbacterium keratanolyticum group	0	0	0	0	0	0	0	0	0	0	3	0	0	0	0	0	0	0	0	0	0	0	0	0	0	0	0	0	0	0	0	0	0	0	0	0	0	0	0	0	0	0	0	0	0	0	0	0
Bacteria;Actinobacteria;Actinobacteria_c;Micrococcales;Microbacteriaceae;Microbacterium;Microbacterium maritypicum group	Microbacterium maritypicum group	0	0	0	0	0	0	0	0	0	0	3	0	0	0	0	0	0	0	1	0	0	0	0	0	0	0	0	0	0	0	0	0	0	0	0	0	0	0	0	0	0	0	0	0	0	0	0	0
Bacteria;Bacteroidetes;Bacteroidia;Bacteroidales;Rikenellaceae;Millionella;Millionella massiliensis	Millionella massiliensis	0	16	7	0	0	1	1	0	0	0	0	1	0	0	0	0	12	0	0	0	0	2	0	0	1	0	16	0	0	18	1	11	3	14	0	8	3	0	59	0	1746	0	0	95	5	0	15	31
Bacteria;Bacteroidetes;Bacteroidia;Bacteroidales;Rikenellaceae;Millionella;Millionella_uc	Millionella_uc	0	0	0	0	0	0	0	0	0	0	0	0	0	0	0	0	0	0	0	0	0	0	0	0	0	0	7	0	0	2	0	0	0	2	0	0	0	0	5	0	201	0	0	10	0	0	3	5
Bacteria;Firmicutes;Clostridia;Clostridiales;Ruminococcaceae;Monoglobus;Monoglobus_uc	Monoglobus_uc	0	0	0	0	0	0	0	0	0	0	0	0	0	0	0	0	0	0	0	0	2	0	0	0	0	0	0	0	0	0	0	0	0	0	0	0	0	0	0	0	0	0	0	0	0	0	0	0
Bacteria;Proteobacteria;Gammaproteobacteria;Enterobacterales;Morganellaceae;Morganella;Morganella morganii group	Morganella morganii group	0	0	0	0	0	0	0	0	0	0	0	0	0	0	0	0	0	0	46	0	0	0	0	6	0	0	0	4	0	0	0	0	0	0	0	0	0	1	0	0	0	0	0	0	0	0	0	0
Bacteria;Proteobacteria;Gammaproteobacteria;Enterobacterales;Morganellaceae;Morganella;Morganella psychrotolerans	Morganella psychrotolerans	0	0	0	0	0	0	0	0	0	0	0	0	0	0	0	0	0	0	0	0	0	0	3	0	0	0	0	0	0	0	0	0	0	0	0	0	0	0	0	0	0	0	0	0	0	0	0	0
Bacteria;Proteobacteria;Gammaproteobacteria;Enterobacterales;Morganellaceae;Morganella;Morganella_uc	Morganella_uc	0	0	0	0	0	0	0	0	0	0	0	0	0	0	0	0	0	0	2	0	0	0	0	0	0	0	0	0	0	0	0	0	0	0	0	0	0	0	0	0	0	0	0	0	0	0	0	0
Bacteria;Deferribacteres;Deferribacteres_c;Deferribacterales;Deferribacteraceae;Mucispirillum;Mucispirillum schaedleri	Mucispirillum schaedleri	30	190	16	1	2	42	7	496	33	0	0	0	128	6	40	0	769	103	164	7	1	0	9	432	1	0	0	6	0	2	128	0	27	4	5	1	3	0	4	296	1071	1	2	2736	346	0	178	2
Bacteria;Deferribacteres;Deferribacteres_c;Deferribacterales;Deferribacteraceae;Mucispirillum;Mucispirillum_uc	Mucispirillum_uc	0	2	3	301	749	1	1	23	0	639	48	248	5	0	1	0	40	5	10	4230	1	478	1	9	556	323	162	237	176	596	4	0	0	1078	3253	59	2091	161	510	13	55	726	765	133	8	0	3	2
Bacteria;Bacteroidetes;Bacteroidia;Bacteroidales;Muribaculaceae;Muribaculum;Muribaculum intestinale	Muribaculum intestinale	15	10	270	416	13	226	1536	1854	23	156	209	56	48	4	167	271	0	45	373	262	218	151	209	2048	68	116	681	46	82	148	12	840	89	6	22	13	139	96	144	7	42	15	124	285	45	0	106	1113
Bacteria;Bacteroidetes;Bacteroidia;Bacteroidales;Muribaculaceae;Muribaculum;Muribaculum_uc	Muribaculum_uc	0	30	246	97	22	110	450	388	69	50	27	15	2	0	26	68	18	6	158	45	99	48	137	411	39	57	122	20	30	86	112	236	19	2	11	6	36	46	35	4	8	0	125	64	9	0	70	251
Bacteria;Firmicutes;Clostridia;Clostridiales;Lachnospiraceae;Faecalicatena;Muricomes intestini	Muricomes intestini	0	0	0	0	0	0	0	0	0	0	0	0	0	0	0	0	0	0	0	0	0	0	0	0	0	0	0	0	0	0	0	0	0	0	0	0	0	0	0	0	0	0	0	0	0	1	0	0
Bacteria;Tenericutes;Mollicutes;Mycoplasmatales;Mycoplasmataceae_f1;Mycoplasma_g19;Mycoplasma girerdii	Mycoplasma girerdii	1	0	0	0	0	0	0	0	0	0	0	0	0	0	0	0	0	0	0	0	0	0	0	0	0	1	2	0	0	0	0	0	0	0	0	0	0	0	0	0	0	0	0	0	5	0	0	0
Bacteria;Tenericutes;Mollicutes;Mycoplasmatales;Mycoplasmataceae;Mycoplasma_g10;Mycoplasma sualvi	Mycoplasma sualvi	83	2026	0	1	0	447	90	57	636	70	30	52	0	4	1	0	3	0	0	2	1215	1	387	1325	0	0	24	21	10	285	0	2	1	1	0	0	0	1	1	7	2	30	123	0	663	2	272	219
Bacteria;Tenericutes;Mollicutes;Mycoplasmatales;Mycoplasmataceae;Mycoplasma_g10;Mycoplasma_g10_uc	Mycoplasma_g10_uc	2	58	0	0	0	4	2	0	9	0	0	0	0	0	0	0	0	0	0	0	41	0	6	48	0	0	0	0	157	484	0	0	0	844	0	11	0	58	20	0	0	0	0	0	14	0	3	0
Bacteria;Tenericutes;Mollicutes;Mycoplasmatales;Mycoplasmataceae_f1;Mycoplasma_g19;Mycoplasma_g19_uc	Mycoplasma_g19_uc	13	368	72	0	0	5	10	0	3	17	6	22	0	0	0	0	0	0	0	0	25	0	0	80	0	29	207	12	0	4	0	0	4	28	0	0	0	0	0	30	0	0	0	0	866	0	4	0
Bacteria;Proteobacteria;Epsilonproteobacteria;Campylobacterales;Helicobacteraceae;Helicobacter;NESU_s	NESU_s	0	14	1	0	0	2	2	8	0	9	0	2	35	0	0	0	1	341	0	0	7	1	47	68	0	25	23	0	0	0	0	0	0	25	0	0	0	0	0	0	16	6	0	13	0	0	2	0
Bacteria;Firmicutes;Clostridia;Clostridiales;Ruminococcaceae;Pseudoflavonifractor;NFIQ_s	NFIQ_s	0	0	0	0	0	0	0	0	0	0	0	0	2	0	0	0	0	0	0	0	0	0	0	0	0	0	0	0	0	0	0	0	0	0	0	0	0	0	0	0	0	0	0	0	0	0	0	0
Bacteria;Firmicutes;Clostridia;Clostridiales;Lachnospiraceae;Sellimonas;NFJS_s	NFJS_s	0	0	0	0	0	0	0	0	0	0	0	0	0	0	0	0	0	0	0	0	0	0	0	0	0	0	0	0	0	0	0	1	0	0	0	0	0	0	0	0	0	0	0	0	0	0	0	0
Bacteria;Firmicutes;Clostridia;Clostridiales;Ruminococcaceae;Pseudoflavonifractor;NFKI_s group	NFKI_s group	9	106	29	35	127	52	14	74	8	17	14	7	45	5	34	47	22	11	10	37	26	55	21	14	6	42	27	9	21	16	21	112	5	23	70	1	28	29	2	9	52	8	8	17	25	11	12	66
Bacteria;Firmicutes;Clostridia;Clostridiales;Lachnospiraceae;Sellimonas;NFKJ_s	NFKJ_s	0	0	0	0	0	0	0	0	0	0	0	0	0	0	0	0	0	0	0	0	0	0	0	0	1	0	0	0	0	0	0	0	0	0	0	0	0	0	0	0	0	0	0	0	0	0	0	0
Bacteria;Firmicutes;Clostridia;Clostridiales;Ruminococcaceae;Neglecta;Neglecta timonensis	Neglecta timonensis	0	4	2	1	1	0	0	0	0	0	0	0	0	0	1	0	0	0	2	0	0	0	0	0	0	7	0	0	0	0	5	4	0	0	0	0	0	0	0	0	1	0	0	0	0	0	0	2
Bacteria;Actinobacteria;Actinobacteria_c;Propionibacteriales;Nocardioidaceae;Nocardioides;Nocardioides lentus	Nocardioides lentus	0	0	0	0	0	0	0	2	0	0	0	0	0	0	0	0	0	0	0	0	0	0	0	0	0	0	0	0	0	0	0	0	0	0	0	0	0	0	0	0	0	0	0	0	0	0	0	0
Bacteria;Bacteroidetes;Bacteroidia;Bacteroidales;Odoribacteraceae;Odoribacter;Odoribacter_uc	Odoribacter_uc	3	70	38	45	0	5	11	33	12	27	0	12	0	9	0	0	33	17	3	40	8	22	83	3	0	0	13	30	41	11	0	0	0	55	75	51	44	0	39	5	181	10	16	53	9	53	15	5
Bacteria;Actinobacteria;Coriobacteriia;Coriobacteriales;Coriobacteriaceae;Olsenella;Olsenella_uc	Olsenella_uc	0	0	5	0	0	0	0	2	0	0	0	31	0	0	0	13	0	0	1	0	0	0	0	0	0	0	0	0	0	0	0	0	3	0	0	0	0	0	0	0	0	0	0	0	0	0	0	0
Bacteria;Firmicutes;Clostridia;Clostridiales;Ruminococcaceae;Oscillibacter;Oscillibacter_uc	Oscillibacter_uc	45	100	85	88	105	83	326	42	23	17	14	15	0	3	37	8	67	60	56	56	154	179	63	102	13	42	147	20	159	20	46	251	20	56	602	10	242	82	47	19	82	15	33	100	13	99	32	109
Bacteria;Proteobacteria;Betaproteobacteria;Burkholderiales;Oxalobacteraceae;Oxalobacter;Oxalobacter formigenes group	Oxalobacter formigenes group	0	0	0	0	0	0	0	0	0	0	0	0	0	0	0	0	0	0	0	0	0	0	0	0	0	0	0	0	0	0	0	0	0	0	0	0	4	0	0	0	0	0	0	0	0	0	0	0
Bacteria;Proteobacteria;Betaproteobacteria;Burkholderiales;Oxalobacteraceae;Oxalobacter;Oxalobacter vibrioformis	Oxalobacter vibrioformis	0	0	0	0	0	0	0	0	0	0	0	0	0	0	0	0	0	0	0	0	0	1	1	0	1	0	0	0	0	0	0	0	0	0	0	0	0	0	0	0	0	0	0	0	0	0	0	1
Bacteria;Proteobacteria;Betaproteobacteria;Burkholderiales;Oxalobacteraceae;Oxalobacter;Oxalobacter_uc	Oxalobacter_uc	3	3	13	10	15	14	22	19	12	3	6	1	0	1	2	1	6	4	4	3	11	24	9	0	14	1	17	4	9	5	2	0	2	6	21	1	0	5	1	17	5	4	7	12	7	0	6	30
Bacteria;Firmicutes;Clostridia;Clostridiales;Lachnospiraceae;Clostridium_g24;PAC000183_s	PAC000183_s	0	0	0	0	0	0	0	0	0	0	0	0	0	0	0	0	0	0	0	0	0	0	0	0	2	0	0	0	0	0	0	0	0	0	0	0	0	0	0	0	0	0	0	0	0	0	0	0
Bacteria;Bacteroidetes;Bacteroidia;Bacteroidales;Muribaculaceae;PAC000186_g;PAC000186_g_uc	PAC000186_g_uc	10	13	198	6	20	6	46	99	37	44	4	4	2	44	83	6	54	14	281	139	28	36	155	88	187	31	14	34	11	4	18	307	61	107	34	10	104	23	16	0	5	42	177	67	43	2	7	160
Bacteria;Bacteroidetes;Bacteroidia;Bacteroidales;Muribaculaceae;PAC000186_g;PAC000186_s	PAC000186_s	11	8	377	0	0	12	370	286	294	395	59	32	0	0	834	1	1	48	636	291	122	2	420	0	437	396	210	21	213	31	6	1312	538	1093	340	226	50	353	83	0	0	94	1235	940	2	5	18	560
Bacteria;Bacteroidetes;Bacteroidia;Bacteroidales;Muribaculaceae;PAC000187_g;PAC000187_g_uc	PAC000187_g_uc	3	1	4	1	0	2	15	1	2	0	3	20	0	11	13	26	7	17	44	4	12	3	14	3	0	0	3	4	5	2	0	14	9	5	4	2	10	3	0	2	2	6	9	7	0	0	1	23
Bacteria;Bacteroidetes;Bacteroidia;Bacteroidales;Muribaculaceae;PAC000187_g;PAC000187_s	PAC000187_s	10	174	107	0	1	14	8	43	71	6	103	7	1	453	160	13	0	133	5	0	7	15	2	0	0	12	27	8	95	3	6	7	226	32	30	17	0	19	4	195	1	280	166	200	50	83	120	459
Bacteria;Tenericutes;Mollicutes;PAC001057_o;PAC000197_f;PAC000197_g;PAC000197_g_uc	PAC000197_g_uc	0	4	0	0	0	0	0	0	0	7	0	1	0	3	0	0	0	7	8	5	4	5	13	15	23	0	0	0	6	1	0	0	0	1	0	0	0	0	0	1	2	3	1	0	0	9	0	6
Bacteria;Bacteroidetes;Bacteroidia;Bacteroidales;Muribaculaceae;PAC000198_g;PAC000198_g_uc	PAC000198_g_uc	81	124	494	129	376	138	331	716	384	518	453	820	16	422	442	353	706	265	652	502	276	364	821	258	141	47	103	222	183	268	206	316	439	486	176	93	333	55	169	82	1122	365	455	40	208	173	97	606
Bacteria;Bacteroidetes;Bacteroidia;Bacteroidales;Muribaculaceae;PAC000198_g;PAC000198_s	PAC000198_s	10	412	258	439	908	27	1684	505	107	224	141	242	108	0	458	11	930	8	634	0	50	118	46	91	85	85	103	211	263	138	71	1845	242	157	589	82	1	102	158	17	4	188	108	484	58	11	17	2824
Bacteria;Cyanobacteria;Vampirovibrio_c;FR888536_o;FR888536_f;FR888536_g;PAC000211_s	PAC000211_s	72	0	11	129	0	0	0	0	3	2	216	8	0	0	0	58	0	0	0	0	4	0	0	0	1	0	0	0	0	0	0	0	0	0	0	0	0	5	0	0	0	0	0	0	0	0	0	0
Bacteria;Firmicutes;Clostridia;Clostridiales;Lachnospiraceae;Dorea;PAC000479_s	PAC000479_s	0	0	0	0	0	0	0	0	0	0	0	0	0	0	0	0	0	0	0	0	0	0	0	0	0	0	0	0	0	0	0	0	0	0	0	0	0	0	0	1	0	0	0	0	0	0	0	0
Bacteria;Firmicutes;Clostridia;Clostridiales;Ruminococcaceae;Ruminococcus;PAC000655_s	PAC000655_s	9	0	0	0	0	0	0	284	0	28	0	88	0	0	0	0	0	0	9	0	0	0	0	0	0	0	0	0	2	0	0	1	1	5	0	0	0	0	0	0	0	0	0	0	0	0	0	0
Bacteria;Firmicutes;Clostridia;Clostridiales;Lachnospiraceae;PAC000656_g;PAC000656_g_uc	PAC000656_g_uc	0	0	19	52	65	0	0	0	0	53	0	36	0	0	5	0	0	0	115	0	56	0	111	0	0	0	0	0	0	0	0	0	0	0	0	0	0	0	0	0	19	0	0	0	0	0	0	0
Bacteria;Cyanobacteria;Vampirovibrio_c;FR888536_o;FR888536_f;FR888536_g;PAC000657_s	PAC000657_s	2	0	9	0	0	44	0	0	5	3	0	0	0	0	0	0	0	0	0	0	0	0	10	1742	18	0	0	0	0	5	0	0	0	0	0	0	0	0	0	0	0	0	0	53	0	0	0	0
Bacteria;Cyanobacteria;Vampirovibrio_c;FR888536_o;FR888536_f;FR888536_g;PAC000658_s group	PAC000658_s group	1	0	1	0	0	0	0	0	1	6	55	0	0	0	0	0	0	0	0	4	71	0	6	0	6	0	0	0	0	0	0	0	0	0	0	0	0	0	0	0	0	0	1	0	0	0	0	0
Bacteria;Firmicutes;Clostridia;Clostridiales;Ruminococcaceae;PAC000661_g;PAC000661_g_uc	PAC000661_g_uc	0	5	2	2	0	2	0	0	0	1	2	0	0	1	0	0	3	1	6	0	0	2	2	0	0	0	1	4	0	1	0	2	1	2	3	0	0	1	1	2	0	0	0	3	5	3	0	1
Bacteria;Firmicutes;Clostridia;Clostridiales;Ruminococcaceae;PAC000661_g;PAC000661_s	PAC000661_s	0	0	0	0	0	0	0	0	0	0	0	0	0	0	0	0	0	1	0	0	0	0	0	0	0	0	0	0	0	0	0	0	0	0	1	0	0	0	0	0	0	0	0	0	0	0	0	0
Bacteria;Firmicutes;Clostridia;Clostridiales;Lachnospiraceae;PAC000663_g;PAC000663_s	PAC000663_s	0	0	0	0	0	0	0	0	0	0	0	4	0	0	0	0	0	0	0	0	0	0	0	0	0	0	0	0	0	0	0	0	0	3	0	0	0	0	0	0	4	0	0	0	0	0	0	0
Bacteria;Firmicutes;Clostridia;Clostridiales;Lachnospiraceae;PAC000664_g;PAC000664_g_uc	PAC000664_g_uc	0	10	30	6	34	8	13	20	6	38	25	1	0	0	11	0	9	22	46	17	26	92	43	57	12	19	87	32	23	5	11	76	14	35	282	3	12	24	0	6	2	17	144	221	4	4	14	8
Bacteria;Firmicutes;Clostridia;Clostridiales;Lachnospiraceae;PAC000664_g;PAC000664_s	PAC000664_s	0	0	0	0	0	0	0	0	0	0	0	0	0	0	0	0	0	0	0	0	0	0	0	0	6	0	0	0	0	0	0	0	4	0	0	0	0	0	0	70	0	0	0	0	0	0	0	0
Bacteria;Bacteroidetes;Bacteroidia;Bacteroidales;Rikenellaceae;Rikenella;PAC000670_s	PAC000670_s	0	52	90	0	0	1	14	4	31	15	24	15	0	3	0	3	1	32	0	1	3	15	4	31	5	0	8	0	19	71	0	6	0	59	1	58	0	0	81	5	0	2	1	0	400	139	9	119
Bacteria;Firmicutes;Clostridia;Clostridiales;Lachnospiraceae;PAC000671_g;PAC000671_g_uc	PAC000671_g_uc	3	14	1	13	1	18	0	0	5	0	0	0	1	0	0	4	1	3	0	4	12	6	0	0	1	0	1	0	0	8	0	8	0	2	2	0	5	0	0	0	0	1	0	0	0	0	0	0
Bacteria;Firmicutes;Clostridia;Clostridiales;Lachnospiraceae;PAC000671_g;PAC000671_s	PAC000671_s	0	0	0	0	0	0	0	0	0	0	0	0	0	0	0	0	0	0	0	0	0	0	0	1	0	0	0	0	0	0	0	0	0	0	0	0	0	0	0	0	0	0	0	0	0	0	0	0
Bacteria;Firmicutes;Clostridia;Clostridiales;Lachnospiraceae;PAC000673_g;PAC000673_g_uc	PAC000673_g_uc	0	0	0	0	0	0	0	0	0	0	0	0	0	0	0	0	0	0	0	0	0	7	0	0	0	0	0	0	0	0	0	0	0	0	0	0	0	0	0	0	0	0	0	0	0	0	0	0
Bacteria;Firmicutes;Clostridia;Clostridiales;Lachnospiraceae;Clostridium_g21;PAC000675_s	PAC000675_s	0	0	0	1	0	1	0	1	0	0	1	0	0	1	0	0	0	1	0	0	0	0	0	0	0	0	0	0	0	1	0	2	0	0	0	0	1	0	0	0	1	0	0	3	3	0	1	2
Bacteria;Saccharibacteria_TM7;Saccharimonas_c;Saccharimonas_o;Saccharimonas_f;PAC000677_g;PAC000677_g_uc	PAC000677_g_uc	0	0	0	0	0	0	0	0	0	0	0	0	0	0	0	0	0	2	0	0	0	0	0	2	0	0	0	0	0	0	0	0	0	0	0	0	0	0	0	0	0	0	0	0	0	0	0	0
Bacteria;Saccharibacteria_TM7;Saccharimonas_c;Saccharimonas_o;Saccharimonas_f;PAC000677_g;PAC000677_s	PAC000677_s	0	0	0	0	0	0	0	0	0	0	0	0	0	0	0	0	0	1	0	0	0	0	0	0	0	0	0	0	0	0	0	0	0	0	1	0	0	0	0	0	0	0	0	0	0	0	0	0
Bacteria;Firmicutes;Clostridia;Clostridiales;Lachnospiraceae;PAC000678_g;PAC000678_g_uc	PAC000678_g_uc	0	0	0	0	3	0	0	0	0	0	0	9	0	0	0	0	0	0	6	0	0	0	0	0	0	0	0	0	0	0	0	0	0	18	16	0	0	0	0	0	0	0	0	0	0	0	0	0
Bacteria;Firmicutes;Clostridia;Clostridiales;Lachnospiraceae;PAC000678_g;PAC000678_s	PAC000678_s	0	0	0	0	1	0	0	0	3	0	0	0	0	0	0	0	0	0	1	0	0	0	0	0	0	0	0	0	0	0	0	0	0	1	0	0	0	0	21	0	0	0	0	0	4	0	3	0
Bacteria;Bacteroidetes;Bacteroidia;Bacteroidales;Muribaculaceae;PAC000679_g;PAC000679_g_uc	PAC000679_g_uc	0	0	0	4	0	0	21	0	0	0	0	0	5	0	0	0	0	0	0	0	2	0	0	0	0	0	0	0	0	2	0	18	0	0	0	0	11	0	0	0	0	0	13	11	0	0	0	25
Bacteria;Bacteroidetes;Bacteroidia;Bacteroidales;Muribaculaceae;PAC000679_g;PAC000679_s	PAC000679_s	16	133	19	232	34	48	759	112	23	35	63	17	104	0	14	81	0	17	85	11	153	25	66	89	0	39	61	15	82	112	12	428	15	26	9	3	284	41	14	0	37	27	388	274	14	2	143	485
Bacteria;Firmicutes;Clostridia;Clostridiales;Lachnospiraceae;KE159571_g;PAC000684_s	PAC000684_s	0	0	0	0	0	0	0	0	146	4	0	226	0	0	0	0	0	0	0	0	0	0	0	0	5	0	0	1	0	3	1	0	0	0	0	0	0	0	0	0	0	0	0	0	0	0	0	0
Bacteria;Firmicutes;Clostridia;Clostridiales;Ruminococcaceae;PAC000661_g;PAC000686_s	PAC000686_s	0	0	0	0	0	0	0	1	0	0	0	0	0	0	0	0	0	2	0	0	0	0	0	0	0	1	0	0	0	0	0	0	0	0	0	0	0	1	0	0	0	0	0	0	0	0	0	0
Bacteria;Firmicutes;Erysipelotrichi;Erysipelotrichales;Erysipelotrichaceae;PAC000687_g;PAC000687_s	PAC000687_s	0	0	0	0	0	0	1	0	0	0	0	0	0	0	0	0	0	0	0	0	0	0	0	1	0	0	0	0	0	0	0	0	0	0	0	0	0	0	0	0	4	0	0	0	0	0	0	0
Bacteria;Firmicutes;Clostridia;Clostridiales;Lachnospiraceae;Frisingicoccus;PAC000688_s	PAC000688_s	0	1	0	0	0	4	0	0	0	0	0	0	0	1	0	0	2	0	0	1	2	3	3	12	0	2	0	0	3	0	0	5	2	1	2	0	0	1	0	1	4	0	0	2	0	0	0	0
Bacteria;Firmicutes;Clostridia;Clostridiales;Lachnospiraceae;PAC000692_g;PAC000692_g_uc	PAC000692_g_uc	4	23	32	53	100	12	60	20	28	1	11	6	0	10	6	0	348	287	40	172	39	39	55	26	4	746	435	3	13	18	70	396	2	182	382	54	685	11	39	3	372	26	53	47	82	141	115	278
Bacteria;Firmicutes;Clostridia;Clostridiales;Lachnospiraceae;KE159600_g;PAC000693_s	PAC000693_s	0	0	0	1	3	38	37	3	1	0	0	5	0	1	0	0	0	30	2	7	3	0	5	22	1	3	7	0	0	4	0	34	0	3	0	0	30	0	1	0	0	0	8	0	363	8	1	26
Bacteria;Firmicutes;Clostridia;Clostridiales;Ruminococcaceae;Paludicola;PAC000694_s	PAC000694_s	0	0	0	0	0	0	0	0	0	0	0	1	0	0	0	0	0	0	0	0	0	0	0	0	0	0	0	0	0	0	0	0	0	0	0	0	0	0	0	0	0	0	0	0	0	0	0	0
Bacteria;Firmicutes;Clostridia;Clostridiales;Lachnospiraceae;LLKB_g;PAC000698_s	PAC000698_s	215	0	0	0	0	0	1	118	265	0	1	0	0	0	44	0	0	0	181	10	52	609	0	0	0	0	0	0	34	2	0	0	12	392	37	39	0	177	123	42	0	235	0	0	0	1	0	0
Bacteria;Firmicutes;Clostridia;Clostridiales;Lachnospiraceae;Frisingicoccus;PAC000700_s	PAC000700_s	1	0	2	0	5	11	0	2	4	2	4	0	0	1	3	0	1	4	10	1	6	15	0	8	7	20	46	1	7	1	6	56	14	4	23	0	11	5	0	0	1	4	1	1	0	0	0	6
Bacteria;Firmicutes;Clostridia;Clostridiales;Lachnospiraceae;PAC000720_g;PAC000720_s	PAC000720_s	0	2	5	4	11	4	13	0	1	2	0	6	0	0	2	0	30	1	59	51	23	15	10	33	0	9	21	3	3	5	0	5	0	15	9	0	18	2	4	31	10	2	0	9	0	0	1	3
Bacteria;Firmicutes;Clostridia;Clostridiales;Ruminococcaceae;Sporobacter;PAC000739_s group	PAC000739_s group	0	0	0	0	0	0	0	0	0	0	0	0	3	0	0	0	0	0	0	0	0	0	0	0	0	0	0	0	0	0	0	0	0	0	0	0	0	0	0	0	0	0	0	0	0	0	0	0
Bacteria;Firmicutes;Clostridia;Clostridiales;Ruminococcaceae;PAC000743_g;PAC000743_g_uc	PAC000743_g_uc	0	0	2	0	0	0	0	0	0	0	0	0	0	0	0	0	0	0	0	0	0	2	0	0	0	0	0	0	0	0	0	0	0	0	0	0	0	0	0	0	0	0	0	0	0	0	0	0
Bacteria;Firmicutes;Clostridia;Clostridiales;Lachnospiraceae;Blautia;PAC000747_s	PAC000747_s	0	0	0	0	0	0	0	0	0	0	0	0	0	0	0	2	0	0	0	0	0	0	0	0	0	0	0	0	0	0	0	1	0	0	0	0	0	0	0	0	0	0	0	0	0	0	0	0
Bacteria;Firmicutes;Clostridia;Clostridiales;Ruminococcaceae;PAC000748_g;PAC000748_g_uc	PAC000748_g_uc	0	0	0	6	0	15	0	0	0	19	0	1	0	4	0	0	0	22	0	4	0	40	0	4	7	0	0	0	0	3	0	0	0	0	2	0	0	0	0	5	0	2	3	0	0	0	0	2
Bacteria;Firmicutes;Clostridia;Clostridiales;Lachnospiraceae;PAC001043_g;PAC001043_g_uc	PAC001043_g_uc	1	4	3	2	14	20	10	5	5	23	1	4	0	0	2	1	0	5	0	6	47	9	2	0	0	1	3	2	6	35	13	12	0	8	13	10	13	0	6	0	4	5	3	3	1	0	1	0
Bacteria;Firmicutes;Clostridia;Clostridiales;Lachnospiraceae;PAC001043_g;PAC001043_s	PAC001043_s	1	9	10	7	11	2	1	8	3	3	0	0	0	0	0	2	2	0	8	11	45	0	9	4	2	1	11	2	12	28	29	41	7	17	68	9	33	4	12	6	41	28	21	15	0	9	17	18
Bacteria;Firmicutes;Clostridia;Clostridiales;Lachnospiraceae;Eubacterium_g17;PAC001044_s	PAC001044_s	1	0	0	0	0	0	0	0	0	0	0	0	0	0	0	0	0	0	0	0	0	0	0	1	9	0	0	0	0	0	0	0	0	0	0	0	0	0	0	0	0	0	0	0	0	0	0	0
Bacteria;Firmicutes;Clostridia;Clostridiales;Lachnospiraceae;LLKB_g;PAC001047_s	PAC001047_s	0	0	0	0	4	2	0	8	3	3	4	26	0	0	0	0	0	2	0	1	0	0	0	0	0	2	0	87	0	15	108	0	0	4	0	14	0	3	0	0	0	0	1	0	13	274	10	0
Bacteria;Firmicutes;Clostridia;Clostridiales;Ruminococcaceae;PAC000672_g;PAC001048_s group	PAC001048_s group	0	0	1	0	0	0	0	1	0	2	0	0	0	0	0	0	0	1	1	0	0	0	0	0	1	0	0	0	0	0	0	0	0	0	0	1	0	0	0	0	0	0	0	0	0	0	0	1
Bacteria;Bacteroidetes;Bacteroidia;Bacteroidales;Rikenellaceae;Alistipes;PAC001060_s	PAC001060_s	13	420	133	1	0	4	9	0	100	13	3	79	0	51	0	0	1	18	45	44	18	84	41	18	0	1	17	4	89	78	24	7	14	51	60	14	37	1	16	0	0	0	10	22	64	114	12	29
Bacteria;Bacteroidetes;Bacteroidia;Bacteroidales;Rikenellaceae;Alistipes;PAC001061_s	PAC001061_s	14	0	35	0	0	46	2	0	0	0	2	0	0	0	7	0	3	6	0	0	0	0	6	0	64	0	0	0	15	0	0	0	0	0	0	0	0	0	0	3	0	19	0	0	3	0	0	2
Bacteria;Bacteroidetes;Bacteroidia;Bacteroidales;Muribaculaceae;PAC001062_g;PAC001062_g_uc	PAC001062_g_uc	0	2	0	2	0	0	0	2	0	0	0	0	0	0	0	0	0	0	2	0	0	0	4	2	0	0	0	0	0	0	0	0	0	0	0	0	5	0	0	0	10	0	0	2	2	0	0	2
Bacteria;Bacteroidetes;Bacteroidia;Bacteroidales;Muribaculaceae;PAC001063_g;PAC001063_g_uc	PAC001063_g_uc	0	0	0	0	0	0	2	0	0	0	0	0	0	0	2	0	0	3	2	0	0	2	0	0	0	0	0	0	0	0	0	4	0	0	0	0	0	0	0	0	0	0	0	0	0	0	0	0
Bacteria;Bacteroidetes;Bacteroidia;Bacteroidales;Muribaculaceae;PAC000186_g;PAC001064_s	PAC001064_s	64	804	238	127	481	68	46	1143	344	309	429	380	295	51	478	224	525	861	655	303	6	746	15	101	114	174	636	533	549	40	93	765	510	396	247	16	476	58	132	72	2	1256	1153	156	156	0	436	321
Bacteria;Bacteroidetes;Bacteroidia;Bacteroidales;Muribaculaceae;PAC000186_g;PAC001065_s group	PAC001065_s group	37	103	42	39	48	122	175	120	80	26	2	29	25	1	9	82	801	3	101	99	168	278	8	1154	31	8	17	121	8	55	247	353	10	77	63	38	893	2	171	0	152	66	298	101	16	100	24	161
Bacteria;Bacteroidetes;Bacteroidia;Bacteroidales;Muribaculaceae;PAC001067_g;PAC001067_g_uc	PAC001067_g_uc	9	10	19	58	77	65	0	30	22	30	3	3	55	42	56	22	2	53	66	9	19	4	12	1	5	12	18	31	241	29	37	23	16	120	20	6	186	12	23	0	0	17	61	112	4	45	23	358
Bacteria;Bacteroidetes;Bacteroidia;Bacteroidales;Muribaculaceae;PAC001067_g;PAC001067_s	PAC001067_s	14	13	15	44	4	32	6	34	19	35	20	47	11	132	64	73	26	79	31	13	21	7	16	1	14	5	47	72	240	77	44	180	25	154	38	18	41	15	50	6	0	62	83	295	21	92	16	311
Bacteria;Bacteroidetes;Bacteroidia;Bacteroidales;Muribaculaceae;PAC001068_g;PAC001068_g_uc	PAC001068_g_uc	28	43	338	348	279	278	538	376	96	992	77	415	76	106	218	285	149	501	282	133	573	167	89	181	121	229	180	134	584	241	124	693	116	335	682	140	271	148	143	187	457	399	963	93	137	387	169	1797
Bacteria;Bacteroidetes;Bacteroidia;Bacteroidales;Muribaculaceae;PAC001068_g;PAC001068_s	PAC001068_s	0	0	0	0	0	0	0	0	0	0	0	0	0	0	0	0	0	0	0	0	0	0	0	0	0	0	0	0	0	0	0	0	0	0	0	0	0	0	0	0	0	0	2	0	0	0	0	0
Bacteria;Bacteroidetes;Bacteroidia;Bacteroidales;Muribaculaceae;PAC001068_g;PAC001070_s group	PAC001070_s group	2	18	80	4	10	24	1107	509	0	0	92	0	9	30	146	260	272	136	53	171	175	127	65	70	0	54	51	2	0	25	2	341	44	0	32	0	29	22	1	21	0	39	16	111	22	927	15	5
Bacteria;Bacteroidetes;Bacteroidia;Bacteroidales;Muribaculaceae;PAC001068_g;PAC001072_s	PAC001072_s	53	4	51	32	27	22	88	31	34	74	7	64	38	0	51	35	7	0	16	4	96	38	41	1	4	26	9	105	12	52	4	180	18	2	7	2	85	5	18	184	2	51	52	163	60	36	29	521
Bacteria;Bacteroidetes;Bacteroidia;Bacteroidales;Muribaculaceae;PAC001073_g;PAC001073_g_uc	PAC001073_g_uc	15	21	31	3	6	6	9	213	18	7	3	6	0	0	144	3	0	4	4	0	16	7	14	0	0	9	62	34	10	32	9	82	26	0	3	0	38	13	0	29	0	36	59	0	2	0	28	185
Bacteria;Bacteroidetes;Bacteroidia;Bacteroidales;Muribaculaceae;PAC001073_g;PAC001073_s	PAC001073_s	1	6	3	2	3	0	2	17	6	0	0	0	0	0	6	0	0	0	1	0	0	0	3	0	0	0	6	6	3	4	3	8	7	0	1	0	3	1	1	4	0	1	4	0	0	0	3	28
Bacteria;Bacteroidetes;Bacteroidia;Bacteroidales;Muribaculaceae;PAC001074_g;PAC001074_g_uc	PAC001074_g_uc	402	20	1683	328	182	727	459	2439	86	395	364	814	13	245	201	13	189	129	216	102	136	13	744	286	174	83	27	92	604	68	180	5415	10	11	25	13	373	506	351	900	193	387	535	19	2240	522	1247	13837
Bacteria;Bacteroidetes;Bacteroidia;Bacteroidales;Muribaculaceae;PAC000198_g;PAC001075_s	PAC001075_s	0	0	0	0	0	0	0	1	0	0	0	0	0	0	0	0	0	0	0	0	0	0	0	0	0	0	0	0	0	0	0	0	0	0	0	0	0	0	0	0	0	0	0	0	0	0	0	0
Bacteria;Firmicutes;Erysipelotrichi;Erysipelotrichales;Erysipelotrichaceae;Turicibacter;PAC001078_s	PAC001078_s	0	0	0	0	0	0	0	0	0	0	9	0	1	0	0	0	0	0	0	0	0	0	0	0	0	0	0	0	0	0	0	0	167	0	1	0	0	1	7	0	1	0	0	0	0	0	0	0
Bacteria;Proteobacteria;Deltaproteobacteria;Desulfovibrionales;Desulfovibrionaceae;Desulfovibrio;PAC001079_s	PAC001079_s	4	10	32	0	1	4	1	0	2	0	2	0	0	3	5	0	0	1	5	6	113	17	6	2	0	0	1	0	0	0	0	0	0	0	0	0	0	0	0	0	0	0	0	2	0	0	0	0
Bacteria;Firmicutes;Clostridia;Clostridiales;Ruminococcaceae;PAC000661_g;PAC001081_s group	PAC001081_s group	0	4	0	0	0	0	0	0	0	0	0	5	0	0	0	0	0	0	0	0	0	0	0	0	0	0	0	0	0	0	0	0	0	0	0	0	0	0	0	5	0	0	0	0	0	0	0	0
Bacteria;Firmicutes;Clostridia;Clostridiales;Lachnospiraceae;PAC000664_g;PAC001082_s	PAC001082_s	0	0	1	1	0	0	0	0	0	0	133	1	0	0	0	0	0	6	32	11	1	0	0	0	0	0	12	15	0	1	9	23	0	0	0	1	0	0	0	0	0	0	3	0	4	0	0	0
Bacteria;Firmicutes;Clostridia;Clostridiales;Lachnospiraceae;PAC000664_g;PAC001083_s	PAC001083_s	1	0	0	4	29	32	1	31	1	0	0	0	0	0	4	0	0	3	0	0	1	7	0	1	0	1	66	0	10	0	0	34	2	21	9	0	12	0	2	0	7	3	6	0	9	11	14	3
Bacteria;Firmicutes;Clostridia;Clostridiales;Lachnospiraceae;Clostridium_g21;PAC001085_s	PAC001085_s	0	0	0	0	1	0	0	0	0	0	0	0	0	0	0	0	0	0	0	0	0	0	0	0	0	0	0	0	0	0	0	0	0	0	0	0	0	0	0	0	0	0	0	0	0	0	0	0
Bacteria;Firmicutes;Clostridia;Clostridiales;Ruminococcaceae;PAC000661_g;PAC001086_s	PAC001086_s	0	0	0	0	0	0	0	0	0	0	0	2	0	0	0	0	0	0	0	0	0	3	0	0	0	0	0	0	0	4	0	0	0	0	0	0	0	0	0	0	0	0	0	2	0	0	0	0
Bacteria;Firmicutes;Clostridia;Clostridiales;Lachnospiraceae;PAC001090_g;PAC001090_g_uc	PAC001090_g_uc	0	2	0	0	0	0	0	46	7	0	0	0	0	0	0	0	0	4	0	5	0	9	0	12	0	0	0	0	2	0	2	0	0	2	0	0	0	0	0	4	0	0	0	0	0	0	0	0
Bacteria;Firmicutes;Clostridia;Clostridiales;Lachnospiraceae;PAC001090_g;PAC001090_s	PAC001090_s	0	0	0	5	4	0	0	190	28	0	0	0	0	0	0	0	0	5	0	17	0	19	0	55	0	0	5	0	7	1	2	0	2	5	0	0	0	7	0	18	0	0	0	0	0	0	0	0
Bacteria;Firmicutes;Clostridia;Clostridiales;Lachnospiraceae;PAC001091_g;PAC001091_g_uc	PAC001091_g_uc	0	0	3	0	0	0	0	0	0	0	0	0	0	0	0	0	0	44	9	26	5	23	0	2	0	0	27	0	0	0	0	2	0	0	16	0	0	0	0	0	0	0	2	0	0	0	0	0
Bacteria;Firmicutes;Clostridia;Clostridiales;Lachnospiraceae;PAC001091_g;PAC001091_s	PAC001091_s	0	0	1	0	0	0	0	0	0	0	0	0	0	0	0	0	0	0	0	1	0	0	0	0	0	0	0	0	0	0	0	0	0	0	0	0	0	0	0	0	0	0	0	0	0	0	0	0
Bacteria;Firmicutes;Clostridia;Clostridiales;Lachnospiraceae;PAC001092_g;PAC001092_g_uc	PAC001092_g_uc	13	80	6	28	10	4	0	4	0	7	0	0	0	13	7	0	0	5	35	14	26	2	19	8	4	21	8	5	2	9	8	143	18	7	38	0	114	31	2	2	70	2	2	11	5	1	0	35
Bacteria;Firmicutes;Clostridia;Clostridiales;Lachnospiraceae;KE159538_g;PAC001093_s	PAC001093_s	0	0	0	0	0	0	0	0	0	2	0	0	0	0	0	0	0	0	0	0	0	0	0	0	0	0	0	0	0	0	0	0	0	0	0	0	0	0	0	0	0	0	0	0	0	0	0	0
Bacteria;Firmicutes;Clostridia;Clostridiales;Ruminococcaceae;PAC000661_g;PAC001095_s	PAC001095_s	9	2	0	0	0	9	0	0	0	1	1	2	0	0	1	2	0	1	65	1	3	4	0	0	9	9	0	1	0	1	0	0	4	0	1	2	0	4	0	36	0	0	0	4	0	0	0	0
Bacteria;Firmicutes;Clostridia;Clostridiales;Ruminococcaceae;Sporobacter;PAC001096_s	PAC001096_s	30	3	83	3	0	2	1	3	4	3	4	6	0	0	1	0	1	5	11	1	10	2	4	0	34	12	6	19	26	1	0	0	6	0	7	2	0	41	0	10	0	1	0	12	0	0	0	2
Bacteria;Firmicutes;Clostridia;Clostridiales;Lachnospiraceae;PAC001097_g;PAC001097_g_uc	PAC001097_g_uc	0	0	2	0	0	2	0	0	0	0	0	0	0	0	0	0	0	0	0	0	0	2	0	0	0	0	0	0	0	0	0	2	0	2	0	0	1	0	0	0	0	0	0	0	0	0	0	0
Bacteria;Firmicutes;Clostridia;Clostridiales;Lachnospiraceae;PAC001097_g;PAC001097_s	PAC001097_s	2	0	46	0	0	22	0	0	0	0	0	0	0	0	0	0	0	47	0	0	31	43	0	0	0	0	6	0	0	0	0	0	0	0	0	0	0	0	0	0	0	5	4	0	5	0	0	1
Bacteria;Firmicutes;Clostridia;Clostridiales;Ruminococcaceae;PAC000748_g;PAC001099_s	PAC001099_s	0	0	0	42	7	0	0	17	8	0	0	0	0	0	9	0	0	0	18	9	0	0	0	23	0	0	2	22	40	20	1	2	1	13	19	0	14	0	0	0	0	8	12	4	0	0	0	37
Bacteria;Firmicutes;Clostridia;Clostridiales;Ruminococcaceae;PAC001100_g;PAC001100_s group	PAC001100_s group	0	0	0	0	0	0	0	0	0	0	0	0	0	0	0	0	0	0	0	0	0	0	0	0	1	0	0	0	0	0	0	0	0	0	0	0	0	0	0	0	0	0	0	0	0	0	0	0
Bacteria;Firmicutes;Clostridia;Clostridiales;Lachnospiraceae;PAC001103_g;PAC001103_g_uc	PAC001103_g_uc	2	0	3	0	0	1	2	0	1	0	0	0	0	0	0	0	0	0	1	0	0	2	2	0	3	4	4	0	0	8	5	15	1	0	2	0	0	0	0	7	0	1	3	7	1	0	0	7
Bacteria;Firmicutes;Clostridia;Clostridiales;Lachnospiraceae;PAC001103_g;PAC001103_s	PAC001103_s	5	0	1	0	0	0	1	0	1	0	0	0	0	0	1	0	0	0	0	0	0	0	0	0	3	1	0	0	0	0	0	1	0	0	2	0	0	2	0	4	0	6	0	0	0	0	0	0
Bacteria;Firmicutes;Clostridia;Clostridiales;Lachnospiraceae;PAC000664_g;PAC001104_s	PAC001104_s	1	5	7	4	5	0	2	1	3	0	0	0	0	0	28	0	5	3	45	0	0	2	0	0	0	0	0	0	0	3	2	84	75	37	64	1	2	0	0	0	108	10	60	369	0	6	1	0
Bacteria;Firmicutes;Clostridia;Clostridiales;Lachnospiraceae;PAC001105_g;PAC001105_g_uc	PAC001105_g_uc	0	0	0	0	0	0	0	0	0	20	0	0	0	0	0	0	0	0	0	0	411	0	0	0	0	0	0	0	0	0	0	0	0	0	0	0	0	0	0	0	0	0	0	0	0	0	0	0
Bacteria;Firmicutes;Clostridia;Clostridiales;Ruminococcaceae;Paludicola;PAC001106_s	PAC001106_s	0	0	0	0	0	0	0	0	0	0	0	0	0	0	0	0	0	0	0	0	0	0	0	0	0	0	0	0	0	0	0	0	0	0	2	0	0	0	0	0	0	0	0	0	0	0	0	0
Bacteria;Tenericutes;Mollicutes;PAC001057_o;PAC001057_f;PAC001108_g;PAC001108_g_uc	PAC001108_g_uc	0	0	0	0	0	0	0	2	4	3	3	0	0	0	0	0	0	0	8	3	0	5	4	0	0	6	1	0	0	0	0	0	0	0	2	0	0	0	0	0	1	0	3	5	0	0	0	1
Bacteria;Tenericutes;Mollicutes;PAC001057_o;PAC001057_f;PAC001108_g;PAC001108_s	PAC001108_s	0	0	0	0	0	0	0	0	0	2	0	1	0	0	0	0	0	0	0	0	0	1	0	0	0	0	0	0	0	0	0	0	0	0	0	0	0	0	0	0	0	0	0	0	0	0	0	0
Bacteria;Tenericutes;Mollicutes;PAC001057_o;PAC001057_f;PAC001109_g;PAC001109_g_uc	PAC001109_g_uc	0	0	0	0	0	0	0	0	0	0	0	0	0	0	0	0	0	0	0	0	0	0	2	0	0	0	0	0	0	0	0	0	0	2	2	2	0	0	0	0	0	0	0	0	0	0	0	0
Bacteria;Tenericutes;Mollicutes;PAC001057_o;PAC001057_f;PAC001109_g;PAC001109_s	PAC001109_s	0	0	0	0	0	0	0	0	0	0	0	0	0	0	0	0	0	0	0	0	0	0	0	0	0	0	0	0	0	0	0	0	0	0	1	0	0	0	0	0	0	0	0	0	0	0	0	0
Bacteria;Bacteroidetes;Bacteroidia;Bacteroidales;Muribaculaceae;PAC001112_g;PAC001112_g_uc	PAC001112_g_uc	35	2	72	559	38	33	14	72	29	15	299	12	26	2	93	409	73	249	65	7	26	59	13	42	6	3	59	46	40	45	60	212	20	29	5	13	406	0	39	2	190	44	57	13	24	12	23	107
Bacteria;Bacteroidetes;Bacteroidia;Bacteroidales;Muribaculaceae;PAC001112_g;PAC001113_s	PAC001113_s	0	0	1	32	12	13	22	4	6	4	22	0	2	21	31	5	1	18	22	2	0	10	7	17	0	16	1	0	0	10	0	0	0	0	0	0	25	1	0	0	0	0	4	0	14	71	5	11
Bacteria;Firmicutes;Clostridia;Clostridiales;Lachnospiraceae;PAC001116_g;PAC001116_g_uc	PAC001116_g_uc	0	2	0	0	0	0	0	2	0	0	0	0	0	0	0	0	0	0	0	10	6	0	5	0	0	29	7	0	0	0	0	3	0	2	3	2	0	0	0	0	0	2	0	0	0	0	0	0
Bacteria;Firmicutes;Clostridia;Clostridiales;Lachnospiraceae;PAC001116_g;PAC001116_s	PAC001116_s	0	0	0	0	0	1	1	0	0	0	0	0	0	0	0	0	0	0	0	2	2	0	0	0	0	0	0	0	6	0	0	2	0	0	0	0	0	0	0	0	0	0	1	52	0	0	0	0
Bacteria;Firmicutes;Clostridia;Clostridiales;Lachnospiraceae;PAC001118_g;PAC001118_g_uc	PAC001118_g_uc	8	0	25	0	0	0	0	0	0	0	0	0	0	0	0	0	0	15	0	0	1	2	0	0	0	0	0	0	0	0	0	11	47	48	12	0	0	0	0	1	1	0	0	14	0	3	0	46
Bacteria;Firmicutes;Clostridia;Clostridiales;Lachnospiraceae;PAC001118_g;PAC001118_s	PAC001118_s	15	1	0	0	1	4	0	16	55	2	0	3	0	0	0	0	0	84	39	2	1	90	0	1	0	102	27	0	15	1	17	0	0	61	113	3	0	0	1	0	4	11	35	0	0	78	215	4
Bacteria;Firmicutes;Clostridia;Clostridiales;Lachnospiraceae;KE159538_g;PAC001120_s	PAC001120_s	0	0	0	0	0	1	0	0	0	0	0	4	0	0	0	0	0	0	1	0	0	0	0	0	0	0	0	0	0	0	0	0	0	0	0	0	0	0	0	0	0	0	0	0	0	0	0	0
Bacteria;Firmicutes;Clostridia;Clostridiales;Ruminococcaceae;Eubacterium_g23;PAC001121_s group	PAC001121_s group	15	413	642	680	26	8	3	2	58	14	12	1	0	1	0	1	5	113	0	243	1	63	7	392	0	1	1	89	34	5	587	1	129	245	1	1	13	88	1	1	0	3	69	0	292	0	2	3046
Bacteria;Firmicutes;Clostridia;Clostridiales;Ruminococcaceae;Ruminococcus;PAC001122_s	PAC001122_s	0	0	0	190	0	0	0	0	36	0	0	0	0	0	0	0	0	0	0	0	0	0	0	142	39	0	0	0	0	0	0	1	0	0	68	0	11	0	29	0	25	0	0	53	28	0	0	85
Bacteria;Tenericutes;Mollicutes;PAC001057_o;PAC000197_f;PAC000197_g;PAC001123_s	PAC001123_s	0	0	0	1	0	0	0	1	0	0	0	6	0	0	0	3	0	1	10	0	0	1	6	0	4	2	2	0	1	0	0	0	1	0	6	1	0	0	0	0	1	2	0	18	0	1	0	2
Bacteria;Firmicutes;Clostridia;Clostridiales;Lachnospiraceae;PAC001124_g;PAC001124_g_uc	PAC001124_g_uc	0	0	0	0	0	0	6	0	0	0	0	0	0	0	0	0	0	0	2	0	0	0	0	0	0	0	0	0	0	0	0	0	0	0	0	0	0	0	0	0	0	0	0	0	0	0	0	0
Bacteria;Firmicutes;Clostridia;Clostridiales;Lachnospiraceae;PAC001124_g;PAC001124_s	PAC001124_s	0	0	0	0	0	0	0	0	0	0	0	0	0	0	0	0	0	0	2	1	0	0	0	0	0	0	0	0	0	0	0	0	20	0	4	0	0	0	0	12	0	0	0	0	0	0	0	0
Bacteria;Firmicutes;Clostridia;Clostridiales;Lachnospiraceae;Kineothrix;PAC001125_s	PAC001125_s	0	0	2	2	4	2	0	363	35	0	1	0	0	0	0	2	3	52	37	249	0	20	2	1109	134	4	189	1	0	11	0	13	3	0	94	0	0	6	24	5	0	31	2	0	1	1	3	115
Bacteria;Firmicutes;Clostridia;Clostridiales;Lachnospiraceae;Eubacterium_g17;PAC001126_s	PAC001126_s	1	0	0	0	0	0	0	1	0	1	0	1	0	0	0	0	0	13	15	42	16	0	161	0	0	0	0	0	0	0	30	27	0	0	0	0	7	0	0	0	14	0	0	0	0	0	0	0
Bacteria;Bacteroidetes;Bacteroidia;Bacteroidales;Muribaculaceae;PAC001127_g;PAC001127_g_uc	PAC001127_g_uc	0	9	36	46	0	0	0	55	2	9	7	0	0	2	20	0	0	0	11	2	0	0	9	16	0	0	10	16	4	12	2	61	0	10	106	5	15	3	3	0	0	11	0	13	0	390	12	31
Bacteria;Bacteroidetes;Bacteroidia;Bacteroidales;Muribaculaceae;PAC001127_g;PAC001127_s	PAC001127_s	0	0	0	0	0	0	0	0	0	0	0	0	0	0	0	0	0	0	0	0	0	0	0	0	0	0	0	0	0	0	0	0	0	0	0	0	0	0	0	0	0	0	0	0	0	0	1	0
Bacteria;Firmicutes;Clostridia;Clostridiales;Ruminococcaceae;Pseudoflavonifractor;PAC001131_s group	PAC001131_s group	10	31	18	21	38	22	6	52	15	13	6	27	0	52	22	6	44	20	23	65	37	39	20	135	2	53	87	11	35	76	49	200	4	12	53	6	38	1	5	13	54	11	22	54	129	20	8	123
Bacteria;Firmicutes;Clostridia;Clostridiales;Lachnospiraceae;PAC001138_g;PAC001138_g_uc	PAC001138_g_uc	2	0	4	15	28	4	1	0	1	2	2	2	35	0	3	0	7	0	2	7	0	0	1	3	0	0	1	2	0	0	0	2	0	5	1	0	57	1	3	1	1	0	1	0	0	0	2	10
Bacteria;Bacteroidetes;Bacteroidia;Bacteroidales;Muribaculaceae;PAC000198_g;PAC001139_s	PAC001139_s	2	54	17	9	164	0	8	44	12	0	1	1	0	0	1	4	4	0	0	0	53	12	0	26	19	52	4	0	1	0	29	2	1	21	58	0	281	0	25	2	689	13	12	138	15	0	10	1
Bacteria;Firmicutes;Clostridia;Clostridiales;Christensenellaceae;Christensenella;PAC001140_s	PAC001140_s	6	0	0	0	0	2	0	0	0	0	0	0	0	0	0	0	0	0	0	0	0	3	0	0	0	0	0	0	0	0	0	0	0	0	0	0	0	0	0	0	0	0	0	0	0	0	0	0
Bacteria;Firmicutes;Clostridia;Clostridiales;Christensenellaceae;PAC001141_g;PAC001141_g_uc	PAC001141_g_uc	0	0	0	63	0	0	0	12	1	0	0	0	0	0	0	0	0	5	0	1	0	0	0	5	0	0	0	0	0	0	0	0	0	13	2	0	0	0	0	0	31	1	0	5	0	0	0	0
Bacteria;Firmicutes;Clostridia;Clostridiales;Christensenellaceae;PAC001141_g;PAC001141_s	PAC001141_s	11	12	2	1525	0	1	0	363	35	1	0	0	0	0	0	2	1	37	0	0	0	12	0	4	0	0	0	1	3	0	1	2	44	180	116	0	1	0	0	2	1097	4	18	131	0	0	0	0
Bacteria;Firmicutes;Clostridia;Clostridiales;Ruminococcaceae;PAC001144_g;PAC001144_g_uc	PAC001144_g_uc	0	0	0	0	0	0	0	0	0	0	0	2	0	0	0	0	0	0	0	0	0	0	0	0	0	0	0	0	0	0	0	0	0	0	0	0	0	0	0	0	0	0	0	0	0	0	0	0
Bacteria;Firmicutes;Clostridia;Clostridiales;Lachnospiraceae;Clostridium_g24;PAC001148_s	PAC001148_s	0	0	0	0	0	0	0	0	0	0	0	0	0	0	0	0	0	0	0	0	0	1	0	0	0	0	0	0	0	0	0	0	0	0	0	0	0	0	0	0	0	0	0	0	0	0	0	0
Bacteria;Firmicutes;Clostridia;Clostridiales;Ruminococcaceae;PAC000661_g;PAC001154_s	PAC001154_s	0	0	0	0	0	0	0	1	0	0	0	7	0	0	0	0	4	4	0	0	2	0	1	0	0	2	0	0	0	1	0	1	0	1	11	0	0	0	0	0	6	1	1	2	1	1	0	25
Bacteria;Firmicutes;Clostridia;Clostridiales;Ruminococcaceae;Oscillibacter;PAC001156_s	PAC001156_s	2	12	8	8	3	2	56	3	1	6	6	2	0	16	4	0	4	14	9	9	20	14	13	12	1	10	27	6	11	5	3	114	9	19	22	0	17	8	2	1	23	3	6	6	4	4	11	15
Bacteria;Firmicutes;Clostridia;Clostridiales;Ruminococcaceae;Pseudoflavonifractor;PAC001159_s	PAC001159_s	0	0	0	0	0	0	0	0	0	0	0	0	0	0	0	0	0	0	0	0	0	0	0	0	0	0	0	0	0	0	2	0	0	0	0	0	0	0	0	13	0	0	0	5	0	0	0	0
Bacteria;Firmicutes;Clostridia;Clostridiales;Lachnospiraceae;Clostridium_g24;PAC001164_s	PAC001164_s	0	0	0	0	1	3	0	0	0	0	0	0	0	0	0	0	0	0	2	0	0	1	0	1	0	0	5	0	0	4	0	2	0	1	6	1	11	0	3	0	0	0	0	0	0	0	0	2
Bacteria;Firmicutes;Clostridia;Clostridiales;Lachnospiraceae;PAC001165_g;PAC001165_g_uc	PAC001165_g_uc	14	5	108	19	30	32	246	2	56	6	11	3	0	6	20	0	102	46	13	570	44	74	20	270	2	18	375	4	172	146	3	289	67	134	318	21	51	17	30	4	37	35	70	15	563	2	61	6
Bacteria;Firmicutes;Clostridia;Clostridiales;Lachnospiraceae;PAC001165_g;PAC001165_s	PAC001165_s	0	0	0	0	0	0	0	0	0	0	0	0	0	0	0	0	0	0	0	1	0	0	0	0	0	0	0	0	0	0	0	0	0	0	1	0	0	0	0	0	0	0	0	0	0	0	0	0
Bacteria;Firmicutes;Clostridia;Clostridiales;Lachnospiraceae;PAC001166_g;PAC001166_g_uc	PAC001166_g_uc	0	0	2	0	2	0	0	0	5	0	3	0	0	0	0	0	0	6	0	2	5	0	0	0	0	0	0	0	0	0	0	0	0	0	10	0	0	0	0	0	0	0	0	12	0	0	0	0
Bacteria;Firmicutes;Clostridia;Clostridiales;Lachnospiraceae;PAC001166_g;PAC001166_s	PAC001166_s	0	4	2	3	0	11	0	5	0	0	0	1	0	0	7	0	0	11	2	3	5	12	0	1	0	0	0	0	0	0	0	0	6	1	2	0	0	0	0	0	0	0	0	0	0	0	0	0
Bacteria;Tenericutes;Mollicutes;PAC001057_o;PAC001057_f;PAC001109_g;PAC001172_s	PAC001172_s	0	0	0	0	0	0	0	0	0	0	0	2	0	0	0	0	0	0	0	0	0	0	0	0	0	0	0	0	0	4	0	0	0	0	0	0	0	0	0	0	0	0	0	0	0	0	0	0
Bacteria;Firmicutes;Clostridia;Clostridiales;Lachnospiraceae;Eubacterium_g4;PAC001174_s	PAC001174_s	0	0	0	0	0	0	0	0	0	0	0	4	0	0	0	2	1	30	0	1	20	0	4	0	4	0	0	1	0	0	0	0	0	0	0	0	0	0	0	0	0	0	0	18	0	0	0	0
Bacteria;Firmicutes;Clostridia;Clostridiales;Ruminococcaceae;Eubacterium_g8;PAC001180_s	PAC001180_s	3	0	1	0	0	0	0	0	37	11	1	0	0	0	9	0	0	1	142	0	0	80	0	0	0	0	51	18	170	0	0	0	0	61	33	2	0	0	0	0	0	44	41	0	0	0	0	1
Bacteria;Firmicutes;Clostridia;Clostridiales;Ruminococcaceae;PAC000661_g;PAC001183_s group	PAC001183_s group	0	0	0	0	0	0	0	0	0	0	0	1	0	0	0	0	0	0	0	0	0	0	0	0	0	0	0	0	0	0	0	0	0	1	1	0	0	0	0	0	0	0	0	0	0	0	0	0
Bacteria;Firmicutes;Clostridia;Clostridiales;Ruminococcaceae;Oscillibacter;PAC001188_s	PAC001188_s	1	0	0	0	0	0	2	0	1	0	0	0	0	0	0	0	0	0	0	0	0	0	0	1	0	0	2	0	0	0	0	0	0	0	2	0	2	0	0	0	0	0	0	0	0	0	0	0
Bacteria;Firmicutes;Clostridia;Clostridiales;Ruminococcaceae;Ruminococcus;PAC001190_s	PAC001190_s	0	0	0	11	0	7	0	0	0	0	0	0	0	0	0	0	0	2	0	0	0	2	0	0	0	0	12	1	2	4	0	0	6	0	33	1	0	2	0	0	0	0	5	0	0	0	0	0
Bacteria;Saccharibacteria_TM7;Saccharimonas_c;Saccharimonas_o;Saccharimonas_f;PAC000677_g;PAC001192_s group	PAC001192_s group	5	1	0	2	0	0	0	1	1	1	0	5	0	0	0	0	0	1	0	2	0	0	0	18	0	0	0	5	0	0	0	0	10	1	0	0	0	10	0	0	0	0	0	0	0	0	0	0
Bacteria;Tenericutes;Mollicutes;PAC001057_o;PAC001057_f;PAC001108_g;PAC001193_s	PAC001193_s	0	0	0	0	0	0	0	0	2	0	0	0	0	0	0	0	0	1	0	0	0	4	0	0	0	0	5	0	4	0	0	0	0	0	4	0	0	0	0	0	0	0	1	8	0	0	0	0
Bacteria;Firmicutes;Clostridia;Clostridiales;Lachnospiraceae;PAC001199_g;PAC001199_g_uc	PAC001199_g_uc	0	4	4	0	0	5	2	0	2	2	1	9	0	0	0	0	0	3	4	11	0	0	0	2	0	0	0	6	0	0	0	2	0	15	30	0	3	10	0	2	7	0	0	32	4	0	6	16
Bacteria;Firmicutes;Clostridia;Clostridiales;Ruminococcaceae;PAC000661_g;PAC001202_s	PAC001202_s	0	0	0	0	0	0	0	0	0	0	0	0	0	0	0	0	0	1	0	0	0	0	0	0	0	0	0	0	0	0	0	0	1	0	0	0	0	0	0	0	0	0	0	0	0	0	0	0
Bacteria;Tenericutes;Mollicutes;PAC001057_o;PAC001057_f;PAC001109_g;PAC001203_s	PAC001203_s	0	0	0	1	0	1	0	0	0	0	0	0	0	0	0	0	0	0	0	0	0	0	0	0	0	0	0	0	0	0	0	0	0	0	0	0	0	0	0	0	0	0	0	0	0	0	0	0
Bacteria;Bacteroidetes;Bacteroidia;Bacteroidales;Bacteroidaceae;Bacteroides;PAC001204_s	PAC001204_s	0	0	0	0	0	0	0	0	0	0	0	0	0	0	0	0	0	0	0	0	0	0	0	0	19	0	0	0	0	0	0	0	0	0	0	0	0	0	0	0	0	0	0	0	0	0	0	0
Bacteria;Firmicutes;Clostridia;Clostridiales;Christensenellaceae;PAC001207_g;PAC001207_g_uc	PAC001207_g_uc	4	0	0	0	0	12	0	0	0	5	0	0	0	0	0	28	0	1	0	0	0	0	0	0	16	0	0	0	0	0	0	0	0	0	0	0	0	0	0	1	0	3	5	0	0	0	0	0
Bacteria;Firmicutes;Clostridia;Clostridiales;Christensenellaceae;PAC001207_g;PAC001211_s group	PAC001211_s group	0	0	0	0	0	0	0	0	0	0	0	0	1	0	0	0	0	0	0	0	0	0	0	0	0	0	0	0	0	0	0	0	0	0	0	0	0	0	0	6	0	0	0	0	0	0	0	0
Bacteria;Firmicutes;Clostridia;Clostridiales;Lachnospiraceae;PAC001212_g;PAC001212_g_uc	PAC001212_g_uc	6	0	2	0	12	11	0	0	0	0	0	0	0	0	2	0	0	0	0	5	0	7	0	8	0	9	0	2	0	0	0	13	0	9	86	0	9	0	0	2	0	7	3	0	0	0	0	0
Bacteria;Firmicutes;Clostridia;Clostridiales;Lachnospiraceae;PAC001212_g;PAC001212_s	PAC001212_s	0	0	0	0	0	1	0	0	0	0	0	0	0	0	0	0	0	0	0	0	0	0	0	0	0	6	0	0	0	0	0	4	0	2	0	0	0	0	0	0	0	0	0	0	0	0	0	0
Bacteria;Firmicutes;Clostridia;Clostridiales;Christensenellaceae;PAC001141_g;PAC001218_s	PAC001218_s	1	3	15	348	0	0	1	65	147	14	0	1	0	1	0	1	0	365	1	1	0	2	4	636	0	0	84	0	3	41	45	0	11	499	101	1	0	0	0	1	296	6	19	65	42	122	209	56
Bacteria;Firmicutes;Clostridia;Clostridiales;Christensenellaceae;PAC001219_g;PAC001219_g_uc	PAC001219_g_uc	2	0	0	5	0	5	0	18	7	0	0	53	0	6	0	0	2	8	0	0	0	27	15	13	1	0	0	0	2	2	2	0	4	19	5	0	0	2	0	0	65	1	1	3	2	0	5	0
Bacteria;Firmicutes;Clostridia;Clostridiales;Dehalobacterium_f;PAC001221_g;PAC001221_g_uc	PAC001221_g_uc	0	0	0	0	0	0	0	0	0	0	0	0	0	0	0	0	0	0	5	11	0	5	0	0	0	5	9	0	0	0	10	12	6	0	6	0	14	0	0	0	1	0	3	0	2	6	0	12
Bacteria;Firmicutes;Clostridia;Clostridiales;Dehalobacterium_f;PAC001221_g;PAC001221_s	PAC001221_s	2	0	0	17	39	0	0	0	1	0	0	0	0	0	1	0	0	1	1	306	0	228	0	71	0	105	509	1	0	51	235	638	230	67	253	0	234	0	9	0	0	0	43	0	104	217	0	428
Bacteria;Firmicutes;Clostridia;Clostridiales;Lachnospiraceae;PAC001225_g;PAC001225_g_uc	PAC001225_g_uc	0	0	0	0	2	0	0	0	0	0	0	1	0	0	0	0	0	0	0	0	0	0	0	0	0	0	2	4	2	0	0	0	0	0	0	0	0	0	0	18	0	0	0	0	0	0	0	0
Bacteria;Firmicutes;Clostridia;Clostridiales;Lachnospiraceae;PAC001225_g;PAC001225_s	PAC001225_s	5	10	4	7	30	14	4	1	5	0	1	4	0	0	1	0	27	30	33	46	49	13	60	20	1	8	45	63	63	1	9	1	0	42	196	15	21	71	14	1	0	0	29	17	30	16	22	36
Bacteria;Firmicutes;Clostridia;Clostridiales;Lachnospiraceae;PAC000664_g;PAC001226_s	PAC001226_s	2	1	3	0	0	0	0	0	0	77	0	0	0	0	0	0	6	0	0	0	0	0	0	0	0	0	0	0	0	0	0	0	0	1	1	0	0	0	0	0	0	0	0	0	0	0	0	0
Bacteria;Firmicutes;Clostridia;Clostridiales;Lachnospiraceae;Eubacterium_g6;PAC001227_s	PAC001227_s	2	1	14	0	34	55	0	34	1	3	0	1	0	0	17	0	0	0	0	0	3	4	1	5	0	0	0	19	0	570	149	71	1	6	0	161	474	0	3	26	101	1	0	0	2	227	30	18
Bacteria;Firmicutes;Clostridia;Clostridiales;Lachnospiraceae;PAC001228_g;PAC001228_g_uc	PAC001228_g_uc	0	0	0	7	4	0	0	2	0	0	2	0	0	0	0	0	0	0	0	25	0	2	0	2	0	0	13	0	0	0	17	0	0	4	107	0	0	0	0	0	24	0	0	0	0	2	0	9
Bacteria;Firmicutes;Clostridia;Clostridiales;Lachnospiraceae;PAC001228_g;PAC001228_s	PAC001228_s	0	0	0	0	1	0	0	0	4	0	0	1	0	0	0	0	0	0	0	0	0	0	0	0	0	0	0	0	0	0	0	0	0	0	0	0	0	0	0	0	0	0	6	0	0	0	0	0
Bacteria;Firmicutes;Clostridia;Clostridiales;Lachnospiraceae;PAC001092_g;PAC001230_s	PAC001230_s	0	0	2	4	6	1	1	3	0	1	1	1	0	0	0	2	0	0	0	0	12	0	0	1	0	2	3	0	0	1	6	3	0	2	5	1	13	0	1	1	0	1	4	1	4	1	1	5
Bacteria;Firmicutes;Clostridia;Clostridiales;Lachnospiraceae;PAC001231_g;PAC001231_s	PAC001231_s	0	0	0	0	0	0	0	0	0	0	0	0	0	0	0	0	0	0	0	0	1	0	0	0	0	0	1	0	0	0	0	1	0	0	0	0	0	0	0	0	0	0	0	0	0	0	0	0
Bacteria;Firmicutes;Clostridia;Clostridiales;Lachnospiraceae;LLKB_g;PAC001233_s	PAC001233_s	0	0	0	0	0	0	0	0	0	0	0	0	0	0	0	0	0	0	0	0	0	0	0	0	0	0	0	0	0	0	0	0	0	0	0	0	0	0	0	0	0	0	0	0	0	1	0	0
Bacteria;Firmicutes;Clostridia;Clostridiales;Lachnospiraceae;LLKB_g;PAC001234_s	PAC001234_s	0	0	0	0	0	0	0	0	0	0	0	0	0	0	0	0	0	0	0	2	0	0	0	0	0	0	0	0	0	0	0	0	0	0	0	0	0	0	0	0	0	0	0	0	0	0	0	0
Bacteria;Firmicutes;Clostridia;Clostridiales;Mogibacterium_f;Emergencia;PAC001235_s	PAC001235_s	3	7	4	22	4	7	6	3	0	6	9	10	0	0	16	197	8	4	51	8	0	2	0	5	8	1	13	6	23	2	1	13	8	19	3	0	30	10	3	7	30	88	137	12	7	7	5	4
Bacteria;Firmicutes;Clostridia;Clostridiales;Mogibacterium_f;PAC001236_g;PAC001236_g_uc	PAC001236_g_uc	0	0	0	0	0	0	0	0	0	0	0	0	0	0	0	0	0	0	0	2	0	0	0	0	0	0	0	0	0	0	0	3	0	0	0	0	0	0	0	0	0	0	0	0	0	0	0	0
Bacteria;Firmicutes;Clostridia;Clostridiales;Ruminococcaceae;PAC000748_g;PAC001238_s	PAC001238_s	0	0	0	0	0	0	0	0	0	0	0	0	0	0	0	0	0	0	0	0	0	3	0	0	0	0	0	0	0	0	0	0	0	0	0	0	0	0	0	0	0	3	0	0	0	0	0	0
Bacteria;Firmicutes;Clostridia;Clostridiales;Ruminococcaceae;Eubacterium_g8;PAC001244_s	PAC001244_s	0	0	0	0	0	0	1	0	0	0	0	0	0	0	0	0	0	0	8	0	0	0	20	0	0	0	0	0	0	0	0	0	20	0	1	0	0	0	0	2	0	0	0	4	0	0	0	1
Bacteria;Firmicutes;Clostridia;Clostridiales;Ruminococcaceae;Monoglobus;PAC001245_s	PAC001245_s	1	0	0	6	0	0	0	6	0	0	0	2	0	0	1	0	0	0	0	0	1	0	0	0	0	0	0	0	0	0	0	0	0	0	0	0	0	0	0	0	1	0	0	0	0	0	0	0
Bacteria;Firmicutes;Clostridia;Clostridiales;Ruminococcaceae;PAC000661_g;PAC001251_s	PAC001251_s	0	0	0	0	0	0	0	0	0	0	0	0	0	0	0	0	0	0	0	0	0	0	0	0	0	0	0	0	0	0	0	0	0	0	1	0	0	0	0	0	0	0	0	0	0	0	0	0
Bacteria;Firmicutes;Clostridia;Clostridiales;Ruminococcaceae;Sporobacter;PAC001257_s	PAC001257_s	0	0	0	0	0	0	0	0	1	0	0	0	0	0	0	0	0	0	0	0	0	0	0	0	0	9	0	1	0	1	0	0	0	0	0	0	0	0	0	22	0	2	2	0	0	0	0	0
Bacteria;Firmicutes;Clostridia;Clostridiales;Ruminococcaceae;Sporobacter;PAC001259_s group	PAC001259_s group	0	0	0	0	0	0	0	0	0	0	0	0	0	0	0	0	0	0	0	0	0	0	0	0	0	0	0	0	0	0	0	0	0	0	0	0	0	1	0	0	0	0	0	0	0	0	0	0
Bacteria;Tenericutes;Mollicutes;PAC001057_o;PAC001057_f;PAC001109_g;PAC001263_s	PAC001263_s	0	0	0	0	0	0	0	0	0	21	0	5	0	0	0	0	0	0	0	0	0	0	0	0	0	0	0	0	0	0	0	0	0	0	0	0	0	0	0	0	0	0	0	0	0	0	0	0
Bacteria;Tenericutes;Mollicutes;PAC001265_o;PAC001265_f;PAC001265_g;PAC001265_g_uc	PAC001265_g_uc	0	0	0	2	0	2	0	0	0	0	0	0	0	0	0	0	0	0	0	0	0	4	0	0	0	0	0	0	0	0	0	0	0	0	0	0	0	0	0	0	0	4	0	0	0	0	0	0
Bacteria;Tenericutes;Mollicutes;PAC001265_o;PAC001265_f;PAC001265_g;PAC001265_s	PAC001265_s	0	0	0	7	0	4	0	0	0	0	0	9	0	0	0	0	0	0	0	0	0	19	0	0	0	0	0	0	0	0	0	0	0	0	0	0	0	0	0	0	0	12	0	0	0	0	0	0
Bacteria;Actinobacteria;Coriobacteriia;Coriobacteriales;Coriobacteriaceae;PAC001266_g;PAC001266_g_uc	PAC001266_g_uc	0	0	0	0	0	0	0	0	0	0	0	0	0	0	0	0	0	0	0	4	0	0	2	0	0	0	0	0	0	0	0	0	0	0	0	0	0	0	0	0	0	4	0	0	0	0	0	1
Bacteria;Actinobacteria;Coriobacteriia;Coriobacteriales;Coriobacteriaceae;PAC001266_g;PAC001266_s	PAC001266_s	1	1	0	1	0	2	0	1	0	0	0	1	0	0	1	0	0	0	2	0	5	3	0	1	1	3	0	0	0	1	2	2	0	1	0	3	0	2	0	0	0	0	0	3	0	4	0	3
Bacteria;Cyanobacteria;Vampirovibrio_c;FR888536_o;FR888536_f;FR888536_g;PAC001268_s	PAC001268_s	11	69	105	10	60	1	0	8	8	22	0	31	0	34	7	1	108	4	3	64	45	28	80	0	3	14	0	4	5	0	0	0	1	3	1	10	0	0	0	1	0	0	0	19	2	0	58	0
Bacteria;Firmicutes;Clostridia;Clostridiales;Lachnospiraceae;Roseburia;PAC001271_s	PAC001271_s	2	0	2	0	103	1	0	0	1	1	7	10	0	0	0	1	0	8	0	12	0	7	0	14	0	0	7	0	0	52	0	86	0	0	0	0	0	0	77	1	0	4	1	1	1	114	36	875
Bacteria;Tenericutes;Mollicutes;PAC001057_o;PAC001057_f;PAC001109_g;PAC001273_s	PAC001273_s	0	0	0	0	0	0	0	0	0	0	0	0	0	0	0	0	0	0	0	0	0	0	0	0	0	0	0	0	0	0	0	0	0	0	0	0	0	0	0	3	0	0	0	0	0	0	0	0
Bacteria;Firmicutes;Clostridia;Clostridiales;Christensenellaceae;PAC001141_g;PAC001279_s	PAC001279_s	0	0	3	0	0	0	0	0	13	0	0	0	0	0	0	0	0	13	0	0	0	0	0	0	3	0	0	0	0	0	0	0	0	7	1	0	0	0	0	0	0	35	0	0	0	0	0	0
Bacteria;Firmicutes;Clostridia;Clostridiales;Christensenellaceae;PAC001219_g;PAC001280_s	PAC001280_s	0	0	0	1	0	0	0	7	1	3	0	0	0	0	0	0	0	0	0	6	0	1	0	2	0	0	0	0	0	0	0	0	0	3	13	0	0	0	0	0	0	0	0	0	0	0	1	0
Bacteria;Firmicutes;Clostridia;Clostridiales;Lachnospiraceae;Clostridium_g24;PAC001282_s	PAC001282_s	0	0	0	0	0	0	0	0	0	0	0	0	0	0	0	0	0	0	0	0	0	0	0	1	0	0	0	0	0	0	0	0	0	0	0	0	0	0	0	0	0	0	0	0	0	0	0	0
Bacteria;Firmicutes;Clostridia;Clostridiales;Lachnospiraceae;PAC001283_g;PAC001283_g_uc	PAC001283_g_uc	0	0	0	0	0	0	0	0	0	0	0	0	0	0	0	0	0	0	0	0	0	0	0	2	0	0	0	0	0	0	0	0	0	0	0	0	0	0	0	0	0	0	0	0	0	0	0	0
Bacteria;Firmicutes;Clostridia;Clostridiales;Lachnospiraceae;PAC001287_g;PAC001287_s	PAC001287_s	10	151	0	0	0	0	0	0	0	0	0	0	0	0	1	0	0	0	5	0	0	0	0	0	0	0	0	0	0	0	0	10	0	0	0	0	0	0	0	0	0	0	0	0	0	0	0	0
Bacteria;Firmicutes;Clostridia;Clostridiales;Lachnospiraceae;Ruminococcus_g4;PAC001289_s	PAC001289_s	0	0	0	0	0	0	0	0	0	0	0	0	2	0	0	0	0	0	0	0	0	0	0	0	0	0	0	0	0	0	0	0	0	0	0	0	0	0	0	0	0	0	0	0	0	0	0	0
Bacteria;Firmicutes;Clostridia;Clostridiales;Lachnospiraceae;Clostridium_g21;PAC001294_s	PAC001294_s	2	0	2	0	0	0	1	0	0	6	0	0	0	0	13	0	0	1	14	2	3	0	5	0	0	0	0	0	0	1	0	0	0	0	2	1	12	0	4	2	0	10	0	1	0	0	3	0
Bacteria;Firmicutes;Clostridia;Clostridiales;Lachnospiraceae;PAC001296_g;PAC001296_g_uc	PAC001296_g_uc	0	2	0	0	0	0	0	0	0	0	0	1	0	0	0	0	0	2	0	3	0	2	0	0	0	0	0	0	0	0	3	6	0	2	10	0	2	0	1	0	0	0	2	0	0	0	1	0
Bacteria;Firmicutes;Clostridia;Clostridiales;Christensenellaceae;PAC001301_g;PAC001301_s	PAC001301_s	0	0	0	1	0	0	0	0	0	0	0	1	0	0	0	0	0	0	0	0	0	0	0	0	0	0	0	0	0	0	0	0	0	0	0	0	0	0	0	0	0	0	0	0	0	0	0	0
Bacteria;Firmicutes;Clostridia;Clostridiales;Lachnospiraceae;PAC001308_g;PAC001308_g_uc	PAC001308_g_uc	0	0	2	0	0	0	0	0	0	0	0	0	0	0	0	0	0	0	3	0	0	2	0	0	0	0	1	0	1	0	1	1	0	1	1	1	0	0	0	0	0	0	0	0	0	0	0	0
Bacteria;Firmicutes;Clostridia;Clostridiales;Lachnospiraceae;PAC001308_g;PAC001308_s	PAC001308_s	0	0	1	0	0	0	0	0	0	0	0	0	0	0	0	0	1	0	0	0	0	11	0	0	0	0	0	0	0	0	0	0	0	0	0	0	0	0	0	0	0	0	0	0	0	0	0	0
Bacteria;Firmicutes;Clostridia;Clostridiales;Lachnospiraceae;Roseburia;PAC001309_s	PAC001309_s	0	0	0	0	0	0	0	0	0	0	0	0	0	0	0	0	0	0	0	1	0	0	0	0	0	0	3	0	0	0	0	2	0	0	0	4	0	0	0	0	0	0	0	0	0	0	0	0
Bacteria;Firmicutes;Clostridia;Clostridiales;Ruminococcaceae;PAC000661_g;PAC001312_s	PAC001312_s	0	0	0	0	0	0	0	0	0	0	0	0	0	0	0	0	0	0	0	0	0	0	0	0	0	0	0	0	0	0	0	0	0	0	0	0	0	0	0	0	0	0	0	1	0	0	0	0
Bacteria;Firmicutes;Clostridia;Clostridiales;Ruminococcaceae;PAC001313_g;PAC001313_s	PAC001313_s	0	0	0	0	0	1	0	0	0	0	0	1	0	0	1	0	0	1	0	0	0	0	0	0	0	0	0	0	0	0	0	1	0	0	0	0	0	0	0	0	0	0	0	0	0	0	0	0
Bacteria;Firmicutes;Clostridia;Clostridiales;Ruminococcaceae;Pseudoflavonifractor;PAC001318_s	PAC001318_s	0	0	0	0	0	0	0	0	0	0	0	0	0	0	0	0	0	0	0	0	0	0	0	0	0	0	0	0	0	0	0	0	0	0	0	0	0	0	0	1	0	0	0	0	0	0	0	0
Bacteria;Tenericutes;Mollicutes;PAC001057_o;PAC000197_f;PAC001323_g;PAC001323_g_uc	PAC001323_g_uc	0	0	0	0	0	0	0	0	0	0	0	0	0	0	0	0	0	0	0	0	0	2	0	0	0	0	0	0	0	0	0	0	0	0	0	0	0	0	0	0	0	0	0	0	0	0	0	0
Bacteria;Tenericutes;Mollicutes;PAC001057_o;PAC000197_f;PAC001323_g;PAC001323_s	PAC001323_s	0	16	0	0	0	0	0	5	2	2	0	0	0	0	0	0	6	2	4	1	0	28	16	3	5	0	2	12	4	2	1	0	0	4	12	4	0	0	0	4	5	0	0	17	1	0	0	3
Bacteria;Actinobacteria;Coriobacteriia;Coriobacteriales;Coriobacteriaceae;PAC001266_g;PAC001357_s	PAC001357_s	0	0	0	0	0	0	0	0	0	0	0	0	0	0	0	0	0	0	0	0	0	0	0	1	0	0	0	0	0	0	0	0	0	0	1	0	0	0	0	0	0	0	0	0	0	0	0	0
Bacteria;Firmicutes;Clostridia;Clostridiales;Christensenellaceae;PAC001141_g;PAC001358_s	PAC001358_s	0	0	0	2	0	0	0	0	4	1	0	0	0	0	0	0	0	0	0	0	0	0	0	0	0	0	0	0	0	0	0	0	20	0	0	0	0	0	0	0	0	0	0	0	0	0	0	0
Bacteria;Firmicutes;Clostridia;Clostridiales;Christensenellaceae;PAC001360_g;PAC001360_g_uc	PAC001360_g_uc	3	13	5	10	0	8	30	81	26	19	0	16	8	0	0	0	1	52	2	10	3	40	15	62	0	8	98	1	13	68	16	9	49	159	141	2	0	2	0	11	114	29	34	196	63	75	4	3
Bacteria;Firmicutes;Clostridia;Clostridiales;Christensenellaceae;PAC001360_g;PAC001360_s	PAC001360_s	0	0	0	1	0	0	1	0	1	0	0	1	0	0	0	0	0	28	0	3	0	2	0	0	0	0	4	0	0	0	0	0	12	6	9	0	0	1	0	0	9	0	0	0	0	0	4	0
Bacteria;Firmicutes;Clostridia;Clostridiales;Lachnospiraceae;PAC001103_g;PAC001361_s	PAC001361_s	0	0	0	1	1	0	0	0	0	0	0	1	0	0	0	0	0	0	0	0	0	0	0	0	0	0	0	0	0	0	0	0	0	1	2	1	0	0	0	0	0	1	0	0	0	0	0	0
Bacteria;Firmicutes;Erysipelotrichi;Erysipelotrichales;Erysipelotrichaceae;PAC001362_g;PAC001362_g_uc	PAC001362_g_uc	0	0	0	0	0	0	0	0	0	0	0	0	0	0	0	0	0	0	0	0	0	0	0	0	0	0	0	0	0	0	0	0	0	0	6	0	0	0	0	0	0	0	0	0	0	0	0	0
Bacteria;Firmicutes;Erysipelotrichi;Erysipelotrichales;Erysipelotrichaceae;PAC001362_g;PAC001362_s	PAC001362_s	0	0	1	0	0	0	0	1	0	0	0	0	0	0	0	0	0	0	0	0	0	0	0	0	0	1	0	0	0	0	0	0	0	1	69	0	0	0	0	0	0	0	1	0	0	0	0	0
Bacteria;Firmicutes;Clostridia;Clostridiales;Ruminococcaceae;FTRU_g;PAC001367_s	PAC001367_s	0	5	0	0	0	0	0	0	0	0	0	0	0	0	0	0	0	0	0	0	0	0	0	0	0	0	0	0	0	0	0	0	0	0	0	0	0	0	0	0	0	0	0	0	0	0	0	0
Bacteria;Firmicutes;Clostridia;Clostridiales;Ruminococcaceae;Oscillibacter;PAC001368_s	PAC001368_s	1	18	17	11	12	4	91	10	3	2	4	2	1	2	0	3	0	19	8	10	4	15	6	15	0	13	181	5	52	13	3	143	2	28	72	0	7	26	2	1	0	6	6	3	2	13	47	13
Bacteria;Firmicutes;Clostridia;Clostridiales;Ruminococcaceae;Oscillibacter;PAC001369_s group	PAC001369_s group	39	29	35	38	33	59	143	119	38	7	10	3	0	0	1	1	0	49	74	10	38	116	4	122	0	43	196	30	130	47	57	367	46	44	474	15	43	135	3	28	285	119	48	58	33	21	72	64
Bacteria;Firmicutes;Clostridia;Clostridiales;Ruminococcaceae;Pseudoflavonifractor;PAC001370_s group	PAC001370_s group	3	10	15	33	7	27	1	4	4	1	14	0	0	0	4	10	20	9	10	20	21	49	5	17	1	32	10	4	68	32	58	81	51	14	39	3	20	0	0	13	36	28	10	61	66	5	4	98
Bacteria;Firmicutes;Clostridia;Clostridiales;Christensenellaceae;PAC001360_g;PAC001371_s	PAC001371_s	6	0	24	4	0	0	4	3	4	24	0	3	0	7	0	4	29	145	11	17	3	32	43	109	1	3	4	0	12	2	2	0	10	124	67	2	7	4	2	0	276	13	4	358	110	1	0	13
Bacteria;Firmicutes;Clostridia;Clostridiales;Lachnospiraceae;PAC001372_g;PAC001372_g_uc	PAC001372_g_uc	0	0	2	3	5	2	10	0	0	2	0	6	0	0	3	0	0	0	44	0	18	5	0	0	0	0	0	0	0	7	0	10	0	3	0	0	0	0	0	0	0	0	0	0	0	0	0	0
Bacteria;Firmicutes;Clostridia;Clostridiales;Lachnospiraceae;Acetatifactor;PAC001373_s	PAC001373_s	0	0	3	0	0	0	0	3	1	1	0	0	0	0	0	0	0	0	0	5	0	0	2	6	0	5	0	0	1	0	0	8	0	0	1	1	0	0	0	0	0	3	2	0	0	0	0	0
Bacteria;Firmicutes;Clostridia;Clostridiales;Lachnospiraceae;Clostridium_g24;PAC001374_s	PAC001374_s	0	59	13	4	6	2	0	0	14	1	3	0	0	0	5	0	1	0	15	0	33	0	0	0	0	12	9	0	0	48	0	26	1	5	0	0	71	0	2	0	3	2	0	0	0	0	3	0
Bacteria;Firmicutes;Clostridia;Clostridiales;Lachnospiraceae;PAC001375_g;PAC001375_s	PAC001375_s	0	0	1	0	0	0	0	0	0	0	0	0	0	0	0	0	0	0	0	1	0	0	0	0	0	0	0	0	0	0	0	0	0	0	0	1	0	0	0	0	0	0	0	0	0	0	0	0
Bacteria;Firmicutes;Clostridia;Clostridiales;Lachnospiraceae;Clostridium_g24;PAC001376_s	PAC001376_s	0	0	2	15	13	0	0	0	5	1	0	0	0	0	1	0	1	0	1	4	14	0	0	1	0	7	12	0	0	14	0	8	0	3	5	1	12	0	2	0	0	6	2	4	0	2	2	1
Bacteria;Firmicutes;Clostridia;Clostridiales;Lachnospiraceae;PAC001377_g;PAC001377_s	PAC001377_s	1	11	0	0	0	2	0	0	2	5	0	1	0	0	1	1	0	3	0	0	0	0	1	2	0	0	0	0	0	0	0	9	0	0	0	4	0	3	0	8	0	0	0	1	0	0	0	3
Bacteria;Firmicutes;Clostridia;Clostridiales;Ruminococcaceae;Ruthenibacterium;PAC001378_s	PAC001378_s	0	0	0	1	0	0	0	0	0	1	2	0	0	0	0	0	0	0	0	0	3	3	0	1	0	0	0	0	0	0	0	0	0	0	0	0	0	0	0	0	0	0	0	0	0	0	0	1
Bacteria;Firmicutes;Clostridia;Clostridiales;Ruminococcaceae;Pseudoflavonifractor;PAC001379_s group	PAC001379_s group	3	15	7	27	3	19	1	5	1	3	6	0	0	6	3	0	0	1	7	17	1	14	18	1	1	9	2	0	0	0	9	27	1	0	14	0	0	8	0	0	2	0	0	12	4	0	1	1
Bacteria;Firmicutes;Clostridia;Clostridiales;Lachnospiraceae;Eubacterium_g17;PAC001380_s	PAC001380_s	0	0	0	0	0	0	0	0	0	0	0	0	0	0	0	0	0	0	0	0	0	0	0	0	0	0	0	0	0	0	0	0	0	0	0	0	0	0	1	0	0	0	0	0	0	0	0	0
Bacteria;Firmicutes;Clostridia;Clostridiales;Lachnospiraceae;LLKB_g;PAC001383_s	PAC001383_s	0	0	5	1	62	72	0	1	0	0	1	42	0	0	0	0	0	0	3	0	0	1	21	0	0	3	1770	2	1	1	0	1	0	67	0	59	0	0	0	0	111	0	44	0	260	46	15	16
Bacteria;Firmicutes;Clostridia;Clostridiales;Lachnospiraceae;PAC001165_g;PAC001384_s group	PAC001384_s group	10	21	11	20	30	21	33	8	6	10	7	15	0	7	10	0	0	64	11	29	81	16	25	55	1	176	104	1	48	14	2	294	191	35	96	2	94	9	8	7	41	0	16	2	60	0	26	1
Bacteria;Firmicutes;Clostridia;Clostridiales;Lachnospiraceae;PAC001385_g;PAC001385_g_uc	PAC001385_g_uc	0	0	4	0	0	0	0	0	0	0	0	0	0	0	0	0	0	0	0	3	0	0	0	2	0	2	0	0	0	0	0	10	0	2	0	0	0	0	0	0	0	0	2	0	0	0	0	0
Bacteria;Firmicutes;Clostridia;Clostridiales;Lachnospiraceae;PAC001386_g;PAC001386_s	PAC001386_s	0	0	0	0	1	0	6	1	1	1	0	1	0	0	0	0	0	0	0	0	2	0	1	0	0	1	2	0	0	0	0	0	0	0	2	0	0	0	0	0	0	0	0	0	0	0	0	0
Bacteria;Firmicutes;Clostridia;Clostridiales;Lachnospiraceae;PAC000692_g;PAC001387_s	PAC001387_s	0	0	1	0	0	0	0	0	0	0	0	1	0	0	0	0	0	0	0	0	0	0	3	0	0	2	8	0	0	0	0	0	0	2	2	0	5	0	1	0	5	0	0	0	0	4	1	3
Bacteria;Actinobacteria;Coriobacteriia;Coriobacteriales;Coriobacteriaceae;PAC001389_g;PAC001389_g_uc	PAC001389_g_uc	0	0	2	0	0	0	0	0	0	0	0	0	0	0	0	0	0	0	0	0	4	0	0	0	0	0	0	0	0	0	0	0	0	0	0	0	0	0	0	0	0	2	3	0	0	0	0	5
Bacteria;Actinobacteria;Coriobacteriia;Coriobacteriales;Coriobacteriaceae;PAC001389_g;PAC001389_s	PAC001389_s	1	1	2	1	0	0	0	6	1	1	0	0	0	0	0	0	0	4	0	6	7	0	1	1	3	1	2	0	0	0	5	4	1	4	3	0	0	0	0	1	6	5	6	1	0	0	4	4
Bacteria;Firmicutes;Clostridia;Clostridiales;Lachnospiraceae;PAC001390_g;PAC001390_s	PAC001390_s	0	0	0	0	0	0	0	0	0	0	0	0	0	0	0	0	0	0	0	0	0	0	0	0	0	0	0	0	0	0	0	0	0	0	0	0	0	0	0	6	0	0	0	0	0	0	0	0
Bacteria;Firmicutes;Erysipelotrichi;Erysipelotrichales;Erysipelotrichaceae;PAC001362_g;PAC001392_s	PAC001392_s	0	0	0	0	0	0	0	0	0	0	0	0	0	0	0	0	0	0	0	0	0	0	0	0	0	0	0	0	0	0	0	0	0	0	0	0	0	0	0	0	0	0	0	0	0	1	0	0
Bacteria;Tenericutes;Mollicutes;PAC001057_o;PAC000197_f;PAC000197_g;PAC001393_s	PAC001393_s	0	0	0	0	0	0	0	0	0	0	0	0	0	0	0	0	0	0	0	0	0	0	0	0	0	0	0	0	0	0	0	0	0	0	0	0	0	0	0	0	0	1	0	0	0	0	0	0
Bacteria;Actinobacteria;Coriobacteriia;Coriobacteriales;Coriobacteriaceae;LT821227_g;PAC001394_s	PAC001394_s	0	0	0	1	0	0	0	7	0	0	0	0	1	0	1	2	0	0	0	1	7	5	0	1	0	0	0	0	0	0	0	0	0	0	0	0	0	0	0	0	0	0	0	0	0	0	0	1
Bacteria;Firmicutes;Clostridia;Clostridiales;Dehalobacterium_f;PAC001221_g;PAC001395_s	PAC001395_s	0	0	0	21	0	0	0	0	0	0	0	0	0	0	0	20	0	0	107	0	0	5	0	29	1	0	0	0	0	47	0	2	0	0	0	0	0	0	46	0	218	6	98	0	4	0	0	0
Bacteria;Firmicutes;Clostridia;Clostridiales;Lachnospiraceae;KE159605_g;PAC001396_s	PAC001396_s	0	0	0	0	0	0	0	0	0	0	0	0	0	0	0	0	0	0	0	4	0	2	0	0	0	0	0	0	0	0	0	0	0	0	0	5	0	0	0	3	0	0	0	0	0	0	2	0
Bacteria;Bacteroidetes;Bacteroidia;Bacteroidales;Rikenellaceae;Alistipes;PAC001397_s	PAC001397_s	0	0	1	0	0	0	0	0	0	0	0	0	0	0	0	0	0	0	9	0	1	0	0	0	1	0	0	0	0	0	0	0	0	0	0	0	0	0	0	0	0	0	0	0	0	0	0	0
Bacteria;Firmicutes;Clostridia;Clostridiales;Lachnospiraceae;PAC001398_g;PAC001398_g_uc	PAC001398_g_uc	0	0	0	0	0	0	0	0	0	0	0	0	0	0	0	0	0	0	0	4	0	0	0	0	0	0	0	0	0	0	0	0	0	0	0	0	0	0	0	0	0	0	0	0	0	0	0	0
Bacteria;Firmicutes;Clostridia;Clostridiales;Peptococcaceae;PAC001400_g;PAC001400_g_uc	PAC001400_g_uc	0	0	0	0	0	0	0	0	0	0	0	0	0	0	0	0	0	0	0	0	0	0	0	0	0	0	0	0	0	0	0	0	2	0	0	0	0	0	0	0	0	0	0	0	0	0	0	0
Bacteria;Firmicutes;Clostridia;Clostridiales;Peptococcaceae;PAC001400_g;PAC001400_s	PAC001400_s	0	6	14	9	5	2	6	26	1	0	1	8	0	0	1	1	3	5	8	3	8	8	3	3	1	27	52	2	11	15	4	3	6	22	19	2	11	7	1	0	8	5	4	4	0	0	3	1
Bacteria;Firmicutes;Clostridia;Clostridiales;Ruminococcaceae;PAC001402_g;PAC001402_g_uc	PAC001402_g_uc	1	0	0	0	0	0	1	4	1	0	0	0	0	0	4	0	0	6	0	0	0	1	0	2	0	16	1	0	9	4	0	14	0	4	9	0	0	0	0	0	9	6	0	2	6	5	0	27
Bacteria;Firmicutes;Clostridia;Clostridiales;Ruminococcaceae;PAC001402_g;PAC001402_s	PAC001402_s	0	7	3	12	7	1	1	22	3	5	0	0	0	0	0	2	0	0	0	0	0	0	0	3	4	4	19	1	0	6	4	49	0	9	41	0	1	0	1	7	2	0	8	0	0	0	4	8
Bacteria;Tenericutes;Mollicutes;PAC001057_o;PAC000197_f;PAC000197_g;PAC001404_s	PAC001404_s	6	0	0	0	0	0	0	8	0	0	0	0	0	0	0	0	0	0	17	0	0	2	47	0	1	0	0	0	0	4	0	0	8	0	0	0	0	0	0	3	0	5	0	0	0	0	0	0
Bacteria;Tenericutes;Mollicutes;PAC001057_o;PAC000197_f;PAC000197_g;PAC001407_s	PAC001407_s	0	3	1	0	0	0	0	0	2	2	0	1	0	0	0	0	0	3	0	0	2	2	5	0	4	1	0	0	0	0	0	0	2	0	3	0	0	0	0	1	0	0	0	0	0	0	0	4
Bacteria;Firmicutes;Clostridia;Clostridiales;Lachnospiraceae;PAC001408_g;PAC001408_g_uc	PAC001408_g_uc	0	0	0	0	0	0	0	0	0	0	0	0	0	0	0	0	0	0	0	0	0	2	0	0	0	0	0	0	0	0	0	0	0	0	0	0	0	0	0	0	0	0	0	0	0	0	0	0
Bacteria;Firmicutes;Clostridia;Clostridiales;Lachnospiraceae;PAC001408_g;PAC001408_s	PAC001408_s	0	0	0	0	2	0	0	0	0	0	0	0	0	0	1	0	0	2	1	64	0	36	0	5	0	0	2	2	0	6	2	6	0	0	0	0	5	0	0	0	3	0	5	9	0	1	1	5
Bacteria;Tenericutes;Mollicutes;PAC001057_o;PAC000197_f;PAC000197_g;PAC001409_s	PAC001409_s	0	0	0	2	0	0	0	2	0	1	0	0	0	0	0	0	0	0	2	0	0	1	0	1	0	2	0	0	0	0	0	0	4	1	0	0	0	0	0	0	0	0	0	0	0	0	0	1
Bacteria;Tenericutes;Mollicutes;PAC001057_o;PAC001057_f;PAC001109_g;PAC001410_s	PAC001410_s	0	0	0	0	0	0	0	0	0	0	0	0	0	0	0	0	0	0	0	0	0	0	0	0	0	0	0	0	0	0	0	0	0	0	0	0	0	0	0	0	0	1	0	0	0	0	0	0
Bacteria;Firmicutes;Clostridia;Clostridiales;Ruminococcaceae;PAC000748_g;PAC001412_s	PAC001412_s	0	7	2	10	2	3	0	1	3	5	0	1	0	0	0	0	0	1	2	9	1	7	6	0	0	0	0	0	0	1	0	0	0	2	10	0	0	0	0	0	0	8	6	0	0	0	0	0
Bacteria;Firmicutes;Clostridia;Clostridiales;Ruminococcaceae;PAC000672_g;PAC001417_s	PAC001417_s	0	0	0	0	0	0	0	0	0	0	0	0	0	0	0	0	0	0	0	0	0	0	0	0	0	0	0	0	0	0	0	0	0	1	0	0	0	0	0	0	0	0	0	0	0	0	0	0
Bacteria;Bacteroidetes;Bacteroidia;Bacteroidales;Bacteroidaceae;Bacteroides;PAC001419_s	PAC001419_s	5	0	9	0	0	22	0	0	0	2	0	19	1	0	1	34	6	0	32	0	0	6	0	0	7	0	0	0	0	0	0	2	0	0	0	0	0	16	0	0	0	0	0	0	0	0	0	0
Bacteria;Bacteroidetes;Bacteroidia;Bacteroidales;Prevotellaceae;PAC001421_g;PAC001421_g_uc	PAC001421_g_uc	1496	1995	1787	1	1	1060	237	0	3004	507	1646	9	559	1998	2211	0	9349	678	6	2640	141	95	778	4	214	1019	4	4480	315	3610	5	6	1524	329	2	707	1	1342	1004	10	5	626	1	1330	2	4	4	1
Bacteria;Bacteroidetes;Bacteroidia;Bacteroidales;Prevotellaceae;PAC001421_g;PAC001421_s	PAC001421_s	0	10	1	0	0	0	0	0	6	0	6	0	1	10	9	0	27	313	0	13	0	0	0	0	1	0	0	11	1	0	0	0	7	0	0	3	0	0	0	0	0	2	0	1	0	1	0	0
Bacteria;Bacteroidetes;Bacteroidia;Bacteroidales;Rikenellaceae;Alistipes;PAC001424_s	PAC001424_s	0	2	2	0	0	0	0	0	2	0	0	0	0	4	0	0	0	0	1	0	0	1	0	0	0	0	0	0	2	0	0	0	0	3	0	0	0	0	0	0	0	0	0	0	0	0	0	0
Bacteria;Firmicutes;Clostridia;Clostridiales;Christensenellaceae;PAC001219_g;PAC001439_s	PAC001439_s	0	0	0	0	0	0	0	0	0	0	0	0	0	0	0	0	0	1	0	0	0	1	1	11	0	0	0	0	0	0	0	0	0	0	0	0	0	0	0	0	0	0	0	0	0	0	0	0
Bacteria;Firmicutes;Clostridia;Clostridiales;Christensenellaceae;PAC001440_g;PAC001440_g_uc	PAC001440_g_uc	0	0	0	0	0	0	0	0	0	0	0	0	0	0	0	0	0	0	0	0	0	5	2	0	0	0	0	0	0	0	0	0	0	0	0	0	0	0	0	0	0	0	0	0	0	0	0	0
Bacteria;Firmicutes;Clostridia;Clostridiales;Christensenellaceae;PAC001360_g;PAC001443_s	PAC001443_s	0	10	0	4	0	0	3	8	13	10	0	0	0	0	0	0	0	16	0	2	0	1	1	2	0	1	31	2	0	13	0	0	3	9	5	0	0	0	0	0	24	12	4	15	4	0	0	0
Bacteria;Firmicutes;Clostridia;Clostridiales;Christensenellaceae;PAC001446_g;PAC001446_s	PAC001446_s	0	0	0	0	0	0	0	0	0	0	0	0	0	0	0	0	0	0	0	0	0	0	0	0	0	0	0	0	0	0	0	0	0	0	0	0	0	0	0	1	0	0	0	0	0	0	0	0
Bacteria;Firmicutes;Clostridia;Clostridiales;Lachnospiraceae;Acetitomaculum;PAC001448_s	PAC001448_s	0	0	11	0	0	0	1	1	0	0	8	0	0	0	0	0	0	71	1	0	0	0	1	0	0	0	0	0	0	0	0	0	0	0	0	0	0	0	0	0	0	0	0	0	0	0	5	0
Bacteria;Firmicutes;Clostridia;Clostridiales;Lachnospiraceae;PAC001452_g;PAC001452_g_uc	PAC001452_g_uc	0	0	0	0	0	0	0	0	0	0	0	3	0	0	0	0	2	0	0	2	0	0	0	0	0	0	0	0	0	0	0	0	34	0	4	0	0	0	0	0	0	0	0	0	0	0	0	0
Bacteria;Firmicutes;Clostridia;Clostridiales;Lachnospiraceae;PAC001452_g;PAC001452_s	PAC001452_s	0	0	0	0	0	0	0	0	0	0	0	1	0	0	0	0	0	0	0	0	0	0	0	0	0	0	0	0	0	0	0	0	2	0	1	1	0	0	0	0	0	0	0	0	0	0	0	0
Bacteria;Firmicutes;Clostridia;Clostridiales;Lachnospiraceae;PAC001456_g;PAC001456_g_uc	PAC001456_g_uc	0	0	0	0	0	0	0	0	0	0	0	0	0	0	0	0	0	0	0	0	0	0	0	0	0	2	0	0	0	0	0	0	0	0	0	0	0	0	0	0	0	0	0	0	0	0	0	2
Bacteria;Firmicutes;Clostridia;Clostridiales;Lachnospiraceae;PAC001456_g;PAC001456_s	PAC001456_s	0	1	0	0	23	16	0	0	0	0	0	4	0	0	0	0	0	0	0	0	0	0	0	0	0	66	0	1	0	0	1	4	0	1	0	0	0	0	0	0	0	0	0	0	0	0	0	20
Bacteria;Firmicutes;Clostridia;Clostridiales;Lachnospiraceae;PAC001457_g;PAC001457_g_uc	PAC001457_g_uc	0	0	0	0	0	0	0	0	0	0	0	0	2	0	0	0	2	7	0	0	0	0	0	0	0	0	0	0	0	0	0	4	0	0	2	0	0	0	0	0	3	0	0	0	0	0	0	0
Bacteria;Firmicutes;Clostridia;Clostridiales;Lachnospiraceae;PAC001458_g;PAC001458_s	PAC001458_s	0	0	0	0	0	0	0	0	0	0	0	0	0	0	0	0	0	0	1	0	0	0	0	0	0	0	0	0	0	0	0	0	0	0	0	0	0	0	0	0	0	0	0	0	0	0	0	0
Bacteria;Firmicutes;Clostridia;Clostridiales;Lachnospiraceae;KE159600_g;PAC001459_s	PAC001459_s	0	0	0	0	0	0	0	0	0	0	2	0	0	0	0	0	0	0	0	0	0	0	0	0	0	0	0	0	0	0	0	0	0	0	0	0	0	0	0	0	0	0	0	0	0	0	0	0
Bacteria;Firmicutes;Clostridia;Clostridiales;Lachnospiraceae;Acetatifactor;PAC001463_s	PAC001463_s	0	0	9	6	14	2	0	7	3	0	0	0	0	0	0	0	0	0	2	1	1	15	0	5	0	3	5	0	5	0	1	149	2	13	36	0	38	0	0	0	43	19	33	21	0	0	1	19
Bacteria;Firmicutes;Clostridia;Clostridiales;Lachnospiraceae;Anaerotignum;PAC001464_s group	PAC001464_s group	0	0	0	0	0	0	1	0	0	0	0	1	0	0	0	0	0	1	0	0	0	1	0	7	0	0	0	0	1	0	0	5	0	0	6	0	0	0	0	0	8	0	0	0	0	0	0	0
Bacteria;Bacteroidetes;Bacteroidia;Bacteroidales;Rikenellaceae;Alistipes;PAC001471_s	PAC001471_s	2	1	0	0	0	0	0	1	2	1	0	0	1	1	1	0	2	0	2	0	0	0	0	0	0	0	0	0	0	0	0	1	0	0	0	0	0	0	0	0	1	0	0	2	0	0	0	2
Bacteria;Bacteroidetes;Bacteroidia;Bacteroidales;Muribaculaceae;PAC001472_g;PAC001472_g_uc	PAC001472_g_uc	13	320	1266	73	80	234	173	663	149	302	6	63	151	134	34	932	1869	117	4	94	102	4	47	8	24	128	13	267	650	2	303	399	82	263	182	123	11	190	202	8	0	356	370	4	51	109	35	1179
Bacteria;Firmicutes;Clostridia;Clostridiales;Lachnospiraceae;Butyrivibrio_g1;PAC001478_s	PAC001478_s	0	0	0	0	0	0	0	0	0	3	0	0	0	0	0	0	0	17	0	0	0	0	0	1	0	0	0	0	0	0	0	0	0	0	58	0	0	0	0	0	0	0	1	0	0	0	0	0
Bacteria;Firmicutes;Clostridia;Clostridiales;Lachnospiraceae;PAC001480_g;PAC001480_g_uc	PAC001480_g_uc	0	0	0	0	0	0	0	4	0	0	0	0	0	0	0	0	0	6	0	0	0	0	0	0	0	0	2	0	0	0	0	0	0	0	0	0	0	0	0	0	0	0	0	0	0	0	0	0
Bacteria;Firmicutes;Clostridia;Clostridiales;Lachnospiraceae;PAC001480_g;PAC001480_s	PAC001480_s	2	0	0	138	145	5	0	165	91	0	0	0	0	0	0	0	0	488	60	0	0	0	192	25	17	43	154	6	44	0	0	0	0	11	96	8	0	0	14	0	0	4	3	0	0	0	0	0
Bacteria;Firmicutes;Clostridia;Clostridiales;Lachnospiraceae;Frisingicoccus;PAC001481_s	PAC001481_s	0	1	0	0	0	0	7	0	0	0	0	0	0	2	0	0	0	5	2	0	2	1	1	8	3	0	0	36	0	0	3	74	0	0	5	2	3	1	0	0	5	1	2	0	0	4	0	0
Bacteria;Bacteroidetes;Bacteroidia;Bacteroidales;Muribaculaceae;PAC000186_g;PAC001483_s	PAC001483_s	0	0	0	0	0	0	0	0	0	0	0	0	0	0	0	0	0	0	0	0	0	0	0	0	0	0	0	0	0	0	0	0	1	0	0	0	0	0	0	0	0	0	0	0	0	0	0	0
Bacteria;Bacteroidetes;Bacteroidia;Bacteroidales;Muribaculaceae;PAC001485_g;PAC001485_g_uc	PAC001485_g_uc	11	23	50	19	48	4	74	195	26	16	100	8	10	2	52	2	19	34	27	0	7	245	4	0	10	5	18	431	409	16	0	103	8	136	124	34	0	24	24	0	121	40	35	19	18	10	6	213
Bacteria;Firmicutes;Clostridia;Clostridiales;Christensenellaceae;PAC001437_g;PAC001486_s group	PAC001486_s group	0	0	1	0	0	0	0	0	0	0	0	0	0	0	0	0	0	0	0	0	0	0	0	0	0	0	0	0	0	0	0	0	0	0	0	0	0	0	0	0	0	0	0	0	0	0	0	0
Bacteria;Firmicutes;Clostridia;Clostridiales;Lachnospiraceae;PAC000664_g;PAC001488_s group	PAC001488_s group	0	0	8	1	0	0	0	90	54	0	57	0	0	0	3	0	0	35	3	7	0	24	3	1	0	0	1	0	85	1	0	95	281	58	1641	0	0	0	0	0	5	0	2	0	2	0	292	0
Bacteria;Firmicutes;Clostridia;Clostridiales;Ruminococcaceae;PAC000748_g;PAC001489_s	PAC001489_s	0	0	0	5	0	1	0	1	1	1	0	0	0	0	1	0	0	2	0	4	0	0	0	0	0	0	1	0	0	0	0	1	2	7	3	0	1	0	0	0	0	1	1	0	0	0	1	0
Bacteria;Firmicutes;Clostridia;Clostridiales;Ruminococcaceae;Eubacterium_g23;PAC001490_s	PAC001490_s	1	0	26	0	0	81	0	0	0	0	0	0	0	0	0	2	0	0	0	0	0	7	0	0	8	0	0	0	0	0	0	0	0	0	0	0	0	1	0	0	0	0	0	0	0	0	0	0
Bacteria;Tenericutes;Mollicutes;PAC001057_o;PAC001057_f;PAC001108_g;PAC001493_s group	PAC001493_s group	0	0	0	0	0	0	0	0	0	0	0	0	0	0	0	0	0	0	0	0	0	1	0	0	0	0	0	0	0	0	0	0	0	0	0	0	0	0	0	0	0	0	0	0	0	0	0	0
Bacteria;Bacteroidetes;Bacteroidia;Bacteroidales;Muribaculaceae;PAC001112_g;PAC001494_s	PAC001494_s	0	0	0	0	0	0	0	0	0	0	1	0	0	0	0	0	0	0	0	0	0	0	0	0	0	0	0	0	0	0	0	0	0	0	0	0	0	0	0	0	0	0	0	0	0	0	0	0
Bacteria;Firmicutes;Clostridia;Clostridiales;Lachnospiraceae;PAC001457_g;PAC001495_s group	PAC001495_s group	2	14	2	3	8	11	0	4	1	1	6	8	0	9	3	1	39	6	18	23	8	4	2	12	0	4	3	1	17	18	2	56	1	7	35	1	9	2	0	0	16	8	6	9	0	8	2	6
Bacteria;Firmicutes;Clostridia;Clostridiales;Lachnospiraceae;KE159571_g;PAC001497_s	PAC001497_s	0	0	0	9	27	0	0	0	0	0	0	0	0	0	0	0	0	0	0	0	0	0	0	0	0	0	0	0	0	0	0	12	0	0	0	0	0	0	0	0	0	2	0	0	0	0	0	0
Bacteria;Firmicutes;Clostridia;Clostridiales;Peptococcaceae;PAC001500_g;PAC001500_s group	PAC001500_s group	0	0	0	0	0	0	0	0	0	0	0	0	1	0	0	0	0	0	0	0	0	0	0	0	0	0	0	0	0	0	0	0	0	0	0	0	0	0	0	0	0	0	0	0	0	0	0	0
Bacteria;Firmicutes;Clostridia;Clostridiales;Ruminococcaceae;Oscillibacter;PAC001502_s group	PAC001502_s group	3	45	49	60	22	47	83	19	16	7	7	7	0	10	5	1	49	13	24	6	4	109	0	93	2	28	148	23	20	6	58	418	33	51	364	3	118	32	3	2	29	3	44	39	2	5	57	13
Bacteria;Firmicutes;Clostridia;Clostridiales;Lachnospiraceae;KE159538_g;PAC001504_s	PAC001504_s	0	0	0	0	0	0	0	0	0	0	0	0	0	0	0	0	0	0	0	0	0	0	0	0	0	0	0	0	1	2	0	0	1	0	0	0	0	0	0	1	0	0	0	0	0	0	0	0
Bacteria;Firmicutes;Clostridia;Clostridiales;Ruminococcaceae;Caproiciproducens;PAC001505_s	PAC001505_s	0	0	2	1	0	2	0	2	1	0	1	0	0	0	0	1	0	2	2	3	0	1	1	0	0	0	1	1	0	0	0	0	2	1	2	0	2	0	0	1	0	0	0	1	3	0	1	1
Bacteria;Firmicutes;Clostridia;Clostridiales;Ruminococcaceae;Paludicola;PAC001506_s	PAC001506_s	0	0	0	0	0	0	0	0	1	0	0	0	0	0	0	0	0	0	0	0	0	0	0	0	0	0	0	0	0	0	0	0	1	0	0	0	0	0	0	0	0	0	0	0	0	0	0	0
Bacteria;Firmicutes;Clostridia;Clostridiales;Ruminococcaceae;Paludicola;PAC001507_s	PAC001507_s	1	0	1	5	1	0	0	2	1	0	0	3	0	0	0	0	0	2	2	0	1	0	2	2	1	1	0	1	4	2	0	5	0	7	6	0	0	0	0	0	1	0	0	2	34	0	0	9
Bacteria;Firmicutes;Clostridia;Clostridiales;Ruminococcaceae;Paludicola;PAC001508_s	PAC001508_s	0	5	0	1	2	1	0	0	0	0	0	0	0	0	5	2	0	0	0	0	0	0	0	0	0	0	0	0	0	0	0	0	0	0	0	0	0	0	0	3	0	0	0	0	0	0	0	0
Bacteria;Firmicutes;Clostridia;Clostridiales;Lachnospiraceae;PAC001149_g;PAC001511_s	PAC001511_s	0	0	0	0	0	0	0	3	0	0	0	0	0	0	1	0	0	0	0	0	0	0	0	0	0	0	0	0	0	0	0	3	1	0	2	0	5	0	0	0	0	0	0	0	0	19	0	1
Bacteria;Bacteroidetes;Bacteroidia;Bacteroidales;Muribaculaceae;PAC001512_g;PAC001512_g_uc	PAC001512_g_uc	0	11	13	94	46	28	0	0	24	40	28	5	0	0	15	73	5	38	48	0	0	25	0	5	0	29	7	6	42	11	0	26	0	2	29	11	4	0	0	2	0	23	41	0	19	0	8	125
Bacteria;Bacteroidetes;Bacteroidia;Bacteroidales;Muribaculaceae;PAC001512_g;PAC001512_s	PAC001512_s	5	0	3	1616	665	405	1	43	222	186	453	86	11	0	160	670	98	1	686	2	1	3	0	1	1	58	71	189	334	50	0	418	59	4	565	1	251	100	13	92	2	18	1	0	88	51	77	1548
Bacteria;Bacteroidetes;Bacteroidia;Bacteroidales;Muribaculaceae;PAC000198_g;PAC001513_s	PAC001513_s	0	0	2	0	0	0	2	8	1	2	3	0	0	0	3	1	2	0	3	1	2	1	4	0	0	0	0	1	0	0	0	0	0	0	0	0	0	0	0	0	0	0	0	0	0	1	0	1
Bacteria;Firmicutes;Clostridia;Clostridiales;Lachnospiraceae;PAC000664_g;PAC001515_s	PAC001515_s	0	0	0	0	0	0	0	0	0	0	0	0	0	0	0	0	0	0	0	0	0	0	0	0	0	0	0	0	0	0	0	0	0	0	1	0	0	0	0	0	0	0	0	0	0	0	1	0
Bacteria;Firmicutes;Clostridia;Clostridiales;Lachnospiraceae;PAC001516_g;PAC001516_g_uc	PAC001516_g_uc	9	42	18	49	42	44	41	43	138	21	0	21	0	0	0	0	2	49	44	276	82	45	11	94	0	0	14	1	89	4	169	55	0	334	116	8	120	0	2	0	89	32	37	78	0	3	297	1158
Bacteria;Firmicutes;Clostridia;Clostridiales;Lachnospiraceae;PAC001516_g;PAC001516_s	PAC001516_s	0	0	0	0	0	0	0	207	1	0	0	0	0	0	0	0	0	0	0	0	0	0	0	0	0	0	57	0	0	0	0	1	0	0	0	10	0	0	0	0	0	0	26	0	27	224	0	0
Bacteria;Firmicutes;Clostridia;Clostridiales;Lachnospiraceae;PAC001092_g;PAC001517_s	PAC001517_s	0	0	0	0	1	0	0	0	0	0	0	0	0	0	0	0	0	0	0	0	0	0	0	0	0	1	0	0	0	0	0	0	0	0	1	0	0	0	0	0	0	1	0	0	0	0	0	0
Bacteria;Firmicutes;Clostridia;Clostridiales;Lachnospiraceae;PAC001138_g;PAC001518_s	PAC001518_s	2	4	8	0	0	8	7	8	1	0	1	0	0	4	7	1	13	4	5	12	4	17	6	11	2	0	2	0	2	0	4	7	1	0	2	1	0	0	0	3	3	2	16	16	2	0	2	21
Bacteria;Firmicutes;Clostridia;Clostridiales;Ruminococcaceae;Acutalibacter;PAC001519_s	PAC001519_s	0	0	0	5	3	0	0	5	0	2	1	0	0	0	1	0	0	0	1	0	0	0	0	1	0	1	4	1	0	0	4	2	0	3	1	0	1	3	2	1	0	2	10	19	1	0	0	12
Bacteria;Firmicutes;Clostridia;Clostridiales;Ruminococcaceae;Massilioclostridium;PAC001521_s	PAC001521_s	2	1	0	1	1	2	0	5	0	0	0	0	0	0	0	0	0	0	0	0	1	0	0	2	1	0	0	0	0	0	0	0	0	0	0	0	0	0	0	0	0	0	0	0	0	0	0	0
Bacteria;Firmicutes;Clostridia;Clostridiales;Ruminococcaceae;Oscillibacter;PAC001522_s	PAC001522_s	3	17	1	2	8	1	9	7	0	0	1	6	0	0	0	0	2	0	5	1	4	7	1	17	0	3	22	0	24	2	1	14	2	1	6	3	7	2	0	2	1	0	2	5	2	6	3	3
Bacteria;Firmicutes;Clostridia;Clostridiales;Lachnospiraceae;PAC001524_g;PAC001524_g_uc	PAC001524_g_uc	0	25	9	17	3	10	12	26	17	6	0	0	0	0	8	2	2	6	27	40	24	7	0	7	0	63	22	2	9	4	38	57	3	67	37	3	13	7	0	3	45	4	34	0	0	4	4	24
Bacteria;Firmicutes;Clostridia;Clostridiales;Lachnospiraceae;PAC001525_g;PAC001525_s	PAC001525_s	1	2	3	0	0	0	3	0	2	0	0	1	0	0	0	0	1	0	2	2	1	3	1	2	0	0	0	0	0	0	1	0	0	0	1	0	0	0	0	0	0	0	5	0	3	0	0	2
Bacteria;Firmicutes;Clostridia;Clostridiales;Ruminococcaceae;Oscillibacter;PAC001526_s	PAC001526_s	0	16	20	1	1	5	29	15	3	2	7	2	0	0	4	0	0	6	6	6	0	28	3	29	0	13	37	13	26	24	18	95	2	18	69	3	20	37	2	0	11	5	3	19	2	5	24	9
Bacteria;Firmicutes;Clostridia;Clostridiales;Lachnospiraceae;PAC001225_g;PAC001527_s	PAC001527_s	0	0	0	0	0	0	0	0	0	0	0	0	0	0	0	0	0	0	0	0	0	0	0	0	0	0	0	0	0	0	0	1	0	0	0	0	0	0	0	0	0	0	0	0	0	0	0	0
Bacteria;Firmicutes;Erysipelotrichi;Erysipelotrichales;Erysipelotrichaceae;PAC001528_g;PAC001528_s	PAC001528_s	0	0	0	0	0	0	0	0	0	0	0	0	0	0	0	5	0	0	0	0	0	0	0	0	0	0	0	0	0	0	0	0	0	0	0	0	0	0	0	0	0	0	0	0	0	0	0	0
Bacteria;Firmicutes;Clostridia;Clostridiales;Christensenellaceae;PAC001141_g;PAC001530_s	PAC001530_s	0	7	0	18	0	0	0	36	56	9	0	20	0	0	0	0	0	27	0	4	0	0	2	47	0	0	0	0	23	5	0	0	19	26	64	0	0	0	0	2	2	52	3	1	0	0	6	1
Bacteria;Tenericutes;Mollicutes;PAC001057_o;PAC001057_f;PAC001108_g;PAC001531_s	PAC001531_s	0	3	0	0	0	0	0	0	0	0	0	0	0	0	0	0	0	1	0	1	2	2	12	0	3	0	0	0	0	0	0	0	1	0	3	0	0	0	0	0	0	0	0	0	0	0	0	0
Bacteria;Firmicutes;Clostridia;Clostridiales;Lachnospiraceae;PAC001165_g;PAC001534_s	PAC001534_s	0	1	0	1	0	0	0	0	1	0	0	0	0	0	0	0	0	5	0	0	0	1	0	6	0	0	10	0	0	0	0	3	0	0	1	0	23	0	0	0	0	0	0	11	0	0	1	0
Bacteria;Firmicutes;Clostridia;Clostridiales;Lachnospiraceae;PAC000664_g;PAC001535_s group	PAC001535_s group	15	3	8	17	0	17	0	0	3	0	0	0	0	0	14	0	0	0	116	0	12	14	0	22	0	4	5	0	0	0	6	16	77	5	61	1	3	14	8	9	5	0	0	65	0	0	0	0
Bacteria;Firmicutes;Clostridia;Clostridiales;Ruminococcaceae;PAC000661_g;PAC001536_s	PAC001536_s	0	0	2	1	0	0	0	0	0	0	0	1	0	0	0	0	0	0	0	0	0	0	0	5	0	0	0	0	1	1	0	0	0	0	0	2	0	0	1	0	0	0	0	0	0	0	0	8
Bacteria;Firmicutes;Clostridia;Clostridiales;Ruminococcaceae;PAC000661_g;PAC001539_s	PAC001539_s	0	0	0	0	0	0	0	0	0	0	0	0	0	0	0	0	0	0	0	0	0	0	0	0	0	0	0	0	0	0	0	0	0	5	3	0	0	0	0	0	0	0	0	0	0	0	0	0
Bacteria;Firmicutes;Clostridia;Clostridiales;Lachnospiraceae;Anaerotignum;PAC001540_s	PAC001540_s	32	60	97	29	34	99	23	19	8	20	0	12	1	0	12	0	19	0	73	0	2	5	0	2	2	17	338	0	3	74	0	61	0	2	7	8	364	0	2	1	18	0	22	0	3	6	0	2
Bacteria;Firmicutes;Clostridia;Clostridiales;Ruminococcaceae;Pseudoflavonifractor;PAC001542_s group	PAC001542_s group	4	0	1	1	5	2	2	4	0	2	1	0	0	3	2	1	0	0	0	4	1	8	4	1	0	0	1	3	1	3	2	3	2	1	4	0	1	0	0	1	0	0	12	0	0	0	0	0
Bacteria;Firmicutes;Clostridia;Clostridiales;Ruminococcaceae;Pseudoflavonifractor;PAC001543_s group	PAC001543_s group	0	0	0	0	0	0	0	0	0	0	0	0	0	0	0	0	0	0	0	0	0	0	0	0	0	0	0	0	0	0	0	0	0	0	0	0	0	0	0	2	0	0	0	0	0	0	0	0
Bacteria;Firmicutes;Clostridia;Clostridiales;Lachnospiraceae;PAC001544_g;PAC001544_s	PAC001544_s	0	0	11	1	7	0	0	0	0	0	0	0	0	0	0	0	0	0	14	0	0	0	0	0	0	0	0	0	0	0	0	0	0	1	3	0	2	0	1	0	0	0	0	0	0	0	0	0
Bacteria;Firmicutes;Clostridia;Clostridiales;Lachnospiraceae;PAC001225_g;PAC001545_s	PAC001545_s	88	0	0	0	0	3	44	0	0	0	6	0	0	0	0	0	0	0	0	0	0	0	0	0	1	0	0	0	0	0	0	0	0	0	0	2	0	0	0	0	0	0	0	0	0	0	0	0
Bacteria;Firmicutes;Clostridia;Clostridiales;Ruminococcaceae;PAC001402_g;PAC001546_s	PAC001546_s	0	11	14	5	24	1	0	23	4	2	1	3	0	0	6	1	0	5	20	9	5	6	11	21	0	12	8	4	66	9	0	38	11	30	16	0	49	4	6	3	32	40	2	21	2	12	0	17
Bacteria;Firmicutes;Clostridia;Clostridiales;Ruminococcaceae;Pseudoflavonifractor;PAC001548_s group	PAC001548_s group	3	5	4	0	19	0	2	1	4	1	10	0	0	0	2	0	0	6	0	5	47	2	9	0	0	0	0	1	0	3	0	30	0	5	6	2	0	5	0	0	0	0	0	1	6	0	0	0
Bacteria;Firmicutes;Clostridia;Clostridiales;Ruminococcaceae;Pseudoflavonifractor;PAC001549_s	PAC001549_s	0	0	0	3	2	3	0	2	0	0	4	2	0	3	2	1	2	1	2	1	1	5	2	6	0	3	5	0	10	4	2	8	3	1	16	0	7	1	0	0	18	2	0	1	2	1	0	2
Bacteria;Firmicutes;Clostridia;Clostridiales;Ruminococcaceae;Oscillibacter;PAC001551_s	PAC001551_s	1	8	14	8	11	17	3	17	13	2	4	1	0	0	7	3	29	2	6	2	27	22	9	8	1	4	32	3	24	3	3	11	8	0	16	0	13	0	5	0	23	11	13	17	9	3	6	17
Bacteria;Firmicutes;Clostridia;Clostridiales;Lachnospiraceae;PAC001043_g;PAC001552_s	PAC001552_s	0	0	1	0	16	0	0	0	0	0	0	0	0	0	0	0	0	0	0	0	0	0	0	0	0	0	0	0	0	0	0	1	0	4	1	0	0	0	0	0	0	0	0	0	0	0	0	0
Bacteria;Firmicutes;Clostridia;Clostridiales;Lachnospiraceae;PAC001516_g;PAC001553_s group	PAC001553_s group	5	0	1	0	0	0	1	0	54	0	0	0	0	0	0	0	1	6	0	0	4	11	0	0	0	0	0	0	0	0	0	0	0	50	0	0	0	0	0	0	0	0	0	0	0	0	5	0
Bacteria;Firmicutes;Clostridia;Clostridiales;Lachnospiraceae;PAC001200_g;PAC001554_s	PAC001554_s	0	0	1	0	0	0	0	0	0	0	0	0	0	0	0	0	0	0	3	0	0	0	0	0	0	0	0	0	0	0	0	0	0	0	0	0	0	0	0	0	0	0	0	0	0	0	0	0
Bacteria;Firmicutes;Clostridia;Clostridiales;Lachnospiraceae;KE159571_g;PAC001555_s	PAC001555_s	0	0	0	2	16	0	0	14	0	0	0	0	0	0	0	0	0	0	4	0	0	1	0	1	0	3	1	0	1	0	1	55	0	0	0	0	0	1	1	0	11	0	3	0	3	4	0	15
Bacteria;Firmicutes;Clostridia;Clostridiales;Lachnospiraceae;PAC001043_g;PAC001557_s group	PAC001557_s group	0	0	0	0	0	0	0	0	0	1	0	1	0	0	0	0	0	0	0	0	0	0	0	0	0	0	0	1	0	0	0	0	0	0	0	0	0	0	0	0	0	0	0	0	0	0	0	0
Bacteria;Firmicutes;Clostridia;Clostridiales;Lachnospiraceae;PAC001091_g;PAC001558_s	PAC001558_s	10	1	73	39	44	64	0	22	0	4	22	3	0	0	44	0	1	12	5	26	110	0	0	448	0	21	1312	0	350	6	2	257	7	2	238	6	42	1	44	0	21	45	138	30	2	40	4	12
Bacteria;Firmicutes;Clostridia;Clostridiales;Lachnospiraceae;KE159571_g;PAC001559_s	PAC001559_s	0	0	2	3	0	8	0	12	0	0	0	0	0	0	5	1	0	0	5	0	0	0	0	0	0	0	0	0	0	0	0	0	0	0	0	0	0	0	0	0	0	3	0	0	0	0	0	0
Bacteria;Firmicutes;Clostridia;Clostridiales;Ruminococcaceae;PAC001402_g;PAC001561_s	PAC001561_s	1	8	6	13	14	2	10	15	12	5	0	6	0	0	0	0	0	0	6	1	7	4	3	5	1	16	33	18	1	5	22	3	14	14	34	2	16	3	4	2	10	1	9	0	5	1	15	5
Bacteria;Firmicutes;Clostridia;Clostridiales;Lachnospiraceae;PAC001563_g;PAC001563_g_uc	PAC001563_g_uc	0	14	0	0	0	0	0	0	0	0	0	0	0	0	0	0	0	0	0	0	0	0	0	0	0	0	0	0	0	2	0	0	3	0	0	0	0	0	0	0	0	0	0	0	0	0	0	0
Bacteria;Firmicutes;Clostridia;Clostridiales;Lachnospiraceae;PAC001563_g;PAC001563_s	PAC001563_s	0	0	0	0	0	0	3	0	0	2	0	0	0	0	0	0	0	0	0	0	3	2	0	0	0	0	0	0	0	0	0	0	0	0	0	0	0	0	0	0	0	0	0	0	0	0	0	0
Bacteria;Firmicutes;Clostridia;Clostridiales;Lachnospiraceae;PAC000692_g;PAC001566_s	PAC001566_s	0	0	23	0	0	0	1	0	0	0	0	0	0	0	1	0	0	0	0	0	0	16	0	0	0	0	1	0	0	0	0	0	0	0	0	0	0	0	0	0	0	0	0	0	0	0	0	0
Bacteria;Firmicutes;Clostridia;Clostridiales;Lachnospiraceae;PAC000692_g;PAC001567_s	PAC001567_s	0	0	0	0	0	0	0	0	0	0	0	0	0	0	0	0	1	0	0	0	0	0	1	0	0	0	2	0	0	0	0	0	0	0	0	0	2	0	0	0	0	0	0	0	1	0	0	0
Bacteria;Firmicutes;Clostridia;Clostridiales;Lachnospiraceae;PAC001043_g;PAC001570_s	PAC001570_s	0	0	0	0	0	8	0	0	0	0	0	0	0	0	1	0	0	1	0	0	0	0	0	0	0	0	0	0	0	0	0	2	0	0	0	0	0	0	0	1	0	0	0	0	0	1	3	3
Bacteria;Firmicutes;Clostridia;Clostridiales;Lachnospiraceae;PAC001572_g;PAC001572_g_uc	PAC001572_g_uc	0	0	0	0	0	0	0	0	0	0	0	0	0	0	0	0	0	0	0	0	0	21	0	0	0	0	0	0	0	0	0	0	0	0	0	0	0	0	0	0	0	0	0	0	0	0	0	0
Bacteria;Firmicutes;Clostridia;Clostridiales;Lachnospiraceae;PAC001572_g;PAC001572_s	PAC001572_s	0	0	0	0	11	4	0	3	2	0	0	0	0	0	0	0	0	0	0	1	1	66	0	0	0	0	0	0	4	4	0	1	1	0	0	0	0	0	0	1	4	0	12	0	0	2	9	0
Bacteria;Firmicutes;Clostridia;Clostridiales;Mogibacterium_f;PAC001573_g;PAC001573_g_uc	PAC001573_g_uc	0	9	9	1	1	7	0	1	3	0	0	1	0	0	2	0	0	0	2	0	26	4	0	4	3	0	0	0	0	0	0	1	0	0	2	0	1	2	0	0	2	0	0	0	2	0	0	0
Bacteria;Firmicutes;Clostridia;Clostridiales;Mogibacterium_f;PAC001573_g;PAC001573_s	PAC001573_s	0	0	0	0	0	1	0	0	0	0	0	0	0	0	0	0	0	0	0	0	0	0	0	0	0	0	0	0	0	0	0	0	0	0	0	0	0	0	0	0	0	0	0	0	0	0	0	0
Bacteria;Firmicutes;Clostridia;Clostridiales;Ruminococcaceae;Pseudoflavonifractor;PAC001574_s group	PAC001574_s group	13	25	23	11	56	33	6	18	13	2	1	5	0	1	27	8	5	2	27	30	20	6	2	46	11	20	52	7	4	7	14	138	16	10	55	0	85	12	4	4	14	18	79	17	23	35	0	38
Bacteria;Firmicutes;Clostridia;Clostridiales;Ruminococcaceae;Oscillibacter;PAC001584_s group	PAC001584_s group	2	1	7	0	2	2	14	14	2	1	0	5	0	0	2	0	0	1	1	0	6	11	0	5	0	1	13	0	2	2	2	10	1	4	12	0	4	1	2	0	2	3	2	0	0	1	2	0
Bacteria;Firmicutes;Clostridia;Clostridiales;Lachnospiraceae;Eubacterium_g6;PAC001586_s	PAC001586_s	2	0	3	2	6	0	1	0	0	1	0	0	0	0	0	0	0	0	0	0	0	0	0	2	0	0	0	0	0	0	0	0	0	0	1	0	0	0	0	0	0	0	5	0	0	0	0	0
Bacteria;Firmicutes;Clostridia;Clostridiales;Lachnospiraceae;PAC001588_g;PAC001588_g_uc	PAC001588_g_uc	0	19	0	0	0	0	0	0	0	0	0	0	0	0	0	0	0	0	0	0	0	0	0	2	0	0	0	0	0	0	0	0	0	0	0	0	0	0	0	0	0	0	0	0	0	0	0	0
Bacteria;Firmicutes;Clostridia;Clostridiales;Lachnospiraceae;PAC001588_g;PAC001588_s	PAC001588_s	0	25	0	0	5	9	0	25	5	0	0	1	0	0	0	0	1	23	29	3	8	6	0	58	0	13	4	33	1	2	0	52	0	29	9	4	1	0	0	1	23	7	106	6	0	89	0	0
Bacteria;Firmicutes;Clostridia;Clostridiales;Lachnospiraceae;PAC001116_g;PAC001589_s	PAC001589_s	2	32	8	62	40	15	5	1	1	3	3	1	0	0	2	0	0	0	5	20	117	14	6	56	1	0	2	9	16	2	0	99	42	8	47	2	7	2	1	13	87	11	39	8	0	0	3	13
Bacteria;Firmicutes;Clostridia;Clostridiales;Ruminococcaceae;Anaerotruncus;PAC001590_s	PAC001590_s	2	3	1	3	8	1	0	2	1	1	0	0	0	0	0	0	0	0	2	1	7	1	0	4	0	0	2	0	0	1	1	1	0	1	1	0	3	0	1	0	1	2	0	1	1	0	1	0
Bacteria;Bacteroidetes;Bacteroidia;Bacteroidales;Odoribacteraceae;Butyricimonas;PAC001591_s	PAC001591_s	0	0	0	0	0	20	0	0	0	0	0	0	0	0	0	0	0	0	0	0	0	0	0	0	0	0	0	0	0	0	0	0	0	0	0	0	0	0	0	0	0	0	0	0	0	0	0	0
Bacteria;Firmicutes;Clostridia;Clostridiales;Ruminococcaceae;Acutalibacter;PAC001594_s	PAC001594_s	0	0	0	0	0	0	0	0	0	0	0	0	0	0	0	0	0	0	0	0	0	0	0	0	0	0	1	0	0	0	0	0	0	0	0	0	0	0	0	0	0	0	0	0	0	0	0	0
Bacteria;Firmicutes;Clostridia;Clostridiales;Ruminococcaceae;Caproiciproducens;PAC001597_s	PAC001597_s	0	0	1	2	4	0	1	0	0	0	3	1	0	4	0	0	0	0	0	0	0	0	0	0	0	10	0	1	7	0	3	0	0	0	9	2	7	4	0	0	1	0	18	0	0	0	0	9
Bacteria;Firmicutes;Clostridia;Clostridiales;Lachnospiraceae;PAC001296_g;PAC001601_s	PAC001601_s	3	7	0	6	6	13	1	21	5	3	3	82	0	0	2	0	0	5	10	16	26	3	5	11	0	6	61	0	3	1	8	35	4	24	43	10	25	0	19	7	12	17	64	29	10	7	6	15
Bacteria;Firmicutes;Clostridia;Clostridiales;Lachnospiraceae;PAC001105_g;PAC001605_s	PAC001605_s	0	0	0	0	0	0	0	0	0	2	0	0	0	0	0	0	0	0	0	2	273	0	0	0	0	0	0	0	0	0	0	0	0	0	0	0	0	0	0	0	0	0	0	0	0	0	0	0
Bacteria;Firmicutes;Clostridia;Clostridiales;Mogibacterium_f;PAC001609_g;PAC001609_g_uc	PAC001609_g_uc	0	0	0	0	0	0	0	0	1	0	0	0	0	0	0	0	0	0	0	0	0	0	0	0	1	0	0	0	0	0	0	0	0	0	0	0	0	0	0	0	0	0	0	0	0	0	0	0
Bacteria;Firmicutes;Clostridia;Clostridiales;Mogibacterium_f;PAC001612_g;PAC001612_s	PAC001612_s	0	0	1	0	0	0	1	1	0	0	0	1	0	0	0	0	0	0	0	0	1	1	0	0	0	1	0	0	1	0	0	1	3	1	20	0	0	0	0	0	2	0	0	0	0	0	0	1
Bacteria;Firmicutes;Clostridia;Clostridiales;Ruminococcaceae;Acutalibacter;PAC001614_s	PAC001614_s	0	0	0	1	2	0	1	0	0	0	1	0	0	0	0	0	6	0	0	1	6	0	1	1	0	0	0	0	0	1	1	0	0	0	1	0	1	0	0	0	0	0	1	0	0	0	0	0
Bacteria;Firmicutes;Clostridia;Clostridiales;Ruminococcaceae;PAC000683_g;PAC001615_s	PAC001615_s	0	0	0	0	0	5	0	0	0	0	0	14	0	0	0	0	0	0	0	0	0	0	0	0	0	3	0	0	6	0	0	0	0	0	0	0	0	0	0	0	0	1	0	0	0	0	0	0
Bacteria;Firmicutes;Clostridia;Clostridiales;Ruminococcaceae;PAC001144_g;PAC001620_s group	PAC001620_s group	0	1	0	1	0	0	1	0	1	2	0	0	0	0	0	0	0	0	0	0	0	2	0	0	0	0	0	0	0	0	0	0	0	2	0	0	0	0	0	0	0	3	0	0	0	0	0	0
Bacteria;Firmicutes;Clostridia;Clostridiales;Ruminococcaceae;PAC000661_g;PAC001624_s	PAC001624_s	0	0	1	0	0	0	0	0	0	0	0	0	0	0	0	0	0	0	0	0	0	0	0	0	0	0	0	0	0	0	0	0	0	0	0	0	0	0	0	0	0	0	0	0	0	0	0	0
Bacteria;Firmicutes;Clostridia;Clostridiales;Ruminococcaceae;Oscillibacter;PAC001638_s group	PAC001638_s group	0	0	1	0	4	5	2	0	2	0	1	4	0	0	1	0	0	2	17	0	0	5	0	2	0	14	16	49	3	5	11	234	1	6	28	0	39	24	0	0	370	1	0	3	8	10	8	8
Bacteria;Tenericutes;Mollicutes;PAC001057_o;PAC001057_f;PAC001108_g;PAC001641_s	PAC001641_s	0	0	0	0	0	0	0	0	1	0	0	0	0	0	0	0	0	0	0	0	0	1	0	6	0	0	0	0	0	0	2	0	0	0	4	0	0	0	0	0	1	0	0	0	0	0	0	0
Bacteria;Firmicutes;Erysipelotrichi;Erysipelotrichales;Erysipelotrichaceae;PAC001362_g;PAC001647_s	PAC001647_s	0	0	0	0	0	0	0	0	2	0	0	0	0	0	0	0	0	0	0	0	0	0	0	0	0	0	82	0	0	0	0	0	0	0	0	1	0	0	0	1	0	0	0	0	2	0	0	0
Bacteria;Proteobacteria;Deltaproteobacteria;Desulfovibrionales;Desulfovibrionaceae;LT706945_g;PAC001648_s	PAC001648_s	0	0	0	0	0	0	0	0	0	0	0	0	7	0	0	0	0	0	0	0	0	0	0	0	0	0	0	0	0	0	0	0	0	0	0	0	0	0	0	0	0	0	0	0	0	0	0	2
Bacteria;Firmicutes;Clostridia;Clostridiales;Mogibacterium_f;PAC001609_g;PAC001650_s	PAC001650_s	0	0	1	0	0	1	0	0	0	0	0	0	1	0	1	1	0	0	1	0	0	0	0	0	1	0	0	0	0	0	0	0	0	1	1	0	0	1	0	0	0	0	0	0	0	0	0	0
Bacteria;Firmicutes;Clostridia;Clostridiales;Ruminococcaceae;Sporobacter;PAC001659_s	PAC001659_s	0	0	2	0	0	0	0	0	0	0	0	0	0	0	0	0	0	0	0	0	0	1	0	0	0	0	0	0	0	0	0	0	0	0	0	0	0	0	0	2	0	0	0	0	0	0	0	0
Bacteria;Bacteroidetes;Bacteroidia;Bacteroidales;Muribaculaceae;PAC001063_g;PAC001664_s group	PAC001664_s group	11	0	27	40	27	23	105	28	40	79	33	46	2	22	82	26	29	156	25	9	30	53	42	0	14	7	10	12	2	6	1	19	0	0	0	0	0	3	14	26	0	8	9	12	24	0	14	96
Bacteria;Firmicutes;Clostridia;Clostridiales;Lachnospiraceae;PAC001516_g;PAC001665_s	PAC001665_s	0	2	2	2	69	4	0	6	0	1	0	0	0	0	0	0	0	1	0	1	0	8	8	31	0	0	48	3	30	18	4	148	0	0	56	0	12	0	2	0	3	10	57	1	0	7	32	1
Bacteria;Firmicutes;Clostridia;Clostridiales;Lachnospiraceae;PAC000692_g;PAC001666_s	PAC001666_s	1	13	12	3	15	2	5	0	9	2	6	4	0	19	3	12	233	8	73	31	8	3	1	28	1	28	119	4	6	1	13	178	3	5	47	3	16	4	0	0	21	11	122	0	32	3	4	3
Bacteria;Firmicutes;Clostridia;Clostridiales;Ruminococcaceae;Pseudoflavonifractor;PAC001667_s	PAC001667_s	6	20	7	36	51	22	2	50	16	8	7	7	0	26	3	1	46	18	24	15	30	31	7	9	1	3	45	3	11	5	24	44	1	18	54	2	14	7	3	1	36	5	1	61	29	5	5	35
Bacteria;Firmicutes;Clostridia;Clostridiales;Lachnospiraceae;PAC001588_g;PAC001669_s	PAC001669_s	0	0	3	0	0	0	0	0	0	0	0	0	0	0	0	0	0	0	1	0	0	0	0	0	0	0	0	1	0	0	0	0	0	0	253	0	0	0	0	0	0	0	0	0	0	0	0	0
Bacteria;Firmicutes;Clostridia;Clostridiales;Lachnospiraceae;PAC001043_g;PAC001671_s	PAC001671_s	0	0	1	0	0	0	0	0	0	0	0	0	0	0	0	0	0	0	1	0	0	0	0	1	0	2	0	0	0	0	0	0	0	0	0	0	0	0	0	0	0	0	0	0	0	0	0	0
Bacteria;Actinobacteria;Coriobacteriia;Coriobacteriales;Coriobacteriaceae;PAC001266_g;PAC001674_s	PAC001674_s	0	1	1	0	0	0	0	0	0	0	0	0	0	0	0	0	0	0	1	6	6	0	4	2	0	0	0	0	0	0	0	0	0	0	0	0	0	0	0	0	1	0	0	0	0	0	0	0
Bacteria;Firmicutes;Clostridia;Clostridiales;Christensenellaceae;PAC001141_g;PAC001676_s	PAC001676_s	0	12	2	7	0	0	0	0	102	0	0	0	0	0	0	0	0	21	0	0	0	0	0	34	0	0	0	0	39	0	0	0	0	0	5	0	0	0	0	0	0	0	0	0	8	0	1	0
Bacteria;Firmicutes;Clostridia;Clostridiales;Christensenellaceae;PAC001360_g;PAC001678_s	PAC001678_s	0	1	1	12	0	239	137	60	0	1	0	0	365	0	1	170	0	0	0	1	2	30	8	0	4	6	10	0	1	2	0	172	0	0	0	0	0	3	0	0	0	0	0	0	0	0	0	1
Bacteria;Firmicutes;Clostridia;Clostridiales;Lachnospiraceae;PAC001679_g;PAC001679_g_uc	PAC001679_g_uc	0	0	0	0	0	0	0	0	0	0	0	0	0	0	0	0	0	0	0	0	0	0	0	0	0	0	0	0	0	0	0	0	0	0	0	0	24	0	0	0	0	0	0	0	0	0	0	0
Bacteria;Firmicutes;Clostridia;Clostridiales;Lachnospiraceae;PAC001679_g;PAC001679_s	PAC001679_s	0	0	0	0	2	0	0	0	0	0	0	0	0	0	0	0	0	0	0	0	0	0	0	0	0	0	0	0	0	0	0	0	0	0	1	0	809	0	0	0	0	0	0	0	0	0	0	0
Bacteria;Firmicutes;Clostridia;Clostridiales;Lachnospiraceae;PAC001681_g;PAC001681_g_uc	PAC001681_g_uc	3	40	7	107	64	5	4	5	2	2	9	240	0	117	1	0	25	2	19	34	3	10	6	35	0	0	9	0	3	0	2	7	0	0	26	5	2	16	0	0	1	4	8	84	176	27	148	194
Bacteria;Firmicutes;Clostridia;Clostridiales;Lachnospiraceae;PAC001681_g;PAC001681_s	PAC001681_s	4	1	1	1	0	0	2	0	6	3	0	2	0	0	0	0	225	1	1	25	27	11	2	1	0	0	0	0	0	0	0	1	0	1	0	0	0	1	0	17	0	0	0	0	0	0	95	0
Bacteria;Firmicutes;Clostridia;Clostridiales;Lachnospiraceae;Blautia;PAC001682_s	PAC001682_s	0	0	0	0	0	0	0	0	0	0	0	0	2	0	0	0	0	0	0	0	0	0	0	0	0	0	0	0	0	0	0	0	0	0	0	0	0	0	0	0	0	0	0	0	0	0	0	0
Bacteria;Firmicutes;Clostridia;Clostridiales;Ruminococcaceae;Agathobaculum;PAC001688_s group	PAC001688_s group	1	5	5	3	13	3	2	9	5	2	0	3	0	0	4	12	0	2	11	29	8	5	1	7	1	5	5	0	1	9	42	21	1	0	26	2	5	0	0	0	0	0	4	2	1	0	3	6
Bacteria;Firmicutes;Clostridia;Clostridiales;Lachnospiraceae;PAC001092_g;PAC001691_s	PAC001691_s	0	0	0	0	1	1	0	0	0	0	0	0	0	0	0	0	0	0	1	3	0	0	1	0	0	9	1	0	0	1	2	4	0	0	5	0	0	0	0	0	0	0	2	3	0	2	0	3
Bacteria;Bacteroidetes;Bacteroidia;Bacteroidales;Muribaculaceae;PAC001692_g;PAC001692_g_uc	PAC001692_g_uc	5	8	20	22	25	3	33	29	4	6	103	5	0	0	4	0	5	109	72	0	0	2	0	18	25	14	2	22	12	2	0	15	6	10	9	2	25	7	14	6	3	4	3	0	10	117	14	36
Bacteria;Bacteroidetes;Bacteroidia;Bacteroidales;Muribaculaceae;PAC001692_g;PAC001692_s	PAC001692_s	5	13	59	144	364	0	85	33	49	30	0	11	0	0	79	15	0	2	38	7	1	10	0	51	41	2	6	221	79	0	10	38	43	94	70	17	88	0	89	43	0	13	26	15	6	0	2	83
Bacteria;Firmicutes;Clostridia;Clostridiales;Ruminococcaceae;Eubacterium_g23;PAC001693_s	PAC001693_s	17	0	0	0	0	0	0	0	0	0	0	0	0	0	0	0	0	0	0	0	0	0	0	0	0	0	0	0	0	0	0	0	0	0	0	0	0	0	0	0	0	0	0	0	0	0	0	0
Bacteria;Firmicutes;Clostridia;Clostridiales;Lachnospiraceae;LLKB_g;PAC001694_s	PAC001694_s	0	1	3	0	22	25	13	2	0	0	0	23	0	0	3	0	259	0	1	14	191	13	25	0	1	172	562	0	31	4	1	0	0	370	0	25	5	259	312	182	89	30	7	19	68	10	151	7
Bacteria;Firmicutes;Clostridia;Clostridiales;Ruminococcaceae;PAC000661_g;PAC001695_s	PAC001695_s	0	2	0	0	0	0	0	0	0	0	0	0	0	0	0	0	0	0	0	0	0	0	0	0	0	0	0	0	0	0	0	0	0	0	0	0	0	0	0	0	0	0	0	0	0	0	0	0
Bacteria;Firmicutes;Clostridia;Clostridiales;Lachnospiraceae;KE159538_g;PAC001696_s	PAC001696_s	2	0	161	1	5	6	0	0	0	0	0	1	0	0	0	0	0	4	3	1	2	126	0	0	1	0	0	0	0	0	0	51	85	7	5	0	115	11	195	501	1	13	4	0	0	0	0	1
Bacteria;Firmicutes;Clostridia;Clostridiales;Lachnospiraceae;KE159571_g;PAC001705_s	PAC001705_s	1	0	224	0	0	0	0	0	0	0	0	0	0	0	0	0	1	5	0	11	155	2	5	0	0	0	0	0	0	0	0	0	0	0	0	0	0	31	0	0	0	0	1	0	0	0	0	0
Bacteria;Firmicutes;Clostridia;Clostridiales;Ruminococcaceae;Oscillibacter;PAC001706_s	PAC001706_s	2	0	6	1	5	3	0	15	4	4	1	4	0	0	1	0	0	9	10	5	11	22	11	23	0	6	101	7	6	0	36	6	0	27	0	1	0	0	1	2	2	10	9	13	6	0	3	2
Bacteria;Firmicutes;Clostridia;Clostridiales;Lachnospiraceae;KE159538_g;PAC001708_s	PAC001708_s	1	0	4	0	13	13	0	11	3	3	5	5	0	0	0	0	0	3	1	13	19	33	0	0	0	0	16	1	27	5	41	5	0	31	7	15	310	0	4	0	18	3	61	46	6	31	2	55
Bacteria;Firmicutes;Clostridia;Clostridiales;Lachnospiraceae;Anaerotignum;PAC001709_s	PAC001709_s	0	0	2	0	1	0	0	0	0	1	0	0	0	0	0	0	0	1	4	0	0	0	1	0	0	0	15	0	0	0	0	0	0	3	9	0	0	0	0	0	0	0	0	0	0	0	0	0
Bacteria;Firmicutes;Clostridia;Clostridiales;Lachnospiraceae;PAC001092_g;PAC001710_s	PAC001710_s	0	1	4	3	2	9	0	16	0	1	0	1	0	0	3	0	0	3	0	1	8	1	1	2	0	2	8	0	0	2	14	46	1	4	1	2	8	0	1	1	2	1	1	0	30	0	2	25
Bacteria;Firmicutes;Clostridia;Clostridiales;Ruminococcaceae;Harryflintia;PAC001713_s	PAC001713_s	0	9	2	4	14	6	0	5	0	2	3	2	0	0	1	0	0	5	0	0	1	10	1	0	3	6	9	0	4	5	0	0	2	3	8	0	10	2	3	4	4	0	0	1	0	0	0	4
Bacteria;Firmicutes;Clostridia;Clostridiales;Ruminococcaceae;PAC000661_g;PAC001716_s	PAC001716_s	0	2	0	0	0	0	0	0	0	0	0	0	0	0	0	0	0	0	1	1	1	0	1	0	0	0	0	0	1	1	0	0	2	0	0	0	0	0	0	0	0	0	0	2	0	0	0	0
Bacteria;Firmicutes;Clostridia;Clostridiales;Lachnospiraceae;KE159797_g;PAC001719_s	PAC001719_s	0	0	0	0	3	0	0	0	0	0	0	0	0	0	0	0	0	0	0	0	0	0	0	0	0	0	0	0	0	0	0	0	0	0	0	0	0	0	0	0	0	0	0	0	0	0	0	0
Bacteria;Firmicutes;Clostridia;Clostridiales;Ruminococcaceae;Paludicola;PAC001720_s	PAC001720_s	0	1	0	0	0	0	0	0	0	0	0	0	0	0	0	0	0	0	0	0	0	0	0	0	0	0	0	0	0	0	0	0	0	0	0	0	0	0	0	0	0	0	0	0	0	0	0	0
Bacteria;Firmicutes;Clostridia;Clostridiales;Ruminococcaceae;PAC000661_g;PAC001721_s	PAC001721_s	0	0	0	0	0	0	0	0	0	0	0	0	0	0	0	0	0	0	0	0	0	0	0	0	0	0	0	0	0	1	0	0	0	0	0	0	0	0	0	0	0	0	0	0	0	0	0	0
Bacteria;Firmicutes;Clostridia;Clostridiales;Lachnospiraceae;Coprococcus_g2;PAC001722_s	PAC001722_s	4	12	9	22	12	12	23	63	4	5	4	7	0	1	1	0	0	4	1	13	0	11	0	10	0	4	66	4	1	14	8	22	4	31	17	1	15	2	5	6	38	10	28	44	0	0	9	60
Bacteria;Firmicutes;Clostridia;Clostridiales;Lachnospiraceae;PAC001723_g;PAC001723_g_uc	PAC001723_g_uc	0	0	0	0	0	0	0	0	0	0	0	0	0	0	0	0	0	0	0	0	0	0	0	0	0	0	0	0	0	0	0	0	0	2	0	0	0	0	0	0	0	0	0	0	0	0	0	0
Bacteria;Firmicutes;Clostridia;Clostridiales;Lachnospiraceae;PAC001103_g;PAC001724_s group	PAC001724_s group	1	2	39	3	2	8	78	8	14	3	6	12	0	1	2	1	0	6	13	0	29	54	62	1	3	73	88	10	15	142	120	209	30	25	58	9	2	57	1	248	8	24	99	175	33	1	12	191
Bacteria;Firmicutes;Clostridia;Clostridiales;Lachnospiraceae;PAC001516_g;PAC001725_s	PAC001725_s	0	0	0	0	0	0	0	0	0	0	0	5	0	0	0	0	0	6	0	0	0	1	0	2	0	0	0	0	0	0	0	0	0	0	1	0	0	0	0	0	0	0	0	0	0	0	0	0
Bacteria;Firmicutes;Clostridia;Clostridiales;Lachnospiraceae;PAC001092_g;PAC001726_s group	PAC001726_s group	1	2	6	0	0	2	0	0	1	0	0	0	0	0	0	0	0	0	0	1	2	3	0	0	0	0	2	0	0	0	0	0	0	0	0	0	0	0	0	0	0	4	0	0	0	0	0	1
Bacteria;Firmicutes;Clostridia;Clostridiales;Lachnospiraceae;PAC001385_g;PAC001727_s group	PAC001727_s group	2	19	4	31	7	1	7	8	10	2	3	1	0	0	1	1	0	9	5	25	41	40	16	53	1	1	33	1	11	0	7	283	14	64	32	11	17	0	1	11	16	4	29	28	10	31	19	59
Bacteria;Firmicutes;Clostridia;Clostridiales;Lachnospiraceae;Frisingicoccus;PAC001728_s group	PAC001728_s group	1	4	0	0	0	0	1	1	2	1	0	1	0	0	3	0	0	2	0	4	10	22	0	3	1	0	0	6	4	0	2	12	0	3	28	1	1	0	0	1	4	0	1	4	0	0	0	0
Bacteria;Actinobacteria;Coriobacteriia;Coriobacteriales;Coriobacteriaceae;Enterorhabdus;PAC001730_s	PAC001730_s	0	0	0	0	0	0	0	1	0	0	0	0	0	0	0	0	0	0	2	0	0	0	0	0	0	0	0	0	0	0	0	0	0	0	0	0	0	0	0	0	0	0	0	0	0	0	0	0
Bacteria;Bacteroidetes;Bacteroidia;Bacteroidales;Muribaculaceae;Muribaculum;PAC001735_s	PAC001735_s	0	0	0	0	0	0	0	0	0	0	0	0	0	0	1	0	0	0	0	0	0	44	0	2	0	0	0	0	0	0	0	0	0	0	0	0	1	1	0	0	0	0	0	0	0	0	0	1
Bacteria;Bacteroidetes;Bacteroidia;Bacteroidales;Muribaculaceae;PAC001068_g;PAC001736_s	PAC001736_s	0	0	0	5	1	1	0	3	1	0	1	0	0	0	3	1	2	0	0	0	1	0	0	0	0	0	0	0	14	12	0	12	0	1	1	0	28	1	3	0	0	3	15	0	0	1	0	0
Bacteria;Firmicutes;Clostridia;Clostridiales;Lachnospiraceae;PAC001738_g;PAC001738_g_uc	PAC001738_g_uc	0	0	2	0	0	2	0	0	0	0	0	0	0	0	0	0	0	0	0	0	0	0	0	0	0	0	0	0	0	0	0	3	0	0	7	0	0	0	0	0	0	2	0	0	0	0	0	0
Bacteria;Firmicutes;Clostridia;Clostridiales;Lachnospiraceae;PAC001738_g;PAC001738_s	PAC001738_s	0	0	0	0	0	3	0	0	0	0	0	0	0	0	0	0	0	0	0	0	0	0	0	0	0	0	0	0	0	0	0	0	0	0	7	0	0	0	0	0	0	8	0	0	2	0	0	0
Bacteria;Firmicutes;Clostridia;Clostridiales;Lachnospiraceae;Anaerotignum;PAC001740_s	PAC001740_s	37	49	84	50	20	49	33	25	10	9	14	37	0	0	20	12	0	40	26	47	79	129	13	34	3	84	167	5	23	16	39	171	82	47	347	0	27	16	16	9	174	11	31	32	4	28	2	244
Bacteria;Firmicutes;Clostridia;Clostridiales;Lachnospiraceae;PAC001092_g;PAC001742_s	PAC001742_s	1	9	5	2	26	0	1	1	0	1	1	0	0	0	3	2	2	0	6	7	33	1	1	6	0	4	10	0	2	1	7	7	1	11	11	0	24	8	1	1	0	0	24	23	5	3	5	15
Bacteria;Firmicutes;Clostridia;Clostridiales;Christensenellaceae;PAC001360_g;PAC001743_s	PAC001743_s	0	0	0	0	0	0	0	0	1	0	0	1	0	0	0	0	0	3	0	0	0	0	0	4	0	0	0	0	0	0	0	0	0	0	0	0	0	0	0	0	0	0	0	0	0	0	2	0
Bacteria;Firmicutes;Clostridia;Clostridiales;Lachnospiraceae;Frisingicoccus;PAC001744_s group	PAC001744_s group	3	115	7	5	7	10	19	25	3	2	15	3	0	0	15	0	26	4	58	50	20	153	3	34	2	23	157	6	52	13	46	199	18	9	261	2	45	7	2	3	100	26	13	27	26	8	7	19
Bacteria;Firmicutes;Clostridia;Clostridiales;Lachnospiraceae;PAC000692_g;PAC001745_s	PAC001745_s	0	0	0	0	0	0	0	0	0	0	0	0	0	0	0	0	0	0	0	0	3	0	0	0	0	0	1	0	0	0	0	0	0	0	0	0	2	0	0	0	0	0	0	0	0	0	0	0
Bacteria;Firmicutes;Clostridia;Clostridiales;Lachnospiraceae;PAC001199_g;PAC001746_s	PAC001746_s	0	1	8	10	28	10	2	14	3	6	3	3	0	0	3	0	0	3	9	40	28	1	23	32	0	2	26	0	15	10	7	29	14	3	8	2	38	17	0	2	11	6	3	80	48	25	11	34
Bacteria;Proteobacteria;Deltaproteobacteria;Desulfovibrionales;Desulfovibrionaceae;LT706945_g;PAC001747_s	PAC001747_s	1	11	55	0	15	15	34	12	9	3	11	9	0	30	3	5	10	11	16	17	24	56	3	142	7	3	8	7	9	4	13	60	1	7	33	1	0	0	1	19	25	9	17	18	3	0	5	66
Bacteria;Firmicutes;Clostridia;Clostridiales;Ruminococcaceae;PAC001402_g;PAC001748_s	PAC001748_s	0	0	0	0	0	0	1	0	0	0	2	0	0	0	0	0	19	1	8	0	0	0	3	0	0	0	0	0	4	0	0	0	0	0	0	0	0	0	0	0	0	0	0	1	4	15	0	2
Bacteria;Firmicutes;Clostridia;Clostridiales;Lachnospiraceae;Acetatifactor;PAC001749_s	PAC001749_s	9	165	69	6	30	6	6	55	45	19	4	1	0	14	1	0	17	83	31	67	52	200	14	74	0	53	113	3	61	18	70	607	0	140	505	7	68	172	5	4	248	19	90	164	31	88	31	44
Bacteria;Firmicutes;Clostridia;Clostridiales;Lachnospiraceae;PAC001138_g;PAC001750_s	PAC001750_s	0	10	47	0	1	152	11	0	0	0	0	0	0	0	35	0	0	0	0	0	17	0	0	0	0	0	0	0	0	0	0	0	0	0	0	0	0	0	0	0	0	1	0	0	0	0	0	0
Bacteria;Bacteroidetes;Bacteroidia;Bacteroidales;Muribaculaceae;PAC001068_g;PAC001751_s	PAC001751_s	3	0	4	10	4	0	3	24	3	2	5	1	9	7	6	1	11	8	39	11	5	4	6	15	2	12	0	1	1	5	98	128	0	2	4	0	81	1	6	1	25	4	18	2	24	6	4	9
Bacteria;Firmicutes;Clostridia;Clostridiales;Lachnospiraceae;PAC001043_g;PAC001752_s	PAC001752_s	0	0	0	0	0	0	1	0	1	0	0	0	0	0	0	2	3	1	0	0	5	0	0	0	0	0	3	1	4	2	0	0	0	0	1	2	0	0	0	0	0	0	0	0	1	0	0	0
[truncated: 295 more rows]
[truncated: 48 more columns]
